# Supplementary material for: Comparative proteomic analysis of metronidazole-sensitive and resistant Trichomonas vaginalis suggests a novel mode of metronidazole action and resistance
Source: Int J Parasitol Drugs Drug Resist. 2024 Sep 26;26:100566. doi: 10.1016/j.ijpddr.2024.100566 (PMC11490683; doi:10.1016/j.ijpddr.2024.100566)
Supplement: Multimedia component 2 [file mmc2.xlsx]

## Sheet: Suppl Table 1
Comparison of hydrogenosomal proteins differentially expressed upon iron starvation
Inter-study comparison of hydrogenosomal proteins which differentially expressed upon iron starvation. Our present study was compared with Beltrán NC, Horváthová L, Jedelský PL, Sedinová M, Rada P, Marcinčiková M, Hrdý I, Tachezy J.PLoS One. 2013 May 31;8(5):e65148. doi: 10.1371/journal.pone.0065148.
Proteins found in both studies with same tendency: 36
								Number of peptides identified
TrichDB	Uniprot ID	Beltrán et al.	Run 1	Run 2	Description according to UniProt			Run 1		Run 2
		iron depl/control	iron depl/control	iron depl/control				All	Unique	All	Unique
TVAG_230580	Q27089	-37.4	-21.7	-15.3	Pyruvate:ferredoxin oxidoreductase proprotein OS=Trichomonas vaginalis OX=5722 GN=pfoB PE=4 SV=1		Q27089	58	7	67	10
TVAG_242960	A2F855	-13.5	-8	-13.9	Pyruvate:ferredoxin oxidoreductase BII		A2F855	59	10	66	12
TVAG_310050	A2EKS1	-9	-8.5	-6.3	TvhydB protein, putative		A2EKS1	12	9	16	12
TVAG_265760	A2F2H3	-8.8	-466.5	absent	Oxidoreductase, FAD/FMN-binding family protein		A2F2H3	10	10	ND	ND
TVAG_292710	A2F0E3	-6.6	-2.9	-3.4	Ferredoxin 4		A2F0E3	9	9	8	8
TVAG_064490	A2EHC4	-6.4	-27.7	-253.3	Rubrerythrin, putative		A2EHC4	9	8	9	7
TVAG_154730	A2F264	-6.3	-6	-2.1	Iron-sulfur flavoprotein, putative		A2F264	9	9	5	5
TVAG_198110	Q27088	-5.4	-15.9	-9	Pyruvate:ferredoxin oxidoreductase proprotein		Q27088	59	28	66	30
TVAG_049140	A2FJR3	-5.3	-9.4	-6.9	Superoxide dismutase		A2FJR3	9	6	12	7
TVAG_296220	Q5S7S9	-3.6	-3.3	-3.1	Hydrogenosomal NADH dehydrogenase 24 kDa subunit		Q5S7S9	8	8	11	11
TVAG_395550	A2F1E4	-3.2	-6	-4.8	Acetyl-CoA hydrolase		A2F1E4	25	6	26	6
TVAG_133030	Q5S7T0	-2.9	-2.5	-4.2	Hydrogenosomal NADH dehydrogenase 51 kDa subunit		Q5S7T0	21	21	30	30
TVAG_003900	A2E5A4	-2.8	-1.6	-3	Ferredoxin 1		A2E5A4	7	7	6	6
TVAG_182620	A2D900	-2.3	-6.9	-1.5	TvhydB protein, putative		A2D900	20	17	23	19
TVAG_399860	Q6S4N6	-5.9	shut off	shut off	Ferredoxin 2		Q6S4N6	2	2	3	3
TVAG_183790	Q27102	-4.8	-16.7	-34.6	AP65-3 adhesin OS=Trichomonas vaginalis OX=5722 PE=2 SV=1		Q27102	38	9	38	10
TVAG_412220	Q27234	-3.8	-5.6	-4.8	AP65-2 adhesin OS=Trichomonas vaginalis OX=5722 GN=AP65-2 PE=2 SV=1		Q27234	42	3	41	3
TVAG_037570	Q9GTP2	-3.3	-8.8	-10.5	Putative 64kDa iron hydrogenase (Fragment) OS=Trichomonas vaginalis OX=5722 PE=2 SV=1		Q9GTP2	30	30	40	40
TVAG_469020	A2FD73	10.4	9.7	1.9	Biotin and Thiamin Synthesis associated domain containing protein		A2FD73	22	5	28	7
TVAG_479680	A2FLN0	5.4	3.5	4.6	Oxidoreductase, 2-nitropropane dioxygenase family protein		A2FLN0	10	10	13	13
TVAG_451860	A2DJQ8	4.7	36	35.1	NifU-like domain containing protein		A2DJQ8	5	5	6	6
TVAG_008840	A2FGS9	3.2	4.1	4.2	NifU-like domain containing protein		A2FGS9	4	4	6	6
TVAG_055320	A2ETK0	3.2	3	3.9	Iron-sulfur cluster assembly accessory protein		A2ETK0	7	7	9	9
TVAG_044500	A2EY22	3.1	3.6	2.8	NifU-like domain containing protein		A2EY22	5	5	5	5
TVAG_361540	A2FQN1	2.8	1.9	4.1	HesB-like domain containing protein		A2FQN1	7	7	9	9
TVAG_412560	A2EV69	2.5	1.9	9.5	OsmC-like protein		A2EV69	4	4	3	3
TVAG_385350	A2FXM7	2.3	1.9	2.4	Thioredoxin family protein		A2FXM7	3	2	5	4
TVAG_456770	A2DC01	2.3	2.3	1.7	HesB-like domain containing protein		A2DC01	7	7	8	8
TVAG_242760	A2F835	2.2	1.2	3.4	Uncharacterized protein		A2F835	3	2	3	2
TVAG_182340	A2D8X2	2.2	1.6	2.3	GrpE protein homolog		A2D8X2	8	7	8	7
TVAG_183850	A2D9C2	2.1	1.4	2.2	Amidinotransferase family protein		A2D9C2	15	15	16	16
TVAG_381290	A2FKC5	2	2	3.3	Hsp20/alpha crystallin family protein		A2FKC5	6	5	10	9
TVAG_205390	A2FFR8	2	1.5	2.9	Small GTP-binding protein, putative		A2FFR8	12	12	12	12
TVAG_086470	A2FZX1	2	2.3	2.4	Thioredoxin family protein		A2FZX1	6	5	8	7
TVAG_433130	A2DIV4	2	1.8	3.4	Heat shock 70 kDa protein, mitochondrial, putative		A2DIV4	28	18	33	22
TVAG_467820	A2E0M2	2	1.7	2.2	Amidinotransferase family protein		A2E0M2	17	15	15	13
Proteins found in both studies but not with same tendency: 9
								Number of peptides identified
TrichDB	Uniprot ID	Beltrán et al.	Run 1	Run 2	Description according to UniProt			Run 1		Run 2
		iron depl/control	iron depl/control	iron depl/control				All	Unique	All	Unique
TVAG_253630	A2DMN0	3.5	1.4	-1	Heat shock cognate protein, putative		A2DMN0	22	17	28	22
TVAG_060450	A2ECH4	2.3	-1.7	1.8	Acetyltransferase, GNAT family protein		A2ECH4	2	2	4	4
TVAG_370860	A2FHN8	2.1	1.5	-1.2	Uncharacterized protein		A2FHN8	2	2	3	3
TVAG_177600	A2G8D9	2.1	-1	1.1	Glycine cleavage H-protein		A2G8D9	6	6	7	7
TVAG_277380	A2FTU7	2	-2.1	2.8	Mrp, putative		A2FTU7	2	2	6	6
TVAG_318670	O15568	2	-5.5	1.4	Succinate--CoA ligase [ADP-forming] subunit alpha, mitochondrial		O15568	26	4	25	4
TVAG_109540	A2EAE3	2	-2.1	1.4	Serine hydroxymethyltransferase		A2EAE3	2	2	2	2
TVAG_351540	A2DZN8	-2	-1.7	1.5	Oxidoreductase, FAD/FMN-binding family protein		A2DZN8	16	16	19	19
TVAG_076510	A2D9P8	-4.2	4	-2	Serine palmitoyl transferase subunit, putative		A2D9P8	5	4	5	5
Proteins from Beltrán et al. NOT found: 13
TrichDB	Uniprot ID	Beltrán et al.	Run 1	Run 2	Description according to UniProt
		iron depl/control	iron depl/control	iron depl/control
TVAG_254890	A2EXN1	-16.9			Pyruvate:ferredoxin oxidoreductase E
TVAG_466790	A2FLA5	-3			Pyruvate:ferredoxin oxidoreductase F
TVAG_181350	A2FP39	-2.9			DUF3447 domain-containing protein
TVAG_416100	A2GMN0	-2.4			Malate dehydrogenase:SUBUNIT=A, putative
TVAG_047890	Q65ZG5	-2.3			Succinate--CoA ligase [ADP-forming] subunit alpha, mitochondrial
TVAG_340290	A2EKE3	-2.1			Adhesin AP65-1
TVAG_104250	A2FTN9	-2.1			Hydrogenosomal membrane protein Hmp35
TVAG_146780	A2DKY2	8.7			NifU-like domain containing protein
TVAG_329200	A2EB88	2.7			Radical SAM domain containing protein
TVAG_282580	A2DEG1	2.6			Phosphoglycerate mutase family protein
TVAG_048590	A2FJC0	2.5			Thioesterase domain-containing protein
TVAG_344280	A2E7P9	2.5			Clan SC, family S33, methylesterase-like serine peptidase
TVAG_342900	A2EJQ2	2.4			Isoflavone reductase, putative
Almost 8 out of 10 proteins found in both data sets, more than 6 out of 10 differentially regulated in the same manner.

## Sheet: Suppl Table 2
	Proteins jointly down- or upregulated twice in bipyridyl-treated and metronidazole-resistant C1 as compared to C1 control
				FDR-adjusted p-value ANOVA <			0.05
				p-value Tukey posthoc <			0.01
				Foldchange =		2	-2
											Number of peptides identified
TrichDB ID	Uniprot ID	Description according to UniProt		First run		Second run					Run 1		Run 2
				resistant/control	bipyridyl/control	resistant/control	bipyridyl control				All	Unique	All	Unique
TVAG_198110	Q27088	Pyruvate:ferredoxin oxidoreductase A OS=Trichomonas vaginalis OX=5722 GN=pfoA PE=4 SV=1		-96.4	-15.9	-64.1	-9			Q27088	59	28	68	30
TVAG_242960	A2F855	Pyruvate:ferredoxin oxidoreductase BII OS=Trichomonas vaginalis OX=5722 GN=TVAG_242960 PE=4 SV=1		-13.1	-8	-34.4	-13.9			A2F855	59	10	66	12
TVAG_230580	Q27089	Pyruvate:ferredoxin oxidoreductase proprotein OS=Trichomonas vaginalis OX=5722 GN=pfoB PE=4 SV=1		-297.6	-21.7	-204.2	-15.3			Q27089	58	7	67	10
TVAG_183790	Q27102	AP65-3 adhesin OS=Trichomonas vaginalis OX=5722 PE=2 SV=1		-6.5	-16.7	-2.5	-34.6			Q27102	38	9	38	10
TVAG_047890	P53400	Succinate--CoA ligase [ADP-forming] subunit alpha-2, mitochondrial OS=Trichomonas vaginalis OX=5722 GN=ALPHA-SCS2 PE=1 SV=1		-2.5	-5.7	-8	-2.3			P53400	24	5	24	5
TVAG_310050	A2EKS1	TvhydB protein, putative OS=Trichomonas vaginalis OX=5722 GN=TVAG_310050 PE=3 SV=1		-5.5	-8.5	-6.4	-6.3			A2EKS1	12	9	16	12
TVAG_377820	A2DAX3	4Fe-4S binding domain containing protein OS=Trichomonas vaginalis OX=5722 GN=TVAG_377820 PE=3 SV=1		3.8	2.6	9.7	2.4			A2DAX3	15	8	21	12
TVAG_037570	Q9GTP2	Putative 64kDa iron hydrogenase (Fragment) OS=Trichomonas vaginalis OX=5722 PE=2 SV=1		-2.7	-8.8	-3.1	-10.5			Q9GTP2	30	30	40	40
TVAG_160930	A2E4U8	Iron only hydrogenase large subunit, C-terminal domain containing protein OS=Trichomonas vaginalis OX=5722 GN=TVAG_160930 PE=3 SV=1		-8.7	-10.9	-6.3	-11.9			A2E4U8	10	10	14	14
TVAG_395550	A2F1E4	Acetyl-CoA hydrolase OS=Trichomonas vaginalis OX=5722 GN=TVAG_395550 PE=3 SV=1		-2.9	-6	-4.8	-4.8			A2F1E4	25	6	26	6
TVAG_381310	A2FKC7	Lactate dehydrogenase family protein OS=Trichomonas vaginalis OX=5722 GN=TVAG_381310 PE=3 SV=1		13.9	11.4	5.9	4.3			A2FKC7	22	17	25	19
TVAG_171090	A2FIP8	L-lactate dehydrogenase, putative OS=Trichomonas vaginalis OX=5722 GN=TVAG_171090 PE=3 SV=1		2.4	4.2	2.6	4,3*			A2FIP8	23	15	30	19
TVAG_009460	A2G150	Malic enzyme OS=Trichomonas vaginalis OX=5722 GN=TVAG_009460 PE=3 SV=1		3.6	3	6.1	2.7			A2G150	28	10	29	1
TVAG_328940	A2EW36	Alcohol dehydrogenase, iron-containing family protein OS=Trichomonas vaginalis OX=5722 GN=TVAG_328940 PE=3 SV=1		-7.2	-12.4	-6.4	-95.2			A2EW36	12	11	16	15
TVAG_327470	A2FRL9	Alcohol dehydrogenase OS=Trichomonas vaginalis OX=5722 GN=TVAG_327470 PE=4 SV=1		-2.7	-4.4	-2.2	-13.7			A2FRL9	18	16	20	19
TVAG_416300	A2FQ61	Aldehyde oxidase and xanthine dehydrogenase, putative OS=Trichomonas vaginalis OX=5722 GN=TVAG_416300 PE=3 SV=1		-32.7	-24.8	-51.7	-24.6			A2FQ61	8	8	27	27
TVAG_368740	A2EUY0	Ornithine carbamoyltransferase family protein OS=Trichomonas vaginalis OX=5722 GN=TVAG_368740 PE=3 SV=1		-2.8	-3.8	-2.7	-3.1			A2EUY0	21	6	23	8
TVAG_476160	A2DA39	Methionine aminopeptidase OS=Trichomonas vaginalis OX=5722 GN=TVAG_476160 PE=3 SV=1		145.6	162.8	43	52.9			A2DA39	23	22	27	26
TVAG_202090	Q27106	Clan CA, family C1, cathepsin L-like cysteine peptidase OS=Trichomonas vaginalis OX=5722 GN=CP1 PE=2 SV=1		-5.6	2.3	-2	8.1			Q27106	7	7	10	9
TVAG_386080	A2FSC5	Clan MG, familly M24, aminopeptidase P-like metallopeptidase OS=Trichomonas vaginalis OX=5722 GN=TVAG_386080 PE=4 SV=1		4	8.7	11.3	3.4			A2FSC5	18	11	24	15
TVAG_066800	A2DS96	Ubiquitin-conjugating enzyme family protein OS=Trichomonas vaginalis OX=5722 GN=TVAG_066800 PE=4 SV=1		5.9	3.5	10.5	6.2			A2DS96	3	3	5	5
TVAG_064890	A2EHG3	Alpha-L-fucosidase OS=Trichomonas vaginalis OX=5722 GN=TVAG_064890 PE=3 SV=1		5.7	3	26.4	6.3			A2EHG3	12	12	21	21
TVAG_350540	A2ESJ9	Thioredoxin peroxidase, putative OS=Trichomonas vaginalis OX=5722 GN=TVAG_350540 PE=3 SV=1		2.1	3.5	2.7	3.2			A2ESJ9	13	9	14	9
TVAG_455310	A2GAU8	Tryparedoxin peroxidase, putative OS=Trichomonas vaginalis OX=5722 GN=TVAG_455310 PE=3 SV=1		3.7	6.3	12.7	2.8			A2GAU8	13	4	16	7
TVAG_038090	A2DXW7	Tryparedoxin peroxidase, putative OS=Trichomonas vaginalis OX=5722 GN=TVAG_038090 PE=3 SV=1		4.1	8.8	10.5	4.9			A2DXW7	11	1	12	1
TVAG_086470	A2FZX1	Thioredoxin family protein OS=Trichomonas vaginalis OX=5722 GN=TVAG_086470 PE=4 SV=1		2.4	2.3	3.5	2.4			A2FZX1	6	5	8	7
TVAG_487570	A2EFN5	AhpC/TSA family protein OS=Trichomonas vaginalis OX=5722 GN=TVAG_487570 PE=4 SV=1		2.2	2.5	3.5	2.5			A2EFN5	3	3	4	4
TVAG_049140	A2FJR3	Superoxide dismutase OS=Trichomonas vaginalis OX=5722 GN=TVAG_049140 PE=3 SV=1		-3.3	-9.4	-3.6	-6.9			A2FJR3	9	6	12	7
TVAG_479680	A2FLN0	Oxidoreductase, 2-nitropropane dioxygenase family protein OS=Trichomonas vaginalis OX=5722 GN=TVAG_479680 PE=4 SV=1		2.8	3.5	3.5	4.6			A2FLN0	10	10	13	13
TVAG_311620	A2EJW9	Flavodoxin_2 domain-containing protein OS=Trichomonas vaginalis OX=5722 GN=TVAG_311620 PE=4 SV=1		2.9	7.4	4.4	5.6			A2EJW9	2	2	3	3
TVAG_491130	A2E056	Hemerythrin domain-containing protein OS=Trichomonas vaginalis OX=5722 GN=TVAG_491130 PE=4 SV=1		2.6	29.5	73.5	78.3			A2E056	8	8	9	9
TVAG_167830	A2FLC1	Hemerythrin domain-containing protein OS=Trichomonas vaginalis OX=5722 GN=TVAG_167830 PE=4 SV=1		3.7	7.7	4	9.1			A2FLC1	14	14	18	18
TVAG_354010	A2FH21	Nitroreductase family protein OS=Trichomonas vaginalis OX=5722 GN=TVAG_354010 PE=4 SV=1		63.8	119.2	32.3	17.7			A2FH21	4	4	5	5
TVAG_055320	A2ETK0	Iron-sulfur cluster assembly accessory protein OS=Trichomonas vaginalis OX=5722 GN=TVAG_055320 PE=4 SV=1		3	3	6.9	3.9			A2ETK0	7	7	9	9
TVAG_008840	A2FGS9	NifU-like domain containing protein OS=Trichomonas vaginalis OX=5722 GN=TVAG_008840 PE=3 SV=1		4.1	4.1	4.9	4.2			A2FGS9	4	4	6	6
TVAG_044500	A2EY22	NifU-like domain containing protein OS=Trichomonas vaginalis OX=5722 GN=TVAG_044500 PE=3 SV=1		2.3	3.6	3.5	2.8			A2EY22	5	5	5	5
TVAG_451860	A2DJQ8	NifU-like domain containing protein OS=Trichomonas vaginalis OX=5722 GN=TVAG_451860 PE=3 SV=1		6.7	36	26.4	35.1			A2DJQ8	5	5	6	6
TVAG_040760	A2EWN8	Serine/threonine-protein phosphatase OS=Trichomonas vaginalis OX=5722 GN=TVAG_040760 PE=3 SV=1		3.5	5.1	4.9	5.8			A2EWN8	7	2	11	2
TVAG_395100	A2EDH4	Small GTP-binding protein, putative OS=Trichomonas vaginalis OX=5722 GN=TVAG_395100 PE=4 SV=1		2	2.8	2.1	-2.8			A2EDH4	4	4	2	2
TVAG_206890	Q964E7	Tubulin alpha chain (Fragment) OS=Trichomonas vaginalis OX=5722 PE=3 SV=1		2.5	3.1	12.4	3.5			Q964E7	23	4	27	2
TVAG_391870	A2DFV0	Cysteine synthases family protein OS=Trichomonas vaginalis OX=5722 GN=TVAG_391870 PE=3 SV=1		-17.6	-6.2	-8.8	-12.8			A2DFV0	13	5	16	5
TVAG_276530	A2ECT4	Pyridoxal-phosphate dependent enzyme family protein OS=Trichomonas vaginalis OX=5722 GN=TVAG_276530 PE=4 SV=1		-7.4	-2.7	-5.5	-4.9			A2ECT4	10	10	13	13
TVAG_081600	A2E6V2	WH2 motif family protein OS=Trichomonas vaginalis OX=5722 GN=TVAG_081600 PE=4 SV=1		4.5	3.1	8.2	5.6			A2E6V2	8	8	7	7
TVAG_407170	A2F414	Inositol-3-phosphate synthase OS=Trichomonas vaginalis OX=5722 GN=TVAG_407170 PE=3 SV=1		5.5	13.7	3.3	4.3			A2F414	24	4	26	3
TVAG_070480	A2D7V2	Cytidine deaminase OS=Trichomonas vaginalis OX=5722 GN=TVAG_070480 PE=3 SV=1		-4.4	-4.1	-2.8	-5.4			A2D7V2	11	10	9	8
TVAG_250600	A2ESQ9	Cupin_2 domain-containing protein OS=Trichomonas vaginalis OX=5722 GN=TVAG_250600 PE=4 SV=1		-5.7	-15.4	-6.2	-28.1			A2ESQ9	3	3	3	3
TVAG_141590	A2G7Q2	Programmed cell death protein 2, putative OS=Trichomonas vaginalis OX=5722 GN=TVAG_141590 PE=4 SV=1		13.9	9.6	2.8	3.1			A2G7Q2	2	2	4	4
TVAG_083410	A2DM68	RING-type domain-containing protein OS=Trichomonas vaginalis OX=5722 GN=TVAG_083410 PE=4 SV=1		2.1	2.9	5.7	2.6			A2DM68	3	3	4	4
TVAG_321740	A2FQF2	Uncharacterized protein OS=Trichomonas vaginalis OX=5722 GN=TVAG_321740 PE=4 SV=1		4.6	8.3	87.9	35.8			A2FQF2	18	18	21	21
TVAG_059980	A2FI01	Uncharacterized protein OS=Trichomonas vaginalis OX=5722 GN=TVAG_059980 PE=4 SV=1		4.9	4.2	6.7	2.7			A2FI01	29	29	39	39
TVAG_110950	A2G7C0	Uncharacterized protein OS=Trichomonas vaginalis OX=5722 GN=TVAG_110950 PE=4 SV=1		4.7	8.7	6	3.9			A2G7C0	18	18	20	20
TVAG_227120	A2FFV6	Uncharacterized protein OS=Trichomonas vaginalis OX=5722 GN=TVAG_227120 PE=4 SV=1		-10.5	-12.3	-111.7	-12.9			A2FFV6	3	3	3	3
TVAG_26238	A2DUF0	Uncharacterized protein OS=Trichomonas vaginalis OX=5722 GN=TVAG_262380 PE=4 SV=1		2	2.2	2.4	2			A2DUF0	9	9	13	13
TVAG_191130	A2EFJ6	Uncharacterized protein OS=Trichomonas vaginalis OX=5722 GN=TVAG_191130 PE=4 SV=1		-2.3	-6.5	-7.6	-2.3			A2EFJ6	5	5	4	4
TVAG_125070	A2EIL3	Uncharacterized protein OS=Trichomonas vaginalis OX=5722 GN=TVAG_125070 PE=3 SV=1		12.2	23.4	10.8	17.8			A2EIL3	6	6	8	8
TVAG_091430	A2G4G2	Uncharacterized protein OS=Trichomonas vaginalis OX=5722 GN=TVAG_091430 PE=4 SV=1		-2.8	4.4	7.6	29.7			A2G4G2	3	2	3	2
		Not present in bipyridyl-depleted and resistant C1 as compared to control C1:
											Number of peptides identified
TrichDB ID	Uniprot ID	Description according to UniProt		First run		Second run					Run 1		Run 2
				resistant/control	bipyridyl/control	resistant/control	bipyridyl control				All	Unique	All	Unique
TVAG_151830	A2ELU8	Dihydropyrimidine dehydrogenase (NADP(+)) OS=Trichomonas vaginalis OX=5722 GN=TVAG_151830 PE=3 SV=1								A2ELU8	19	1	23	2
TVAG_468240	A2E0R3	Dihydropyrimidine dehydrogenase (NADP(+)) OS=Trichomonas vaginalis OX=5722 GN=TVAG_468240 PE=3 SV=1								A2E0R3	11	5	10	5
not available	Q94835	Mitochondrial-type HSP70 (Fragment) OS=Trichomonas vaginalis OX=5722 PE=4 SV=1								Q94835	10	1	12	2
TVAG_291880	A2DQW8	Small GTP-binding protein, putative OS=Trichomonas vaginalis OX=5722 GN=TVAG_291880 PE=4 SV=1								A2DQW8	4	4	4	4
TVAG_399860	Q6S4N6	Ferredoxin 2 OS=Trichomonas vaginalis OX=5722 GN=TVAG_399860 PE=2 SV=1								Q6S4N6	2	2	3	3

## Sheet: Suppl Table 3
	Proteins down- or upregulated twice in bipyridyl-treated C1 only as compared to C1 control
			FDR-adjusted p-value ANOVA <			0.05
			p-value Tukey posthoc <			0.01
			Foldchange =		2	-2
								Number of peptides identified
TrichDB ID	Uniprot ID	Description according to UniProt	First run	Second run				Run 1		Run 2
			depl/control	depl/control				All	Unique	All	Unique
TVAG_087140	A2EN28	Arp2/3 complex 34 kDa subunit OS=Trichomonas vaginalis OX=5722 GN=TVAG_087140 PE=3 SV=1	-2	-2.9			A2EN28	18	18	17	17
TVAG_485580	A2FZS0	C2 domain containing protein OS=Trichomonas vaginalis OX=5722 GN=TVAG_485580 PE=4 SV=1	-2.2	-2.9			A2FZS0	53	50	63	60
TVAG_106800	A2DIM3	Ribosomal protein S3, putative OS=Trichomonas vaginalis OX=5722 GN=TVAG_106800 PE=1 SV=1	-2.9	-3.3			A2DIM3	12	12	16	16
TVAG_040820	A2DPS3	40S ribosomal protein S17-B, putative OS=Trichomonas vaginalis OX=5722 GN=TVAG_040820 PE=1 SV=1	-6.2	-3.7			A2DPS3	9	9	9	9
TVAG_239310	A2DGG1	Actinin, putative OS=Trichomonas vaginalis OX=5722 GN=TVAG_239310 PE=4 SV=1	-2.1	-3.9			A2DGG1	67	3	77	2
TVAG_076170	A2D9L4	PCI domain containing protein OS=Trichomonas vaginalis OX=5722 GN=TVAG_076170 PE=4 SV=1	-2.3	-2.6			A2D9L4	5	5	6	6
TVAG_292710	A2F0E3	Ferredoxin 4 OS=Trichomonas vaginalis OX=5722 GN=TVAG_292710 PE=4 SV=1	-2.9	-3.4			A2F0E3	9	9	8	8
TVAG_267870	Q27234	AP65-2 adhesin OS=Trichomonas vaginalis OX=5722 GN=AP65-2 PE=2 SV=1	-5.6	-4.8			Q27234	40	3	41	3
TVAG_019190	A2DWZ2	DnaJ domain containing protein OS=Trichomonas vaginalis OX=5722 GN=TVAG_019190 PE=3 SV=1	6.8	5.6			A2DWZ2	3	3	4	4
TVAG_099320	A2G329	Hydrolase, NUDIX family protein OS=Trichomonas vaginalis OX=5722 GN=TVAG_099320 PE=3 SV=1	-5.5	-4.4			A2G329	6	6	5	5
TVAG_307150	A2FMB9	Uncharacterized protein OS=Trichomonas vaginalis OX=5722 GN=TVAG_307150 PE=4 SV=1	4	2.8			A2FMB9	4	4	7	7

## Sheet: Suppl Table 4
	Proteins down- or upregulated twice in resistant C1 only as compared to C1 control
			FDR-adjusted p-value ANOVA <			0.05
			p-value Tukey posthoc <			0.01
			Foldchange =		2	-2
								Number of peptides identified
TrichDB ID	Uniprot ID	Description according to UniProt	First run	Second run				Run 1		Run 2
			resistant/control	resistant/control				All	Unique	All	Unique
TVAG_238830	Q27090	Hydrogenosomal malic enzyme subunit B proprotein OS=Trichomonas vaginalis OX=5722 GN=maeB PE=3 SV=1	-3	-6.3			Q27090	40	9	45	13
TVAG_340290	Q27093	AP65-1 adhesin OS=Trichomonas vaginalis OX=5722 GN=AP65-1 PE=2 SV=1	-6.1	-7.7			Q27093	42	15	45	16
TVAG_003900	A2E5A4	Ferredoxin 1 OS=Trichomonas vaginalis OX=5722 GN=TVAG_003900 PE=4 SV=1	-21.7	-44.3			A2E5A4	7	7	6	6
TVAG_253650	Q27819	Cytosolic malate dehydrogenase OS=Trichomonas vaginalis OX=5722 PE=1 SV=1	-3.1	-11.2			Q27819	28	12	33	2
TVAG_201620	A2DWI3	Glutamate dehydrogenase OS=Trichomonas vaginalis OX=5722 GN=TVAG_201620 PE=3 SV=1	-32	-2.7			A2DWI3	21	5	23	3
TVAG_237140	Q94834	Mitochondrial-type HSP70 OS=Trichomonas vaginalis OX=5722 PE=2 SV=1	2.3	2.1			Q94834	35	11	35	12
TVAG_254280	A2DMU5	Methyltransferase, putative OS=Trichomonas vaginalis OX=5722 GN=TVAG_254280 PE=4 SV=1	-7.3	-15.8			A2DMU5	4	4	5	5
TVAG_253790	A2DMP6	Clan CD, family C14, metacaspase-like cysteine peptidase OS=Trichomonas vaginalis OX=5722 GN=TVAG_253790 PE=4 SV=1	-3.1	-7			A2DMP6	8	8	11	11
TVAG_433790	A2F7S4	Clan MH, family M20, peptidase T-like metallopeptidase OS=Trichomonas vaginalis OX=5722 GN=TVAG_433790 PE=4 SV=1	-4.3	-8.5			A2F7S4	24	24	30	30
TVAG_249370	A2DCE0	ENTH domain-containing protein OS=Trichomonas vaginalis OX=5722 GN=TVAG_249370 PE=4 SV=1	-2.5	-3.6			A2DCE0	17	17	18	18
TVAG_497260	A2EGW8	Dynein heavy chain family protein OS=Trichomonas vaginalis OX=5722 GN=TVAG_497260 PE=3 SV=1	2	5.9			A2EGW8	9	9	46	46
TVAG_405240	A2E342	Adenosylhomocysteinase OS=Trichomonas vaginalis OX=5722 GN=TVAG_405240 PE=3 SV=1	3.1	2.3			A2E342	23	5	27	5
TVAG_305790	A2DN71	Inosine-uridine preferring nucleoside hydrolase family protein OS=Trichomonas vaginalis OX=5722 GN=TVAG_305790 PE=3 SV=1	3.1	7.3			A2DN71	10	10	11	11
TVAG_489800	A2FQ69	Adenylate kinase OS=Trichomonas vaginalis OX=5722 GN=TVAG_489800 PE=3 SV=1	-2.3	-5.3			A2FQ69	11	11	17	17
TVAG_270750	A2FIG7	Acetyltransferase, GNAT family protein OS=Trichomonas vaginalis OX=5722 GN=TVAG_270750 PE=4 SV=1	-3.1	-8.9			A2FIG7	3	3	3	3
TVAG_039980	A2EQX2	Superoxide dismutase OS=Trichomonas vaginalis OX=5722 GN=TVAG_039980 PE=3 SV=1	-2.2	-4.2			A2EQX2	8	1	13	2
TVAG_075320	A2FED9	V-type proton ATPase subunit a OS=Trichomonas vaginalis OX=5722 GN=TVAG_075320 PE=3 SV=1	5.3	6.1			A2FED9	11	11	17	17
TVAG_260390	A2E8X1	C2 domain containing protein (Fragment) OS=Trichomonas vaginalis OX=5722 GN=TVAG_260390 PE=4 SV=1	4	5.8			A2E8X1	12	9	16	13
TVAG_238130	A2DD13	ADF-H domain-containing protein OS=Trichomonas vaginalis OX=5722 GN=TVAG_238130 PE=3 SV=1	-2.5	-11			A2DD13	8	8	8	8
TVAG_096520	A2F2U9	Pyruvate:ferredoxin oxidoreductase D OS=Trichomonas vaginalis OX=5722 GN=TVAG_096520 PE=4 SV=1	-3.1	-18.8			A2F2U9	14	14	25	25
TVAG_272760	A2F0F6	Dihydrolipoyl dehydrogenase OS=Trichomonas vaginalis OX=5722 GN=TVAG_272760 PE=3 SV=1	2	2.5			A2F0F6	18	18	21	19
TVAG_479540	A2FLL6	Phosphoenolpyruvate carboxykinase (GTP) OS=Trichomonas vaginalis OX=5722 GN=TVAG_479540 PE=3 SV=1	7.4	-3.5			A2FLL6	47	1	58	1
TVAG_099570	A2FXW5	Phosphoserine transaminase OS=Trichomonas vaginalis OX=5722 GN=TVAG_099570 PE=3 SV=1	-14	-2.3			A2FXW5	17	8	20	9
TVAG_580280	A2G856	Small GTP-binding protein, putative OS=Trichomonas vaginalis OX=5722 GN=TVAG_580280 PE=4 SV=1	2	4.5			A2G856	9	9	8	8
TVAG_006020	A2E709	V-type proton ATPase subunit OS=Trichomonas vaginalis OX=5722 GN=TVAG_006020 PE=3 SV=1	3.2	2.9			A2E709	7	7	10	10
TVAG_253770	A2DMP4	C2 NT-type domain-containing protein OS=Trichomonas vaginalis OX=5722 GN=TVAG_253770 PE=4 SV=1	-3.7	-2.6			A2DMP4	2	2	3	3
TVAG_074600	A2E3X7	Alanine transaminase OS=Trichomonas vaginalis OX=5722 GN=TVAG_074600 PE=3 SV=1	2.9	2.2			A2E3X7	18	4	22	7
TVAG_146960	A2DKZ9	Peptidyl-prolyl cis-trans isomerase OS=Trichomonas vaginalis OX=5722 GN=TVAG_146960 PE=3 SV=1	2.3	4.2			A2DKZ9	4	4	4	4
TVAG_125540	A2F9M9	HMG box family protein OS=Trichomonas vaginalis OX=5722 GN=TVAG_125540 PE=4 SV=1	-2.2	-2.7			A2F9M9	2	2	2	2
TVAG_062440	A2DLK6	B-box zinc finger family protein OS=Trichomonas vaginalis OX=5722 GN=TVAG_062440 PE=4 SV=1	3.8	3.9			A2DLK6	4	3	4	3
TVAG_118780	A2EAY1	EF hand family protein OS=Trichomonas vaginalis OX=5722 GN=TVAG_118780 PE=4 SV=1	2.3	4.3			A2EAY1	13	13	15	15
TVAG_591330	A2GRV0	C2 domain containing protein (Fragment) OS=Trichomonas vaginalis OX=5722 GN=TVAG_591330 PE=4 SV=1	2.9	5.9			A2GRV0	12	11	18	17
TVAG_253660	A2DMN3	Uncharacterized protein OS=Trichomonas vaginalis OX=5722 GN=TVAG_253660 PE=4 SV=1	-3.4	-2.5			A2DMN3	5	5	5	5
TVAG_094080	A2DBN0	Uncharacterized protein OS=Trichomonas vaginalis OX=5722 GN=TVAG_094080 PE=4 SV=1	4.1	2			A2DBN0	4	4	2	2
		Not present in resistant C1 but in Control C1 and bipyridyl-treated C1:
								Number of peptides identified
TrichDB ID	Uniprot ID	Description according to UniProt	First run	Second run				Run 1		Run 2
			resistant/control	resistant/control				All	Unique	All	Unique
TVAG_517010	A2GH85	Flavodoxin-like fold family protein OS=Trichomonas vaginalis OX=5722 GN=TVAG_517010 PE=4 SV=1		FR1			A2GH85	5	5	5	5

## Sheet: Suppl Table 5
Candidate proteins for involvement in metronidazole resistance as presented in Pal et al., 2009; Paulish-Miller et al., 2014, and Bradic et al., 2017
doi: 10.1128/AAC.00909-08.				FDR-adjusted p-value ANOVA <			0.05
doi: 10.1128/AAC.02370-13.				p-value Tukey posthoc <			0.01
doi: 10.1093/gbe/evx110.				Foldchange =		2	-2
32 candidate proteins: 16 identified in mass-spectrometric data sets, 16 not.						present in data sets
						absent from data sets
					x (y)	number of identified peptides (number of unique peptides)
Designation	Uniprot ID	NCBI	TrichDB	C1 (first)	C1 (second)	T1	G3	JH31A	B7268	CDC085	Observations
Ntr1	A2GB50	EAX85619/ XP_001298549	TVAG_036500								Not detected
Ntr2	A2G054	EAX89456/ XP_001302386	TVAG_455650				3 (3)				Only detected in G3
Ntr3	A2FZU5	EAX89567/ XP_001302497	TVAG_356820								Not detected
Ntr4	A2FJG3	EAX94976/ XP_001307906	TVAG_205740	4 (4)		4 (4)	4 (4)	4 (4)	4 (4)		Higher expression in resistant C1 and T1 as compared to respective controls, but also in iron-depleted C1. No differential expression between B7268 and JH31A and G3.
Ntr5	A2FGI6	EAX96000/XP_001308930	TVAG_052580				3 (3)		3 (3)	3 (3)	Higher expression in G3 than in B7268 and CDC085. But not detected in C1, T1 and JH31A.
Ntr6	A2FH21	EAX95789/ XP_001308719	TVAG_354010	4 (4)	5 (5)	4 (4)	2 (2)				Higher expression in resistant C1 than in control. However, also in iron-depleted C1 higher expresion than in control. Also higher expression in resistant T1 than in control. Probably responds to iron levels.
Ntr7	A2ESW6	EAY04224/ XP_001316447	TVAG_474290								Not detected
Ntr8	A2EPP9	EAY05392/ XP_001317615	TVAG_131260	8 (8)	8 (8)	6 (6)	5 (5)	5 (5)	5 (5)	5 (5)	Lower expression in resistant C1 and iron-depleted C1 than in control. Also lower expression in resistant T1 than in control. In all clinical strains equally expressed. Probably responds to iron levels
Ntr9	A2DUI1	EAY15872/ XP_001328095	TVAG_165000								Not detected
Ntr10	A2DU28	EAY16021/XP_001328244	TVAG_277870	3 (3)	3 (3)	4 (4)	5 (5)	5 (5)	5 (5)	5 (5)	No differential expression in resistant C1 than in control. Lower expression in resistant T1 than in control. No consistent differential expression in susceptible versus resistant clinical isolates.
Ntr11	A2DZ34	EAY14310/ XP_001326533	TVAG_026310	7 (7)	4 (4)	2 (2)	2 (2)	2 (2)	2 (2)	2 (2)	No differential expression in resistant C1res as compared to control. Too low abundance in other strains for comparisons.
Ntr-like1	A2DR67	EAY17166/XP_001329389	TVAG_303860	3 (3)	6 (6)	5 (5)					No differential expression in resistant C1 and T1 as compared to respective controls.
Ntr-like2	A2FN19	EAX93690/XP_001306620	TVAG_473580	6 (6)	4 (4)	4 (4)	4 (4)	4 (4)	4 (4)		No differential expression in resistant C1 and T1 as compared to respective controls. Higher expression in B7268 than in G3 and JH31A, but absent in CDC085. No consistent pattern.
Ntr-like3	A2EIQ8	EAY07485/XP_001319708	TVAG_499730		2 (2)	3 (3)	2 (2)	2 (2)	2 (2)	2 (2)	Not consistently expressed in C1. No differential expression in resistant T1 as compared to control. No differential expression in susceptible versus resistant clinical strains.
Tv nim 1	A2E6Z6	EAY11514/XP_001323737	TVAG_005890	2 (2)	3 (3)	2 (2)	2 (2)	2 (2)		2 (2)	No differential expression in resistant C1 and T1 as compared to respective controls. No differential expression in susceptible versus resistant clinical strains.
Tv nim 2	A2FZU4	EAX89566/XP_001302496	TVAG_356810								Not detected
Tv nim 3	A2EDH2	EAY09336/XP_001321559	TVAG_395080								Not detected
Oxidoreductase1	A2DXM7	EAY14856/XP_001327079	TVAG_411220		2 (2)	2 (2)					Lower expression in resistant C1 than in control. On the other hand only expressed in resistant T1 but not in control. No consistent pattern.
Oxidoreductase2	A2E8D0	EAY11058/ XP_001323281	TVAG_044820								In one analysis lower expression in resistant C1 than in control, but not in second experiment. Only expressed in resistant T1 but not in control. No consistent pattern.
Oxidoreductase3	A2EC75	EAY09752 /XP_001321975	TVAG_414030	13 (13)	11 (11)	8 (8)	9 (9)	9 (9)	9 (9)	9 (9)	No differential expression in resistant C1 as compared to control. Expression higher in resistant T1 than in control. Also no consistent differential expression between susceptible and resistant clinical strains.
hypothetical protein/ABC transporter domain-containing protein	A2DMS3	EAY18294/XP_001579280	TVAG_254060								Not detected
hypothetical protein/MatE family protein	A2DQX7	EAY17244/XP_001329467	TVAG_291970								Not detected
hypothetical protein/MatE family protein	A2FV32	EAX91229/XP_001304159	TVAG_210540								Not detected
r2r3-MYB transcription factor, putative	A2DUM2	EAY15913/XP_001328136	TVAG_165410								Not detected
r2r3-MYB transcription factor, putative	A2DWM6	EAY15211/XP_001327434	TVAG_202050								Not detected
r2r3-MYB transcription factor, putative	A2FY69	EAX90147/XP_001303077	TVAG_413160								Not detected
r2r3-MYB transcription factor, putative	A2FDB5	EAX97117/XP_001310047	TVAG_451550								Not detected
malate dehydrogenase, putative	A2EFX9	EAY08435/XP_001320658	TVAG_354940								Not detected
Thioredoxin family protein	A2DMP7	EAY18268/XP_001579254	TVAG_253800								Not detected
Iron-sulfour flavoprotein/NADPH-dependent FMN reductase-like domain-containing protein	A2EQX7	EAY04951/XP_001317174	TVAG_040030	4 (2)	4 (2)						Lower expression in resistant C1, and totally absent in iron-depleted C1. Probably responds to iron levels
Iron-sulfur flavoprotein	A2F264	EAY01003/XP_001313900	TVAG_154730	9 (9)	5 (5)	3 (3)					Somewhat lower expression in resistant C1 as compared to control but, in turn, clearly higher expression in resistant T1 as compared to control. No consistent pattern.
multimeric flavodoxin domain containing protein	A2FJP8	EAX94880/XP_001307810	TVAG_370510								Not detected

## Sheet: Suppl Table 6
	Number of peptides identified of the proteins shown in Tables 2,3, and 4
Table 2:		x (y) = number of identified peptides (number of unique peptides)
Protein	Uniprot ID	TrichDB ID	C1 - First	C1 - Second	T1
FR1	A2GH85	TVAG_517010	5 (5)	5 (5)	6 (6)
AP65-1 adhesin	Q27093	TVAG_340290	42 (15)	45 (16)	44 (18)
Hydrogenosomal malic enzyme subunit B proprotein	Q27090	TVAG_238830	40 (9)	45 (13)	39 (10)
Ferredoxin 1	A2E5A4	TVAG_003900	7 (7)	6 (6)	5 (5)
Cytosolic malate dehydrogenase	Q27819	TVAG_253650	28 (12)	33 (2)	25 (12)
Peptidase T-like metallopeptidase	A2F7S4	TVAG_433790	24 (24)	30 (30)	20 (20)
Metacaspase-like cysteine peptidase	A2DMP6	TVAG_253790	8 (8)	11 (11)	4 (4)
B-box zinc finger family protein	A2DLK6	TVAG_062440	4 (3)	4 (3)	5 (3)
Small GTP-binding protein, putative	A2G856	TVAG_580280	9 (9)	8 (8)	8 (8)
Dynein heavy chain family protein	A2EGW8	TVAG_497260	9 (9)	46 (46)	72 (72)
Adenosylhomocysteinase	A2E342	TVAG_405240	23 (5)	27 (5)	23 (5)
Inosine-uridine preferring nucleoside hydrolase	A2DN71	TVAG_305790	10 (10)	11 (11)	11 (11)
V-type proton ATPase subunit	A2FED9	TVAG_075320	11 (11)	17 (17)	18 (18)
V-type proton ATPase subunit	A2E709	TVAG_006020	7 (7)	10 (10)	11 (11)
C2 domain containing protein	A2E8X1	TVAG_260390	12 (9)	16 (13)	19 (16)
C2 domain containing protein (Fragment)	A2GRV0	TVAG_591330	12 (11)	18 (17)	18 (17)
EF hand family protein	A2EAY1	TVAG_118780	13 (13)	15 (15)	12 (12)
Table 3:		x (y) = number of identified peptides (number of unique peptides)
Protein	Uniprot ID	TrichDB ID	Resistant vs. Susceptible
			clinical isolates
FR1	A2GH85	TVAG_517010	9 (9)
AP65-3 adhesin	Q27102	TVAG_183790	36 (9)
NADP-dependent alcohol dehydrogenase	A2F0T6	TVAG_344880	15 (11)
Coronin	Q9NFT3	TVAG_124870	22 (4)
Aminotransferase, classes I and II family protein	A2EIU6	TVAG_419720	21 (12)
Ornithine cyclodeaminase/mu-crystallin family protein	A2EIT3	TVAG_419590	17 (15)
PH domain containing protein	A2FGM2	TVAG_077880	22 (22)
Ubiquitin family	A2EWB0	TVAG_171850	5 (5)
Surface protein	A2E3F4	TVAG_221990	6 (6)
EF hand family protein	A2FQM2	TVAG_011490	2 (2)
Transcription elongation factor 1 homolog	A2FQ96	TVAG_335930	2 (2)
Mannose-6-phosphate isomerase	A2E1E3	TVAG_343390	2 (2)
Table 4:		x (y) = number of identified peptides (number of unique peptides)
Protein	Uniprot ID	TrichDB ID	C1 - First	C1 -Second	T1	Resistant vs. Susceptible
			Bipyridyl vs. control	Bipyridyl vs. Control	Resistant vs. control	clinical isolates
FR1	A2GH85	TVAG_517010	5 (5)	5 (5)	6 (6)	9 (9)
Pyruvate:ferredoxin oxidoreductase A	Q27088	TVAG_198110	59 (28)	68 (30)	53 (24)	56 (23)
Pyruvate:ferredoxin oxidoreductase BII	A2F855	TVAG_242960	59 (10)	66 (12)	47 (7)	51 (8)
Pyruvate:ferredoxin oxidoreductase proprotein	Q27089	TVAG_230580	58 (7)	67 (10)	46 (3)	53 (8)
Pyruvate:ferredoxin oxidoreductase C	A2FLR6	TVAG_105770	23 (23)	29 (29)	16 (5)	15 (15)
Pyruvate:ferredoxin oxidoreductase D	A2F2U9	TVAG_096520	14 (14)	25 (25)	ND	ND
Ferredoxin 1	A2E5A4	TVAG_003900	7 (7)	6 (6)	5 (5)	4 (4)
Ferredoxin 2	Q6S4N6	TVAG_399860	2 (2)	3 (3)	2 (2)	3 (3)
Ferredoxin 3	A2EET9	TVAG_213140	2 (2)	4 (4)	3 (3)	4 (4)
Ferredoxin 4	A2F0E3	TVAG_292710	9 (9)	8 (8)	9 (5)	8 (5)
Ferredoxin 6	A2FUY5	TVAG_251200	3 (3)	2 (2)	2 (2)	3 (3)
Ferredoxin 7	A2G6S2	TVAG_078730	8 (8)	9 (9)	8 (8)	8 (8)
Hydrogenosomal malic enzyme subunit B proprotein	Q27090	TVAG_238830	40 (9)	45 (13)	39 (10)	41 (10)
AP65-1 adhesin	Q27093	TVAG_340290	42 (15)	45 (16)	44 (18)	49 (21)
AP65-2 adhesin	Q27234	TVAG_267870	40 (3)	41 (3)	38 (2)	39 (2)
AP65-3 adhesin	Q27102	TVAG_183790	38 (9)	38 (10)	36 (9)	36 (9)
Malate dehydrogenase subunit A	A2F1M8	TVAG_412220	42 (3)	42 (3)	40 (3)	40 (2)
Malate dehydrogenase subunit A	A2EMJ7	TVAG_068130	18 (1)	20 (2)	18 (2)	17 (2)
Nitroreductase 4	A2FJG3	TVAG_205740	4 (4)	ND	4 (4)	4 (4)
Nitroreductase 6	A2FH21	TVAG_354010	4 (4)	5 (5)	4 (4)	2 (2)

## Sheet: Suppl Table 7
		First analysis of C1 versus iron-depleted C1 and resistant C1	All proteins detected in analyis
Accession Uniprot	TrichDB	Description	Score Sequest HT	# Peptides	# Unique Peptides	TVC1_Ctrl_1_A	TVC1_Ctrl_1_B	TVC1_Ctrl_2_A	TVC1_Ctrl_2_B	TVC1_Ctrl_3_A	TVC1_Ctrl_3_B	TCV1_Fe_Depl_1_A	TVC1_Fe_Depl_1_B	TVC1_Fe_Depl_2_A	TVC1_Fe_Depl_2_B	TVC1_Fe_Depl_3_A	TVC1_Fe_Depl_3_B	TVC_res_1_A	TVC_res_1_B	TVC_res_2_A	TVC_res_2_B	TVC_res_3_A	TVC_res_3_B
A2EKU1	TVAG_310250	Phosphoenolpyruvate carboxykinase (GTP) OS=Trichomonas vaginalis OX=5722 GN=TVAG_310250 PE=3 SV=1	7305.61	46	2	6.82771e+08	6.01417e+08	6.95559e+08	6.84368e+08	7.06554e+08	7.19866e+08	1.75791e+08	1.67905e+08	1.8587e+08	1.87971e+08	1.80786e+08	1.83178e+08	3.84085e+08	3.7694e+08	3.49346e+08	3.28748e+08	3.69906e+08	3.6233e+08
A2FLL6	TVAG_479540	Phosphoenolpyruvate carboxykinase (GTP) OS=Trichomonas vaginalis OX=5722 GN=TVAG_479540 PE=3 SV=1	7017.66	47	1	6.89023e+06	3.34929e+07	1.02736e+07	5.30713e+07	1.7164e+07	7.65079e+06	1.96419e+07	1.37672e+07	1.88326e+07	1.1331e+07	1.94492e+07	1.17028e+07	1.6672e+08	1.54467e+08	1.33817e+08	9.98631e+07	1.95535e+08	1.4875e+08
A2ED62	TVAG_420390	Phosphoenolpyruvate carboxykinase (GTP) OS=Trichomonas vaginalis OX=5722 GN=TVAG_420390 PE=3 SV=1	6737.5	46	3	2.48585e+08	2.41568e+08	3.32139e+08	3.3002e+08	2.71851e+08	2.38523e+08	8.34817e+07	7.47266e+07	6.86981e+07	6.01189e+07	5.22176e+07	5.51096e+07	2.13617e+08	2.02366e+08	1.58036e+08	1.55847e+08	1.86397e+08	1.74938e+08
A2E4A4	TVAG_139300	Phosphoenolpyruvate carboxykinase (GTP) OS=Trichomonas vaginalis OX=5722 GN=TVAG_139300 PE=3 SV=1	6482.18	46	1	3.4384e+08	3.4391e+08	5.03199e+08	7.2068e+07	4.07209e+08	3.83205e+07	1.83462e+08	1.96573e+08	1.34895e+08	1.56141e+08	9.29928e+07	8.54801e+07	2.91508e+08	6.95564e+07	2.74573e+08	2.9605e+08	3.25227e+08	3.14634e+08
Q27088	TVAG_198110	Pyruvate:ferredoxin oxidoreductase A OS=Trichomonas vaginalis OX=5722 GN=pfoA PE=4 SV=1	3069.8	59	28	4.13647e+09	4.19568e+09	4.24276e+09	4.22158e+09	4.38982e+09	4.38569e+09	2.6092e+08	2.60267e+08	2.75647e+08	2.70267e+08	2.7654e+08	2.65133e+08	4.76726e+07	4.40796e+07	4.63761e+07	4.06643e+07	4.04945e+07	4.58825e+07
A2F855	TVAG_242960	Pyruvate:ferredoxin oxidoreductase BII OS=Trichomonas vaginalis OX=5722 GN=TVAG_242960 PE=4 SV=1	3323.64	59	10	2.017e+09	2.11509e+09	2.12354e+09	2.19886e+09	2.14302e+09	2.16418e+09	2.59904e+08	2.7762e+08	2.75082e+08	2.70386e+08	2.5386e+08	2.57975e+08	1.85209e+08	1.57334e+08	1.54719e+08	1.50977e+08	1.64152e+08	1.63515e+08
Q27089	TVAG_230580	Pyruvate:ferredoxin oxidoreductase proprotein OS=Trichomonas vaginalis OX=5722 GN=pfoB PE=4 SV=1	3263.79	58	7	1.06847e+09	9.64648e+08	1.09525e+09	1.03445e+09	1.08783e+09	1.00783e+09	6.09515e+07	4.53517e+07	4.78613e+07	4.4185e+07	4.73895e+07	4.28118e+07	3.89659e+06	4.89915e+06	3.14078e+06	2.99707e+06	3.63532e+06	2.74134e+06
A2EEC2	TVAG_073860	Pyruvate, phosphate dikinase OS=Trichomonas vaginalis OX=5722 GN=TVAG_073860 PE=3 SV=1	6046	67	23	6.66468e+09	6.5559e+09	6.66913e+09	6.89018e+09	6.49761e+09	6.57019e+09	7.28734e+09	7.47442e+09	7.45272e+09	7.49316e+09	7.18046e+09	7.16787e+09	8.00387e+09	8.08213e+09	8.48336e+09	8.41224e+09	8.09126e+09	8.51164e+09
A2F1M8	TVAG_267870	Malate dehydrogenase:SUBUNIT=A, putative OS=Trichomonas vaginalis OX=5722 GN=TVAG_412220 PE=3 SV=1	4823.94	42	3	3.49107e+08	3.48566e+08	2.5829e+08	3.57648e+08	3.00167e+08	3.51098e+08	1.03388e+08	9.98319e+07	1.111e+08	1.01841e+08	1.1081e+08	1.04383e+08	1.27306e+08	1.32371e+08	8.0412e+07	9.17243e+07	1.13511e+08	1.11818e+08
Q27234	TVAG_267870	AP65-2 adhesin OS=Trichomonas vaginalis OX=5722 GN=AP65-2 PE=2 SV=1	4525.08	40	3	5.24912e+08	5.33635e+08	4.19042e+08	4.59588e+08	4.86187e+08	4.79079e+08	7.08809e+07	6.64183e+07	9.15648e+07	1.01668e+08	9.54122e+07	9.5626e+07	3.4925e+08	3.38191e+08	3.31019e+08	3.22539e+08	3.19795e+08	3.45242e+08
Q27090	TVAG_238830	Hydrogenosomal malic enzyme subunit B proprotein OS=Trichomonas vaginalis OX=5722 GN=maeB PE=3 SV=1	6054.85	40	9	1.86734e+09	1.88522e+09	2.15173e+09	2.03362e+09	2.02762e+09	1.93534e+09	2.35772e+09	2.74635e+09	2.08799e+09	2.04007e+09	1.97122e+09	2.02652e+09	5.56832e+08	5.62108e+08	4.39064e+08	4.22196e+08	5.86278e+08	5.90891e+08
A2DHT2	TVAG_146910	Glyceraldehyde-3-phosphate dehydrogenase OS=Trichomonas vaginalis OX=5722 GN=TVAG_146910 PE=3 SV=1	8713.37	43	5	3.56229e+09	3.67701e+09	4.35359e+09	4.42717e+09	3.58291e+09	3.53229e+09	4.76152e+09	4.72156e+09	4.38929e+09	4.77041e+09	5.05454e+09	4.98002e+09	4.8729e+09	5.16545e+09	6.19408e+09	6.76298e+09	5.28062e+09	5.35145e+09
A2GA05	TVAG_412780	Glyceraldehyde-3-phosphate dehydrogenase OS=Trichomonas vaginalis OX=5722 GN=TVAG_412780 PE=3 SV=1	7847.2	41	1	6.60313e+07	1.19934e+07	1.20526e+08	2.94366e+07	2.83592e+07	3.63502e+06	89808.6	64998.1		78907.5	183032		8.42931e+07	3.17584e+07	6.60386e+07	1.33775e+07	8.63912e+07	2.0668e+07
A2EM29	TVAG_475220	Glyceraldehyde-3-phosphate dehydrogenase OS=Trichomonas vaginalis OX=5722 GN=TVAG_475220 PE=3 SV=1	7660.4	41	4	1.42605e+09	1.36763e+09	1.54716e+09	1.53773e+09	1.48272e+09	1.33935e+09	1.21324e+09	1.19557e+09	1.3544e+09	1.35273e+09	1.33243e+09	1.41181e+09	1.83429e+09	1.84156e+09	1.95589e+09	1.96702e+09	1.8305e+09	1.78419e+09
A2ECS2	TVAG_276410	Tr-type G domain-containing protein OS=Trichomonas vaginalis OX=5722 GN=TVAG_276410 PE=3 SV=1	4601.65	66	39	1.13402e+10	1.10277e+10	1.1202e+10	1.12082e+10	1.16107e+10	1.1592e+10	1.11485e+10	1.11543e+10	1.14065e+10	1.16649e+10	1.16297e+10	1.15699e+10	1.35512e+10	1.36895e+10	1.37e+10	1.37474e+10	1.36623e+10	1.37014e+10
Q27093	TVAG_340290	AP65-1 adhesin OS=Trichomonas vaginalis OX=5722 GN=AP65-1 PE=2 SV=1	5412.39	42	15	5.35524e+09	5.35517e+09	5.5251e+09	5.50695e+09	5.28385e+09	5.2207e+09	3.42132e+09	3.51293e+09	3.63583e+09	3.73761e+09	3.8035e+09	3.92842e+09	9.95019e+08	1.01332e+09	7.64311e+08	7.64633e+08	9.03262e+08	9.09784e+08
A2DSF6	TVAG_067400	Elongation factor 1-alpha OS=Trichomonas vaginalis OX=5722 GN=TVAG_067400 PE=3 SV=1	6641.57	32	3	3.38429e+09	3.27046e+09	3.30418e+09	3.21721e+09	3.20955e+09	3.33072e+09	2.73816e+09	2.57185e+09	2.68519e+09	2.57515e+09	3.02925e+09	2.71808e+09	2.61569e+09	2.66418e+09	2.69453e+09	2.75787e+09	2.65126e+09	2.68399e+09
O15556	TVAG_347410	Glyceraldehyde-3-phosphate dehydrogenase (Fragment) OS=Trichomonas vaginalis OX=5722 GN=gap2 PE=3 SV=1	7674.27	35	6	6.57e+08	6.35873e+08	6.99846e+08	7.5611e+08	6.86265e+08	7.32842e+08	8.65013e+08	8.67272e+08	1.01514e+09	9.8037e+08	1.05412e+09	1.03728e+09	7.40824e+08	7.48896e+08	8.72936e+08	9.37309e+08	9.31323e+08	9.67006e+08
F8QX90	TVAG_067400	Elongation factor 1-alpha (Fragment) OS=Trichomonas vaginalis OX=5722 GN=EF1-alpha PE=3 SV=1	4458.2	27	1							1.57148e+06	1.34235e+06	863827	790159	534213	761400	4.37862e+06	5.06134e+06
A2DFI7	TVAG_437410	Pyruvate, phosphate dikinase OS=Trichomonas vaginalis OX=5722 GN=TVAG_437410 PE=3 SV=1	4067.93	59	15	7.31135e+08	7.2331e+08	7.63208e+08	7.85908e+08	7.40606e+08	7.22057e+08	9.4085e+08	9.46971e+08	1.06616e+09	1.02085e+09	9.79294e+08	1.01639e+09	6.97355e+08	6.78553e+08	7.92998e+08	7.89525e+08	7.6798e+08	7.54639e+08
A2DGG1	TVAG_239310	Actinin, putative OS=Trichomonas vaginalis OX=5722 GN=TVAG_239310 PE=4 SV=1	2937.72	67	3	1.29297e+08	1.2217e+08	1.15266e+08	1.27749e+08	1.15455e+08	1.11764e+08	6.2281e+07	7.96941e+07	4.90513e+07	5.27405e+07	4.0517e+07	6.06083e+07	1.61117e+08	1.90701e+08	9.56774e+07	1.13045e+08	1.10619e+08	1.16791e+08
A2FVK7	TVAG_144730	Succinate--CoA ligase [ADP-forming] subunit beta, mitochondrial OS=Trichomonas vaginalis OX=5722 GN=TVAG_144730 PE=3 SV=1	4581.9	36	8	2.62979e+09	2.75476e+09	2.65178e+09	2.52788e+09	2.66317e+09	2.67735e+09	2.14162e+09	2.29607e+09	2.23476e+09	2.12732e+09	2.17257e+09	2.38224e+09	2.59637e+09	2.56965e+09	3.19924e+09	3.07389e+09	3.23018e+09	3.16448e+09
X5FVA1	TVAG_239310	Alpha actinin-3 OS=Trichomonas vaginalis OX=5722 GN=actn3 PE=4 SV=1	2871.92	65	1	7.40595e+07	6.95219e+07	7.53717e+07	7.58258e+07	6.98339e+07	6.62977e+07	2.84689e+07	2.9117e+07	2.05829e+07	1.84081e+07	9.11385e+06	8.56838e+06	121941440	1.24474e+08	6.72489e+07	6.74626e+07	9.6357e+07	9.08892e+07
A2FNS7	TVAG_137250	Cytosolic heat shock protein 70, putative OS=Trichomonas vaginalis OX=5722 GN=TVAG_137250 PE=3 SV=1	4745.42	38	1	1.68578e+07	1.53227e+07	1.98213e+07	2.21315e+07	1.56879e+07	1.60533e+07	3.30495e+07	3.09417e+07	3.71111e+07	3.48041e+07	3.60414e+07	3.45245e+07	25088664	2.2971e+07	2.77343e+07	2.71093e+07	2.6363e+07	2.55965e+07
A2EY23	TVAG_044510	Cytoplasmic heat shock protein 70, putative OS=Trichomonas vaginalis OX=5722 GN=TVAG_044510 PE=3 SV=1	4559.32	39	2	2.18329e+07	1.80864e+07	2.97577e+07	3.25941e+07	3.05135e+07	2.45952e+07	7.04093e+07	7.80615e+07	6.39571e+07	7.08076e+07	6.41608e+07	6.53645e+07	6.64307e+07	6.66931e+07	6.64436e+07	7.02009e+07	7.2811e+07	7.2774e+07
A2GD34	TVAG_377380	Uncharacterized protein OS=Trichomonas vaginalis OX=5722 GN=TVAG_377380 PE=4 SV=1	2308.26	34	34	1.63025e+09	1.51282e+09	1.62237e+09	1.60365e+09	1.64964e+09	1.61429e+09	2.01493e+09	1.91159e+09	1.90064e+09	1.91662e+09	1.93205e+09	1.88462e+09	1.04161e+09	9.82969e+08	1.13116e+09	1.09371e+09	1.13765e+09	1.07885e+09
A2E4W5	TVAG_161100	Cytoplasmic heat shock protein 70 OS=Trichomonas vaginalis OX=5722 GN=TVAG_161100 PE=3 SV=1	4748.45	36	1	2.92598e+07	2.25288e+07	4.87958e+07	4.73416e+07	4.30982e+07	3.35631e+07	1.8813e+07	1.992e+07	1.41167e+07	1.31089e+07	3.66143e+06	3.58085e+06	8.14177e+07	7.9604e+07	7.24498e+07	6.51031e+07	9.3698e+07	9.6898e+07
A2EQB9	TVAG_151220	Cytoplasmic heat shock protein 70 OS=Trichomonas vaginalis OX=5722 GN=TVAG_151220 PE=3 SV=1	4758.4	39	1	462251	1.65588e+07	205901	238562	94114.1	1.90095e+07	95197.5	2.53624e+07	822995	311569	248566	685829	64228.8	109964	875258	3.61959e+07	167917	86670.4
A2DLF4	TVAG_268050	Phosphoglycerate kinase OS=Trichomonas vaginalis OX=5722 GN=TVAG_268050 PE=3 SV=1	3675.03	31	4	1.583e+09	1.53195e+09	1.52052e+09	1.50122e+09	1.52278e+09	1.46905e+09	7.06987e+08	6.41925e+08	6.7845e+08	7.09083e+08	6.93502e+08	6.60237e+08	1.40347e+09	1.42479e+09	1.30951e+09	1.2846e+09	1.27972e+09	1.28351e+09
A2DCC3	TVAG_172680	Actin OS=Trichomonas vaginalis OX=5722 GN=ACT PE=3 SV=1	6641.54	33	2	1.15687e+08	6.69503e+07	1.40216e+08	9.7015e+07	9.63565e+07	4.27387e+07	2.77805e+06	1.36833e+06	2.35999e+06	747570	2.44987e+06	1.4003e+06	1.38981e+08	1.09662e+08	4.39201e+07	2.54819e+07	1.14717e+08	7.78335e+07
A2E7V8	TVAG_061930	Glucose-6-phosphate isomerase OS=Trichomonas vaginalis OX=5722 GN=TVAG_061930 PE=3 SV=1	2423.91	38	38	4.57727e+09	4.43865e+09	4.60215e+09	4.5358e+09	4.58442e+09	4.5711e+09	4.4897e+09	4.46156e+09	4.57871e+09	4.51617e+09	4.45201e+09	4.39224e+09	4.57347e+09	4.40353e+09	3.65501e+09	3.63553e+09	4.15296e+09	4.07129e+09
A2E269	TVAG_464170	Phosphopyruvate hydratase OS=Trichomonas vaginalis OX=5722 GN=TVAG_464170 PE=3 SV=1	4880.18	45	13	2.03694e+09	2.22726e+09	2.0024e+09	1.92673e+09	2.01563e+09	2.26271e+09	1.61733e+09	1.82298e+09	1.84288e+09	1.80892e+09	1.84096e+09	1.89439e+09	3.28488e+09	3.23422e+09	2.44472e+09	2.67343e+09	2.89426e+09	2.86587e+09
O15567	TVAG_183500	Succinate-CoA ligase subunit beta (Fragment) OS=Trichomonas vaginalis OX=5722 GN=ap51-3 PE=2 SV=1	4562.85	35	7	1.99405e+09	2.01012e+09	2.13672e+09	2.084e+09	2.03393e+09	1.97481e+09	1.52259e+09	1.42016e+09	1.49861e+09	1.43056e+09	1.51356e+09	1.42811e+09	2.77196e+09	2.64473e+09	2.84942e+09	2.75996e+09	3.40769e+09	3.30997e+09
A2ED49	TVAG_420260	H(+)-transporting two-sector ATPase OS=Trichomonas vaginalis OX=5722 GN=TVAG_420260 PE=3 SV=1	3056.12	41	41	4.65351e+09	4.52811e+09	4.66662e+09	4.67841e+09	4.64817e+09	4.55103e+09	5.38037e+09	5.37088e+09	5.45831e+09	5.31716e+09	5.41419e+09	5.4166e+09	4.93132e+09	4.88066e+09	5.06214e+09	5.06395e+09	4.95417e+09	5.00946e+09
Q27819	TVAG_253650	Cytosolic malate dehydrogenase OS=Trichomonas vaginalis OX=5722 PE=1 SV=1	6357.27	28	12	1.57049e+10	1.54231e+10	1.50862e+10	1.49241e+10	1.52351e+10	1.49185e+10	1.10069e+10	1.06987e+10	1.06295e+10	1.04085e+10	1.03334e+10	1.03695e+10	5.26081e+09	5.3467e+09	4.64489e+09	4.45125e+09	4.84254e+09	4.77464e+09
A2DSX4	TVAG_348330	Alpha-1,4 glucan phosphorylase OS=Trichomonas vaginalis OX=5722 GN=TVAG_348330 PE=3 SV=1	1863.5	48	48	1.25825e+09	1.2223e+09	1.2718e+09	1.3281e+09	1.26571e+09	1.22773e+09	1.49443e+09	1.40281e+09	1.43036e+09	1.40807e+09	1.44881e+09	1.39456e+09	1.9095e+09	1.90846e+09	1.16754e+09	1.18822e+09	1.43254e+09	1.46482e+09
A2F093	TVAG_383940	Phosphoglycerate kinase OS=Trichomonas vaginalis OX=5722 GN=TVAG_383940 PE=3 SV=1	3650.09	33	6	1.85663e+09	1.8279e+09	1.77862e+09	1.73402e+09	1.795e+09	1.81402e+09	1.2872e+09	1.22916e+09	1.38848e+09	1.34285e+09	1.2612e+09	1.26643e+09	1.51578e+09	1.50326e+09	1.41121e+09	1.42228e+09	1.42653e+09	1.415e+09
Q9BKK1	TVAG_337240	Actin OS=Trichomonas vaginalis OX=5722 GN=ACT PE=3 SV=1	6217.61	34	2	5.18514e+07	4.27074e+07	4.55074e+07	4.14001e+07	4.58838e+07	3.41307e+07		590599	155462			525693	2.33428e+07	2.53571e+07	1.31812e+07	1.12073e+07	2.56213e+07	2.18857e+07
Q5EFD8	TVAG_043500	Phosphopyruvate hydratase OS=Trichomonas vaginalis OX=5722 GN=Eno PE=2 SV=1	4429.92	42	2	4.72255e+08	4.48044e+08	4.58121e+08	4.39241e+08	4.38417e+08	3.91302e+08	3.57465e+08	3.1761e+08	3.0287e+08	2.64213e+08	3.74931e+08	2.96884e+08	4.30903e+08	3.67112e+08	3.98211e+08	2.96618e+08	4.41108e+08	3.41118e+08
A2F7C5	TVAG_092490	Endoplasmic reticulum heat shock protein 70, putative OS=Trichomonas vaginalis OX=5722 GN=TVAG_092490 PE=3 SV=1	2593.64	36	34	4.31961e+09	4.18089e+09	4.39386e+09	4.4197e+09	4.02838e+09	3.94644e+09	5.51061e+09	5.38337e+09	5.71997e+09	5.742e+09	5.39175e+09	5.47158e+09	4.70376e+09	4.58667e+09	5.44363e+09	5.43963e+09	5.21124e+09	5.06537e+09
Q27102	TVAG_183790	AP65-3 adhesin OS=Trichomonas vaginalis OX=5722 PE=2 SV=1	3469.92	38	9	2.30185e+08	2.1213e+08	2.22782e+08	1.97163e+08	2.48549e+08	2.19014e+08	1.23432e+07	1.80516e+07	1.14699e+07	1.1599e+07	1.1534e+07	1.52907e+07	3.68276e+07	3.61342e+07	2.9552e+07	3.7033e+07	3.19212e+07	3.23224e+07
A2DJ40	TVAG_228780	Alcohol dehydrogenase 1, putative OS=Trichomonas vaginalis OX=5722 GN=TVAG_228780 PE=3 SV=1	4646.78	25	21	7.91044e+09	7.72019e+09	8.67224e+09	8.47713e+09	8.24781e+09	8.02645e+09	1.61476e+10	1.64087e+10	1.5487e+10	1.60467e+10	1.48139e+10	1.54816e+10	9.48245e+09	9.5147e+09	1.02503e+10	1.01428e+10	9.88376e+09	1.00283e+10
A2FA04	TVAG_090470	Actin OS=Trichomonas vaginalis OX=5722 GN=TVAG_090470 PE=3 SV=1	6097.43	32	1	6.77269e+06	4.31475e+06	7.80923e+06	5.9115e+06	5.9964e+06	3.13204e+06	1.55314e+06	1.40795e+06	1.23049e+06	1.03625e+06	1.2447e+06	1.19448e+06	5.33183e+06	4.53603e+06	2.62495e+06	2.00237e+06	4.91512e+06	3.86056e+06
A2FJ30	TVAG_204360	Malate dehydrogenase, putative OS=Trichomonas vaginalis OX=5722 GN=TVAG_204360 PE=3 SV=1	5310.45	27	11	5.50383e+09	4.79868e+09	6.0012e+09	5.382e+09	5.12086e+09	4.89787e+09	3.61641e+09	3.86166e+09	3.81021e+09	3.51711e+09	3.67056e+09	3.62948e+09	4.81813e+09	4.55051e+09	4.1715e+09	3.85262e+09	4.75484e+09	4.3126e+09
A2EP65	TVAG_318870	Spermatogenesis associated factor, putative OS=Trichomonas vaginalis OX=5722 GN=TVAG_318870 PE=4 SV=1	2339.14	44	44	1.59083e+09	1.64699e+09	1.67871e+09	1.72295e+09	1.65465e+09	1.68207e+09	2.22912e+09	2.2079e+09	2.33121e+09	2.21017e+09	2.26795e+09	2.25471e+09	1.68243e+09	1.63409e+09	1.81168e+09	1.7422e+09	1.80738e+09	1.79188e+09
A2F133	TVAG_324980	Vacuolar proton pump subunit B OS=Trichomonas vaginalis OX=5722 GN=TVAG_324980 PE=3 SV=1	2714.49	28	2	4.74296e+07	6.20538e+07	9.54426e+07	9.39558e+07	6.6526e+07	5.96738e+07	1.51836e+08	1.46762e+08	1.38523e+08	1.46838e+08	9.55233e+07	9.49802e+07	159120332	1.72516e+08	1.77796e+08	1.60612e+08	1.80651e+08	1.91503e+08
A2EIF8	TVAG_212020	Transketolase OS=Trichomonas vaginalis OX=5722 GN=TVAG_212020 PE=3 SV=1	1905	37	37	3.44595e+09	3.42551e+09	3.41207e+09	3.3623e+09	3.56011e+09	3.48958e+09	2.44061e+09	2.51372e+09	2.54546e+09	2.56459e+09	2.50268e+09	2.49083e+09	4.2448e+09	4.17248e+09	3.9199e+09	3.8713e+09	4.14155e+09	4.10605e+09
A2ES57	TVAG_453110	Vacuolar proton pump subunit B OS=Trichomonas vaginalis OX=5722 GN=TVAG_453110 PE=3 SV=1	2631.99	27	1	8.57852e+07	8.99698e+07	1.31817e+08	1.31163e+08	8.10622e+07	9.31037e+07	1.60666e+08	1.733e+08	1.54005e+08	1.46088e+08	1.09685e+08	1.04178e+08	190007208	1.85928e+08	2.14803e+08	2.20426e+08	1.87876e+08	1.9087e+08
A2FLK9	TVAG_360700	Fructose-1,6-bisphosphate aldolase, putative OS=Trichomonas vaginalis OX=5722 GN=TVAG_360700 PE=4 SV=1	5652.96	29	4	1.43846e+09	1.42391e+09	1.79139e+09	1.7742e+09	1.41039e+09	1.33237e+09	1.09568e+09	1.00677e+09	1.03684e+09	9.52232e+08	7.85076e+08	6.65316e+08	2.2469e+09	2.18851e+09	1.95552e+09	1.95127e+09	2.39117e+09	2.27682e+09
Q27120	TVAG_054030	Actin (Fragment) OS=Trichomonas vaginalis OX=5722 PE=2 SV=1	5771.86	34	3	8.59963e+06	6.66211e+06	8.12222e+06	6.05368e+06	8.60643e+06	6.28063e+06	555630	824000	3.44727e+06	3.8955e+06	1.19681e+06	1.32988e+06	4.83637e+06	5.2897e+06	3.93121e+06	3.47749e+06	5.13781e+06	4.9664e+06
A2EBX0	TVAG_259190	Succinate--CoA ligase [ADP-forming] subunit beta, mitochondrial OS=Trichomonas vaginalis OX=5722 GN=TVAG_259190 PE=3 SV=1	3351.05	34	16	1.82797e+09	1.83738e+09	1.87994e+09	1.9215e+09	1.93322e+09	1.93109e+09	1.82632e+09	1.86919e+09	1.91181e+09	1.85074e+09	1.69101e+09	1.66703e+09	2.06482e+09	2.11272e+09	2.36081e+09	2.37743e+09	2.74268e+09	2.7247e+09
A2F6T1	TVAG_043170	Fructose-1,6-bisphosphate aldolase OS=Trichomonas vaginalis OX=5722 GN=TVAG_043170 PE=4 SV=1	5955.17	27	3	1.03284e+09	1.06869e+09	1.2827e+09	1.34864e+09	1.05147e+09	1.0045e+09	1.60686e+09	1.64169e+09	1.59328e+09	1.5926e+09	1.51851e+09	1.58691e+09	1.67192e+09	1.69129e+09	2.21783e+09	2.15337e+09	1.85699e+09	1.92166e+09
A2ETS2	TVAG_310250	Phosphoenolpyruvate carboxykinase (GTP) OS=Trichomonas vaginalis OX=5722 GN=TVAG_314830 PE=3 SV=1	3800.25	22	1	2.53322e+06	2.8151e+06	2.84061e+06	3.82469e+06	3.8997e+06	2.94563e+06	1.98714e+06	1.64226e+06	3.36245e+06	2.75872e+06	4.8549e+06	3.07321e+06	3.2628e+06	3.92126e+06	900566	1.11693e+06	2.10941e+06	2.53346e+06
Q6XKE2	TVAG_036010	Hydrogenosomal oxygen reductase OS=Trichomonas vaginalis OX=5722 GN=TVAG_036010 PE=4 SV=1	2617.5	30	30	7.18402e+09	6.81456e+09	7.25877e+09	7.12926e+09	6.93872e+09	6.79924e+09	6.74644e+09	6.66698e+09	6.6041e+09	6.67186e+09	6.53217e+09	6.46645e+09	5.12558e+09	5.04094e+09	5.43057e+09	5.37757e+09	6.28008e+09	6.23798e+09
A2FAF3	TVAG_300000	Fructose-1,6-bisphosphate aldolase, putative OS=Trichomonas vaginalis OX=5722 GN=TVAG_300000 PE=4 SV=1	5785.62	28	4	1.66324e+09	1.69684e+09	1.83505e+09	1.83498e+09	1.75834e+09	1.72892e+09	4.05065e+08	3.838e+08	2.60592e+08	2.34139e+08	1.48085e+08	1.32504e+08	1.7238e+09	1.70184e+09	8.73045e+08	8.31989e+08	1.52505e+09	1.49477e+09
A2EW14	TVAG_345360	Fructose-1,6-bisphosphate aldolase, putative OS=Trichomonas vaginalis OX=5722 GN=TVAG_345360 PE=4 SV=1	5523.99	27	3	1.70119e+09	1.66782e+09	2.01498e+09	2.16892e+09	1.61202e+09	1.6394e+09	2.55937e+09	2.5143e+09	2.6592e+09	2.64232e+09	2.49505e+09	2.57554e+09	2072969066	2.15988e+09	2.51909e+09	2.53044e+09	2.10559e+09	2.14313e+09
A2FW50	TVAG_205910	Phosphoglucomutase/phosphomannomutase, alpha/beta/alpha domain I family protein OS=Trichomonas vaginalis OX=5722 GN=TVAG_205910 PE=3 SV=1	2279.23	31	9	1.61461e+09	1.41767e+09	1.5622e+09	1.55699e+09	1.49894e+09	1.46589e+09	1.54061e+09	1.49705e+09	1.48935e+09	1.58971e+09	1.49874e+09	1.50874e+09	2.08021e+09	2.0583e+09	1.68249e+09	1.63611e+09	1.6951e+09	1.8539e+09
A2EAJ8	TVAG_320780	Malic enzyme OS=Trichomonas vaginalis OX=5722 GN=TVAG_491670 PE=3 SV=1	2529.66	32	10	1.66841e+09	1.57599e+09	1.56046e+09	1.46112e+09	1.55736e+09	1.54591e+09	2.28887e+09	2.36055e+09	2.27149e+09	2.27144e+09	2.38226e+09	2.43881e+09	1.56576e+09	1.56706e+09	1.71927e+09	1.71879e+09	1.59848e+09	1.6278e+09
A2ELE4	TVAG_358360	Inositol-3-phosphate synthase OS=Trichomonas vaginalis OX=5722 GN=TVAG_358360 PE=3 SV=1	1973.85	29	15	1.06342e+09	1.04009e+09	1.10757e+09	1.09471e+09	1.05068e+09	1.05086e+09	1.23067e+09	1.2699e+09	1.26176e+09	1.28887e+09	1.21149e+09	1.24857e+09	1668975697	1.65671e+09	1.46428e+09	1.46089e+09	1.61407e+09	1.65796e+09
A2FKC7	TVAG_381310	Lactate dehydrogenase family protein OS=Trichomonas vaginalis OX=5722 GN=TVAG_381310 PE=3 SV=1	2595.03	22	17	4.50965e+08	4.64257e+08	4.68051e+08	4.75376e+08	4.33126e+08	4.53055e+08	5.41596e+09	5.25118e+09	5.31286e+09	5.28811e+09	5.10776e+09	4.96523e+09	6.29866e+09	6.21632e+09	6.48123e+09	6.36097e+09	6.61875e+09	6.30399e+09
A2G9W5	TVAG_126970	Rab GDP dissociation inhibitor OS=Trichomonas vaginalis OX=5722 GN=TVAG_126970 PE=3 SV=1	2075.27	34	34	4.04977e+09	3.96336e+09	4.22335e+09	3.88936e+09	4.26151e+09	4.28217e+09	4.23196e+09	4.40319e+09	4.28061e+09	4.25751e+09	4.28735e+09	4.2516e+09	3.20272e+09	3.24417e+09	3.46057e+09	3.52892e+09	3.66279e+09	3.57868e+09
A2EBB4	TVAG_329460	Phosphopyruvate hydratase OS=Trichomonas vaginalis OX=5722 GN=TVAG_329460 PE=3 SV=1	3479.23	42	9	4.07955e+08	3.7072e+08	4.24979e+08	4.22493e+08	4.0313e+08	3.77571e+08	2.89245e+08	2.85151e+08	2.70474e+08	2.82293e+08	2.78075e+08	2.72494e+08	488363098	4.85783e+08	2.82717e+08	2.86577e+08	4.17255e+08	4.49678e+08
O96524	TVAG_190450	Alpha-actinin OS=Trichomonas vaginalis OX=5722 GN=AACTI PE=2 SV=1	1753	56	53	5.97544e+08	5.87689e+08	6.90709e+08	6.97906e+08	6.16231e+08	6.29194e+08	1.12248e+09	1.08126e+09	1.13039e+09	1.08719e+09	1.11918e+09	1.10504e+09	1.13464e+09	1.12629e+09	6.84103e+08	6.78583e+08	8.94475e+08	8.94847e+08
Q9NDF8	TVAG_043500	Phosphopyruvate hydratase (Fragment) OS=Trichomonas vaginalis OX=5722 PE=3 SV=1	2717.7	31	6	3.07937e+08	3.24602e+08	3.97877e+08	4.06406e+08	3.15268e+08	3.08325e+08	3.34924e+08	3.3978e+08	2.62138e+08	2.56515e+08	2.68245e+08	2.83419e+08	4.41382e+08	4.49873e+08	4.43842e+08	4.37286e+08	4.19556e+08	4.1897e+08
A2FMK8	TVAG_224980	Clan MH, family M20, peptidase T-like metallopeptidase OS=Trichomonas vaginalis OX=5722 GN=TVAG_224980 PE=4 SV=1	1877.4	23	15	1.226e+09	1.23168e+09	1.28682e+09	1.28972e+09	1.25646e+09	1.19251e+09	1.20292e+09	1.24374e+09	1.1625e+09	1.13518e+09	1.20886e+09	1.17921e+09	1.21271e+09	1.15422e+09	1.00768e+09	1.01639e+09	1.10801e+09	1.10867e+09
A2F259	TVAG_154680	4-alpha-glucanotransferase OS=Trichomonas vaginalis OX=5722 GN=TVAG_154680 PE=3 SV=1	1574.78	44	20	1.51046e+08	1.50736e+08	1.77356e+08	1.70792e+08	1.73632e+08	1.72058e+08	9.04579e+08	8.24844e+08	8.7006e+08	8.52725e+08	8.29435e+08	7.74403e+08	1.00876e+08	8.91483e+07	1.16222e+08	1.08737e+08	1.01051e+08	9.86034e+07
A2ETD8	TVAG_203620	Chaperonin 60, putative OS=Trichomonas vaginalis OX=5722 GN=TVAG_203620 PE=3 SV=1	2037.82	34	11	3.28104e+08	3.16922e+08	3.34165e+08	3.41426e+08	3.1603e+08	3.26047e+08	4.20142e+08	4.09824e+08	4.02313e+08	4.1376e+08	4.20475e+08	4.31726e+08	4.67677e+08	4.76063e+08	6.5506e+08	6.5572e+08	6.54116e+08	6.66614e+08
O15568	TVAG_047890	Succinate--CoA ligase [ADP-forming] subunit alpha, mitochondrial OS=Trichomonas vaginalis OX=5722 GN=ap33-1 PE=2 SV=1	2369.79	26	4	6.28733e+08	6.38089e+08	5.13958e+08	5.57919e+08	7.20014e+08	6.06703e+08	9.9934e+07	1.14388e+08	1.20187e+08	1.16356e+08	1.18323e+08	9.93612e+07	3.9215e+08	3.96707e+08	3.93469e+08	4.00958e+08	4.37688e+08	4.70499e+08
A2FQR3	TVAG_373720	Pyruvate kinase OS=Trichomonas vaginalis OX=5722 GN=TVAG_373720 PE=3 SV=1	1569.96	23	21	1.77849e+09	1.75301e+09	1.84989e+09	1.81478e+09	1.78071e+09	1.79197e+09	1.99502e+09	1.94166e+09	1.99142e+09	1.9599e+09	1.91057e+09	1.83353e+09	959746782	9.30603e+08	7.89668e+08	7.60191e+08	8.60264e+08	8.755e+08
A2DI13	TVAG_402580	Ribonucleoside-diphosphate reductase OS=Trichomonas vaginalis OX=5722 GN=TVAG_402580 PE=3 SV=1	1951.47	47	47	5.36165e+09	5.5594e+09	5.37755e+09	5.33764e+09	5.20664e+09	5.40051e+09	7.02517e+09	7.31666e+09	6.89859e+09	6.90246e+09	6.72648e+09	6.68551e+09	6.97776e+09	6.97426e+09	6.92024e+09	7.27195e+09	6.95804e+09	6.95064e+09
A0A161J3N5	No entry	Actin (Fragment) OS=Trichomonas vaginalis OX=5722 PE=3 SV=1	4412.96	23	1	1.17112e+06	324855	1.74985e+06	462847	855842								2.47117e+06	1.57582e+06	1.07875e+06	514032	2.06662e+06	804614
P90622	TVAG_088050	Chaperonin 60 (Fragment) OS=Trichomonas vaginalis OX=5722 GN=cpn60 PE=2 SV=1	2216.1	34	1	1.14847e+07	1.23078e+07	1.25293e+07	1.14999e+07	9.90071e+06	1.0102e+07	1.51822e+07	1.32213e+07	1.2674e+07	1.27458e+07	1.30397e+07	1.29586e+07	6782035	6.94047e+06	9.87164e+06	1.04759e+07	7.62032e+06	7.602e+06
A2DC16	TVAG_062880	Tubulin beta chain OS=Trichomonas vaginalis OX=5722 GN=TVAG_008680 PE=3 SV=1	2281.98	25	3	4.79694e+08	4.6402e+08	5.09551e+08	5.06143e+08	4.69314e+08	4.49653e+08	6.31207e+08	5.92428e+08	6.98491e+08	7.1784e+08	6.20946e+08	6.27124e+08	5.81594e+08	5.80505e+08	5.83698e+08	5.62442e+08	5.68204e+08	5.73039e+08
A2FZS0	TVAG_485580	C2 domain containing protein OS=Trichomonas vaginalis OX=5722 GN=TVAG_485580 PE=4 SV=1	1515.44	53	50	8.07088e+08	7.80166e+08	8.30103e+08	8.26887e+08	7.7229e+08	7.58084e+08	3.77126e+08	3.83168e+08	3.63784e+08	3.78348e+08	3.58187e+08	3.55161e+08	8.37672e+08	8.2814e+08	6.41841e+08	6.3031e+08	8.71857e+08	8.77824e+08
A2DHC3	TVAG_021420	Coronin OS=Trichomonas vaginalis OX=5722 GN=TVAG_021420 PE=3 SV=1	1406.9	45	45	6.81313e+08	6.99455e+08	6.79674e+08	6.73806e+08	7.16465e+08	7.07772e+08	7.8775e+08	7.62573e+08	7.90105e+08	7.76515e+08	7.71323e+08	7.49465e+08	7.80227e+08	7.54888e+08	7.89823e+08	7.85502e+08	7.82856e+08	7.68884e+08
A2EIJ3	TVAG_124870	Coronin OS=Trichomonas vaginalis OX=5722 GN=TVAG_124870 PE=3 SV=1	1595.09	22	5	5.07707e+08	5.41194e+08	4.22046e+08	4.42266e+08	4.29465e+08	4.57657e+08	3.39586e+08	3.28169e+08	3.01716e+08	3.27823e+08	3.23407e+08	3.21961e+08	3.42866e+08	3.51697e+08	3.43357e+08	3.47371e+08	3.19138e+08	3.24878e+08
A2DY01	TVAG_038440	Fructose-1,6-bisphosphate aldolase, putative OS=Trichomonas vaginalis OX=5722 GN=TVAG_038440 PE=4 SV=1	4630.61	21	2	1.1058e+09	1.03039e+09	1.26874e+09	1.40608e+09	8.72073e+08	8.90604e+08	1.39547e+09	1.4124e+09	1.37635e+09	1.35503e+09	1.23751e+09	1.27547e+09	1458858480	1.49165e+09	1.63943e+09	1.66242e+09	1.26842e+09	1.30581e+09
O15569	TVAG_047890	Succinate--CoA ligase [ADP-forming] subunit alpha, mitochondrial OS=Trichomonas vaginalis OX=5722 GN=ap33-3 PE=2 SV=1	2094.29	23	5	8.63716e+08	8.04571e+08	7.98229e+08	6.95175e+08	9.52115e+08	7.8266e+08	2.01895e+08	2.10638e+08	1.85982e+08	2.28892e+08	1.93566e+08	2.26866e+08	6.33331e+08	6.05001e+08	6.2746e+08	4.9786e+08	6.68945e+08	5.82834e+08
A2F6B9	TVAG_241160	Malic enzyme OS=Trichomonas vaginalis OX=5722 GN=TVAG_241160 PE=3 SV=1	2209.62	27	1													504982		6.4498e+06	5.51038e+06		917118
Q964E7	TVAG_206890	Tubulin alpha chain (Fragment) OS=Trichomonas vaginalis OX=5722 PE=3 SV=1	2137.36	23	4	2.55081e+08	2.60154e+08	3.7495e+08	3.8234e+08	2.99972e+08	2.49803e+08	9.53323e+08	1.05143e+09	8.39883e+08	9.15259e+08	8.88111e+08	9.89967e+08	7.20107e+08	6.89257e+08	8.66512e+08	8.1587e+08	6.98298e+08	6.77751e+08
A2EKF3	TVAG_340390	Mitochondrial-type HSP70, putative OS=Trichomonas vaginalis OX=5722 GN=TVAG_340390 PE=3 SV=1	1664.64	37	13	2.47254e+08	2.48358e+08	2.62787e+08	2.72197e+08	2.64464e+08	2.69444e+08	3.6647e+08	3.73701e+08	3.83255e+08	3.88448e+08	3.80708e+08	3.67013e+08	4.54213e+08	4.75323e+08	6.43975e+08	6.64839e+08	6.86694e+08	6.70015e+08
A2E0M4	TVAG_448390	Tubulin alpha chain OS=Trichomonas vaginalis OX=5722 GN=TVAG_448390 PE=3 SV=1	2260.74	22	3	3.39406e+08	3.34056e+08	4.38537e+08	4.48419e+08	3.88064e+08	3.81673e+08	6.68348e+08	6.72476e+08	6.81557e+08	6.46896e+08	6.37808e+08	6.36508e+08	4.61071e+08	4.81962e+08	5.61922e+08	5.62656e+08	5.71882e+08	5.73942e+08
A2FBC9	TVAG_157940	4-alpha-glucanotransferase OS=Trichomonas vaginalis OX=5722 GN=TVAG_157940 PE=3 SV=1	1617.95	41	19	2.31918e+08	2.36128e+08	2.11134e+08	2.31952e+08	2.04713e+08	2.43293e+08	9.5449e+08	9.29198e+08	9.50431e+08	9.33748e+08	9.04648e+08	8.35738e+08	1.02583e+08	9.41005e+07	5.92756e+07	5.88705e+07	8.1854e+07	7.75459e+07
Q8IEV3	TVAG_474980	Thioredoxin reductase OS=Trichomonas vaginalis OX=5722 GN=trxr PE=2 SV=1	2584.36	16	15	2.54844e+09	2.4235e+09	2.66011e+09	2.78702e+09	2.40726e+09	2.43994e+09	3.44256e+09	3.31802e+09	3.3401e+09	3.22518e+09	3.11929e+09	2.92504e+09	3.55342e+09	3.52334e+09	3.48343e+09	3.40673e+09	3.39261e+09	3.38742e+09
P53400	TVAG_047890	Succinate--CoA ligase [ADP-forming] subunit alpha-2, mitochondrial OS=Trichomonas vaginalis OX=5722 GN=ALPHA-SCS2 PE=1 SV=1	1758.04	24	5	8.91024e+08	8.86587e+08	7.96388e+08	7.65058e+08	9.60399e+08	8.57134e+08	1.40241e+08	1.49334e+08	1.49089e+08	1.5731e+08	1.46356e+08	1.55697e+08	3.54087e+08	3.30591e+08	3.05658e+08	3.07489e+08	3.66348e+08	3.92933e+08
A2DR42	TVAG_303600	Chaperonin subunit zeta CCTzeta OS=Trichomonas vaginalis OX=5722 GN=TVAG_303600 PE=3 SV=1	1245.45	29	29	5.64212e+08	5.4346e+08	5.4974e+08	5.45948e+08	5.373e+08	5.33674e+08	8.03067e+08	7.99722e+08	7.77479e+08	7.31465e+08	8.00969e+08	8.0027e+08	1.03347e+09	1.01462e+09	8.07698e+08	8.05676e+08	1.00728e+09	9.62946e+08
A2FIP8	TVAG_171090	L-lactate dehydrogenase, putative OS=Trichomonas vaginalis OX=5722 GN=TVAG_171090 PE=3 SV=1	2666.21	23	15	1.84267e+09	1.81014e+09	1.90394e+09	1.9626e+09	1.91254e+09	1.86722e+09	8.07162e+09	7.7979e+09	8.05326e+09	8.08499e+09	7.79971e+09	7.65672e+09	4.65612e+09	4.67863e+09	4.09873e+09	3.97526e+09	4.58466e+09	4.66833e+09
A2EP31	TVAG_300510	Phosphoglucomutase/phosphomannomutase, alpha/beta/alpha domain I family protein OS=Trichomonas vaginalis OX=5722 GN=TVAG_300510 PE=3 SV=1	1481.01	26	13	6.73646e+08	6.6735e+08	7.22354e+08	6.93097e+08	7.20954e+08	7.11128e+08	4.65885e+08	4.75108e+08	4.68473e+08	4.96151e+08	4.97616e+08	4.87025e+08	8.22294e+08	8.16142e+08	6.54189e+08	6.60747e+08	7.42662e+08	7.57759e+08
A2ELA9	TVAG_069560	TPR Domain containing protein OS=Trichomonas vaginalis OX=5722 GN=TVAG_069560 PE=4 SV=1	1328.36	32	21	4.40636e+08	4.24764e+08	4.80195e+08	4.83004e+08	4.49469e+08	4.38495e+08	4.63161e+08	4.69423e+08	4.63023e+08	4.66362e+08	4.44429e+08	4.4499e+08	6.01891e+08	5.90838e+08	4.45159e+08	4.49439e+08	5.37213e+08	5.35934e+08
A2DM81	TVAG_083540	Uncharacterized protein OS=Trichomonas vaginalis OX=5722 GN=TVAG_083540 PE=4 SV=1	1360.23	42	42	4.36677e+08	4.62164e+08	4.58725e+08	4.32444e+08	4.46944e+08	4.41156e+08	5.21491e+08	5.1028e+08	5.13531e+08	4.91707e+08	5.00717e+08	5.21158e+08	4.52732e+08	4.54094e+08	4.14803e+08	4.00268e+08	4.48705e+08	4.53556e+08
A2DVT9	TVAG_210320	Adenosylhomocysteinase OS=Trichomonas vaginalis OX=5722 GN=TVAG_210320 PE=3 SV=1	1581.57	27	9	3.49953e+08	3.69499e+08	4.15701e+08	4.30404e+08	3.67435e+08	3.70122e+08	9.43322e+08	8.8137e+08	8.51747e+08	7.26892e+08	7.24581e+08	7.21076e+08	6.8455e+08	6.65981e+08	6.05831e+08	5.67214e+08	6.96177e+08	6.87918e+08
A2GCZ6	TVAG_320780	Malic enzyme OS=Trichomonas vaginalis OX=5722 GN=TVAG_320780 PE=3 SV=1	1845.84	26	4	1.2067e+08	1.27028e+08	1.20661e+08	1.08273e+08	1.23453e+08	1.20925e+08	1.77529e+08	1.76328e+08	1.62229e+08	1.68415e+08	1.66935e+08	1.87347e+08	2.42549e+08	2.56406e+08	2.92845e+08	2.74237e+08	2.64871e+08	2.73368e+08
A2DSJ5	TVAG_213710	Phosphoenol pyruvate carboxykinase, putative OS=Trichomonas vaginalis OX=5722 GN=TVAG_434120 PE=4 SV=1	1493.1	21	1	3.14991e+07	3.01203e+07	2.08286e+07	2.08188e+07	4.07079e+07	2.1955e+07	4.19801e+07	2.68274e+07	2.86078e+07	4.72336e+07	2.89631e+07	2.96572e+07	15859829	2.52651e+07	2.04627e+07	1.43032e+07	2.80925e+07	2.7643e+07
A2EPR1	TVAG_153560	Heat shock protein, putative OS=Trichomonas vaginalis OX=5722 GN=TVAG_153560 PE=3 SV=1	1284.38	38	26	4.99682e+08	4.78351e+08	5.11768e+08	5.17095e+08	5.14929e+08	5.22567e+08	9.82277e+08	1.07954e+09	1.10176e+09	1.14255e+09	1.03641e+09	1.06132e+09	9.78453e+08	1.01277e+09	6.07762e+08	6.27806e+08	7.53735e+08	7.86417e+08
A2G150	TVAG_009460	Malic enzyme OS=Trichomonas vaginalis OX=5722 GN=TVAG_009460 PE=3 SV=1	1321.21	28	10	7.31049e+07	6.37588e+07	8.08372e+07	7.76492e+07	8.16277e+07	7.48875e+07	2.04517e+08	2.41729e+08	2.10986e+08	2.24513e+08	2.27946e+08	2.33328e+08	257373921	2.64489e+08	2.63778e+08	2.60597e+08	2.8652e+08	2.74649e+08
A2DYG1	TVAG_388260	UTP--glucose-1-phosphate uridylyltransferase OS=Trichomonas vaginalis OX=5722 GN=TVAG_388260 PE=3 SV=1	1346.51	25	23	1.57882e+09	1.56503e+09	1.62938e+09	1.59939e+09	1.54904e+09	1.52044e+09	1.44833e+09	1.3822e+09	1.43417e+09	1.42715e+09	1.41697e+09	1.41457e+09	1.65796e+09	1.63242e+09	1.72753e+09	1.68044e+09	1.59986e+09	1.60372e+09
Q94834	TVAG_237140	Mitochondrial-type HSP70 OS=Trichomonas vaginalis OX=5722 PE=2 SV=1	1432.57	35	11	2.161e+08	2.07651e+08	2.15486e+08	2.1738e+08	2.3105e+08	2.2956e+08	1.65076e+08	1.63507e+08	1.80042e+08	1.79574e+08	1.8497e+08	1.82465e+08	4.27644e+08	4.17227e+08	5.47399e+08	5.33321e+08	5.52863e+08	5.70641e+08
A2ESX2	TVAG_474360	Uncharacterized protein OS=Trichomonas vaginalis OX=5722 GN=TVAG_474360 PE=4 SV=1	1280.97	47	47	5.25872e+08	5.3634e+08	5.49916e+08	5.42607e+08	5.30391e+08	5.33975e+08	7.76393e+08	7.65714e+08	7.30068e+08	7.30896e+08	7.89261e+08	7.48125e+08	9.916e+08	9.68613e+08	6.4938e+08	6.50128e+08	8.85302e+08	9.20036e+08
A2E342	TVAG_405240	Adenosylhomocysteinase OS=Trichomonas vaginalis OX=5722 GN=TVAG_405240 PE=3 SV=1	1372.41	23	5	1.34638e+08	1.22178e+08	1.69643e+08	1.68367e+08	1.55936e+08	1.33095e+08	2.2855e+08	2.15071e+08	2.06595e+08	2.2228e+08	2.04382e+08	2.07426e+08	5.04214e+08	4.97376e+08	4.20459e+08	3.9329e+08	4.77565e+08	4.67251e+08
A2DUA9	TVAG_261970	Carbamate kinase, putative OS=Trichomonas vaginalis OX=5722 GN=TVAG_261970 PE=3 SV=1	1303.86	20	16	1.61891e+09	1.59093e+09	1.67918e+09	1.64895e+09	1.5822e+09	1.58399e+09	1.37356e+09	1.44313e+09	1.41032e+09	1.39234e+09	1.42935e+09	1.39875e+09	1.66262e+09	1.6277e+09	1.6136e+09	1.63977e+09	1.69368e+09	1.71727e+09
A2E3F9	TVAG_222040	4-alpha-glucanotransferase OS=Trichomonas vaginalis OX=5722 GN=TVAG_222040 PE=3 SV=1	1322.02	37	15	1.62631e+08	1.65279e+08	1.81192e+08	1.8077e+08	1.60058e+08	1.65461e+08	4.87156e+08	4.75072e+08	4.89477e+08	4.69018e+08	4.35746e+08	4.27926e+08	3.82031e+07	4.23483e+07	1.7264e+07	2.13271e+07	2.76972e+07	3.08078e+07
A2EES5	TVAG_344700	60S acidic ribosomal protein P0 OS=Trichomonas vaginalis OX=5722 GN=TVAG_051160 PE=3 SV=1	1383.61	19	18	1.55436e+09	1.513e+09	1.53118e+09	1.55007e+09	1.43821e+09	1.38143e+09	7.98362e+08	7.97935e+08	8.60645e+08	7.9575e+08	8.30456e+08	7.97944e+08	2.97605e+09	2.94445e+09	1.86963e+09	1.87157e+09	2.46624e+09	2.53571e+09
A2F1E4	TVAG_395550	Acetyl-CoA hydrolase OS=Trichomonas vaginalis OX=5722 GN=TVAG_395550 PE=3 SV=1	1261.14	25	6	7.65135e+08	7.64017e+08	7.31441e+08	7.2243e+08	7.79519e+08	7.91876e+08	1.31216e+08	1.26651e+08	1.18922e+08	1.2429e+08	1.26584e+08	1.25489e+08	2.4732e+08	2.57843e+08	2.45382e+08	2.36705e+08	2.90906e+08	2.89983e+08
A2FH30	TVAG_067400	Elongation factor 1 alpha OS=Trichomonas vaginalis OX=5722 GN=TVAG_354100 PE=4 SV=1	2072.2	14	1	656249			491400	689041	1.40494e+06	1.17678e+07	1.03394e+07	7.00937e+06	7.74651e+06	2.39342e+06	1.43828e+06	73270269	6.57995e+07	6.56646e+07	6.32948e+07	5.3794e+07	5.52655e+07
A2FR60	TVAG_178890	CCT-beta OS=Trichomonas vaginalis OX=5722 GN=TVAG_178890 PE=3 SV=1	1518.44	28	28	6.02032e+08	5.76635e+08	6.22881e+08	6.43871e+08	5.96003e+08	5.56609e+08	8.27894e+08	7.58542e+08	8.02583e+08	7.89445e+08	8.49308e+08	8.43112e+08	1.04331e+09	1.05931e+09	8.18237e+08	8.31472e+08	1.03888e+09	1.01922e+09
A2E0V9	TVAG_371880	Actin-like protein 3, putative OS=Trichomonas vaginalis OX=5722 GN=TVAG_371880 PE=3 SV=1	1302.81	20	20	1.7111e+09	1.72121e+09	1.64652e+09	1.7037e+09	1.71033e+09	1.72315e+09	1.60648e+09	1.5326e+09	1.54956e+09	1.47601e+09	1.47015e+09	1.42324e+09	1.58496e+09	1.60706e+09	1.72326e+09	1.6896e+09	1.65098e+09	1.66351e+09
A2FJP6	TVAG_370490	Clan MH, family M20, peptidase T-like metallopeptidase OS=Trichomonas vaginalis OX=5722 GN=TVAG_370490 PE=4 SV=1	1280.27	21	13	3.81202e+08	3.75491e+08	3.90252e+08	3.7921e+08	3.90727e+08	3.60364e+08	6.96853e+08	6.90218e+08	7.10289e+08	6.79739e+08	6.99198e+08	6.90003e+08	4.19598e+08	4.28347e+08	4.56901e+08	4.43186e+08	4.48661e+08	4.56221e+08
A2DZL5	TVAG_351310	Fimbrin, putative OS=Trichomonas vaginalis OX=5722 GN=TVAG_351310 PE=4 SV=1	1411.63	28	28	9.59964e+08	9.35281e+08	9.68515e+08	9.80873e+08	1.0147e+09	1.00002e+09	1.05769e+09	1.05782e+09	1.03932e+09	9.80016e+08	1.05492e+09	1.0238e+09	1002349976	9.85657e+08	8.07022e+08	8.07198e+08	9.18656e+08	9.44261e+08
A2EL72	TVAG_056190	Clan MH, family M20, peptidase T-like metallopeptidase OS=Trichomonas vaginalis OX=5722 GN=TVAG_056190 PE=4 SV=1	1345.02	24	24	1.86593e+09	1.8424e+09	1.82568e+09	1.73847e+09	1.77388e+09	1.7973e+09	1.66249e+09	1.79615e+09	1.80228e+09	1.76546e+09	1.79456e+09	1.8138e+09	1.47657e+09	1.47788e+09	1.26353e+09	1.24546e+09	1.491e+09	1.46317e+09
A2ERB4	TVAG_305400	Serine--tRNA ligase OS=Trichomonas vaginalis OX=5722 GN=TVAG_305400 PE=4 SV=1	1321.85	25	9	3.3572e+08	3.52394e+08	3.57787e+08	3.38484e+08	3.31636e+08	3.4001e+08	3.65171e+08	3.93237e+08	3.6186e+08	3.55147e+08	3.38933e+08	3.42957e+08	3.40846e+08	3.48383e+08	3.14751e+08	3.179e+08	3.59088e+08	3.49785e+08
A2G0N8	TVAG_222320	Coronin OS=Trichomonas vaginalis OX=5722 GN=TVAG_222320 PE=3 SV=1	1337.76	18	4	2.04133e+08	1.87591e+08	2.23728e+08	2.22015e+08	1.73229e+08	1.75249e+08	1.95915e+08	1.95016e+08	1.29443e+08	1.32832e+08	1.14523e+08	1.18681e+08	1.83875e+08	1.91129e+08	1.96089e+08	1.97051e+08	1.64305e+08	1.82882e+08
A2HG75	TVAG_525430	Tubulin beta chain (Fragment) OS=Trichomonas vaginalis OX=5722 GN=TVAG_525430 PE=3 SV=1	1879.84	23	1
A2F7S4	TVAG_433790	Clan MH, family M20, peptidase T-like metallopeptidase OS=Trichomonas vaginalis OX=5722 GN=TVAG_433790 PE=4 SV=1	1001.26	24	24	5.4289e+08	5.39605e+08	6.04985e+08	5.98493e+08	5.59196e+08	5.42459e+08	4.94383e+08	5.01294e+08	5.48775e+08	5.27485e+08	5.42739e+08	5.59282e+08	1.29174e+08	1.26805e+08	1.39123e+08	1.2997e+08	1.32344e+08	1.30939e+08
A2F0E1	TVAG_292690	Inositol-3-phosphate synthase OS=Trichomonas vaginalis OX=5722 GN=TVAG_292690 PE=3 SV=1	1259.16	25	4	1.02507e+07	9.93243e+06	1.02852e+07	1.23233e+07	7.39002e+06	8.85037e+06	7.52054e+06	5.46867e+06	5.93609e+06	4.97117e+06	7.21536e+06	4.55732e+06	9.72316e+06	9.60966e+06	7.13457e+06	7.01881e+06	1.03357e+07	1.04461e+07
A2ER26	TVAG_016880	Tr-type G domain-containing protein OS=Trichomonas vaginalis OX=5722 GN=TVAG_016880 PE=3 SV=1	2457.88	29	2	6.43286e+08	5.72583e+08	6.51088e+08	7.27078e+08	6.52347e+08	6.87567e+08	5.46189e+08	5.29173e+08	5.41196e+08	5.81424e+08	5.15901e+08	4.77834e+08	7.1272e+08	7.09764e+08	6.66173e+08	7.04602e+08	6.8205e+08	7.0553e+08
A2F0T6	TVAG_344880	NADP-dependent alcohol dehydrogenase, putative OS=Trichomonas vaginalis OX=5722 GN=TVAG_344880 PE=3 SV=1	1383.52	15	11	5.97755e+08	5.71262e+08	5.77755e+08	5.69756e+08	5.76153e+08	5.71307e+08	5.66298e+09	5.74245e+09	5.49807e+09	5.68094e+09	5.21101e+09	5.43679e+09	9.5821e+08	1.00742e+09	1.02633e+09	1.02687e+09	8.79575e+08	9.13704e+08
A2DXZ9	TVAG_038420	Uncharacterized protein OS=Trichomonas vaginalis OX=5722 GN=TVAG_038420 PE=4 SV=1	744.58	47	47	2.57635e+08	2.66253e+08	2.57783e+08	2.55232e+08	2.67193e+08	2.54161e+08	1.82267e+08	1.99942e+08	1.85113e+08	1.88373e+08	1.71739e+08	1.7245e+08	4.86803e+08	4.6992e+08	2.39775e+08	2.24485e+08	2.91516e+08	2.58138e+08
A2FHY6	TVAG_222920	Purine-nucleoside phosphorylase OS=Trichomonas vaginalis OX=5722 GN=TVAG_222920 PE=3 SV=1	964.89	35	35	5.33062e+08	5.06294e+08	5.43269e+08	5.25053e+08	5.31718e+08	5.07783e+08	4.63199e+08	4.63838e+08	4.66544e+08	4.6414e+08	4.59553e+08	4.69591e+08	4.35131e+08	4.26675e+08	3.52655e+08	3.54923e+08	4.10306e+08	4.26839e+08
A2EMJ7	TVAG_068130	Malate dehydrogenase:SUBUNIT=A, putative OS=Trichomonas vaginalis OX=5722 GN=TVAG_068130 PE=4 SV=1	1412.58	18	1	1.09853e+07	1.06615e+07	1.18206e+07	1.22519e+07	1.53017e+07	1.4894e+07	7.9782e+07	8.02694e+07	8.29192e+07	8.7787e+07	9.0951e+07	9.70939e+07	8837778	9.35408e+06	2.06847e+07	2.05065e+07	1.21975e+07	1.41624e+07
A2F954	TVAG_429360	Guanine nucleotide-binding protein beta subunit, putative OS=Trichomonas vaginalis OX=5722 GN=TVAG_429360 PE=3 SV=1	1325.53	17	1	3.64119e+07	3.50425e+07	5.32767e+07	5.4612e+07	5.43169e+07	5.47159e+07	7.32988e+07	5.28875e+07	6.436e+07	7.522e+07	4.06913e+07	4.39251e+07	111029472	1.2344e+08	1.08339e+08	1.00653e+08	1.34659e+08	1.21044e+08
O15565	TVAG_147790	L-methionine gamma-lyase OS=Trichomonas vaginalis OX=5722 GN=mgl2 PE=1 SV=1	1479.35	20	19	1.72088e+09	1.63437e+09	1.83761e+09	1.91409e+09	1.69829e+09	1.69117e+09	2.01722e+09	1.95795e+09	2.16213e+09	2.0627e+09	2.07393e+09	2.02321e+09	2.89443e+09	2.91629e+09	2.12681e+09	2.11897e+09	2.7392e+09	2.63882e+09
A2FS74	TVAG_164890	Acetyl-CoA hydrolase OS=Trichomonas vaginalis OX=5722 GN=TVAG_164890 PE=3 SV=1	1234.63	26	5	2.03653e+08	1.92695e+08	1.90815e+08	1.77456e+08	2.05632e+08	2.03986e+08	1.94069e+08	1.94462e+08	2.22444e+08	2.0748e+08	2.17997e+08	2.14057e+08	302704896	2.94032e+08	3.24691e+08	3.03504e+08	3.59128e+08	3.45048e+08
A2E2P0	TVAG_212500	ATP-dependent Zn protease, putative OS=Trichomonas vaginalis OX=5722 GN=TVAG_212500 PE=4 SV=1	1380.58	31	31	1.37306e+09	1.43412e+09	1.32537e+09	1.34192e+09	1.38733e+09	1.38637e+09	1.12939e+09	1.20946e+09	1.18038e+09	1.20815e+09	1.16549e+09	1.14724e+09	1.67833e+09	1.69034e+09	1.39605e+09	1.34849e+09	1.61572e+09	1.60326e+09
A2EFS6	TVAG_429360	Guanine nucleotide-binding protein beta subunit, putative OS=Trichomonas vaginalis OX=5722 GN=TVAG_145570 PE=3 SV=1	1212.84	17	1	1.38347e+06	983150	1.73066e+06	1.5119e+06	1.20162e+06	865462							586862				645350	1.03657e+06
A2F0H0	TVAG_272910	Transaldolase OS=Trichomonas vaginalis OX=5722 GN=TVAG_272910 PE=3 SV=1	1228.27	24	23	2.40829e+09	2.38659e+09	2.42865e+09	2.44493e+09	2.36757e+09	2.32453e+09	1.88072e+09	1.85449e+09	1.85142e+09	1.90273e+09	1.82308e+09	1.88361e+09	2.5547e+09	2.58619e+09	2.50638e+09	2.47903e+09	2.68603e+09	2.74289e+09
A2FYC7	TVAG_396480	Uncharacterized protein OS=Trichomonas vaginalis OX=5722 GN=TVAG_396480 PE=4 SV=1	1185.61	31	17	1.60129e+08	1.60103e+08	1.57855e+08	1.63382e+08	1.62809e+08	1.59456e+08	2.27814e+08	2.29593e+08	2.24839e+08	2.19321e+08	2.11851e+08	2.17328e+08	2.30336e+08	2.4602e+08	2.51229e+08	2.5311e+08	2.56948e+08	2.53564e+08
A2G3U5	TVAG_041310	Ornithine carbamoyltransferase family protein OS=Trichomonas vaginalis OX=5722 GN=TVAG_041310 PE=3 SV=1	1305.41	20	5	5.26797e+08	5.25128e+08	5.5516e+08	5.57491e+08	4.86988e+08	5.10528e+08	4.76261e+08	5.07708e+08	4.59599e+08	4.72044e+08	4.3465e+08	4.33418e+08	4.6415e+08	4.7119e+08	3.46181e+08	3.69326e+08	4.07933e+08	4.28199e+08
A2DZ32	TVAG_026290	Uncharacterized protein OS=Trichomonas vaginalis OX=5722 GN=TVAG_026290 PE=4 SV=1	1375.84	17	17	2.28891e+09	2.21432e+09	2.29474e+09	2.2689e+09	2.22225e+09	2.15164e+09	2.32079e+09	2.27711e+09	2.29298e+09	2.24675e+09	2.24415e+09	2.226e+09	1.63589e+09	1.60212e+09	1.6865e+09	1.74213e+09	1.71546e+09	1.69551e+09
A2F414	TVAG_407170	Inositol-3-phosphate synthase OS=Trichomonas vaginalis OX=5722 GN=TVAG_407170 PE=3 SV=1	1219.2	24	4	6.72135e+06	5.84422e+06	7.95993e+06	8.1198e+06	6.78817e+06	6.30637e+06	9.08813e+07	8.18395e+07	8.90303e+07	9.02225e+07	1.06405e+08	1.12466e+08	4.09377e+07	3.77133e+07	3.59068e+07	3.52325e+07	3.94779e+07	3.86062e+07
A2EIB0	TVAG_334040	Leucine--tRNA ligase OS=Trichomonas vaginalis OX=5722 GN=TVAG_334040 PE=3 SV=1	959.13	39	16	1.31035e+08	1.33882e+08	1.41522e+08	1.47688e+08	1.35327e+08	1.38753e+08	1.75565e+08	1.74385e+08	1.70636e+08	1.67575e+08	1.65928e+08	1.62546e+08	1.93764e+08	1.91488e+08	1.37253e+08	1.34647e+08	1.72402e+08	1.72093e+08
A2FRU0	TVAG_156680	Actinin, putative OS=Trichomonas vaginalis OX=5722 GN=TVAG_156680 PE=4 SV=1	1439.86	35	34	1.27912e+09	1.22068e+09	1.28635e+09	1.27678e+09	1.32066e+09	1.21434e+09	1.5388e+09	1.5325e+09	1.61832e+09	1.60655e+09	1.61278e+09	1.58966e+09	1.45868e+09	1.43228e+09	1.14023e+09	1.10439e+09	1.27867e+09	1.27039e+09
A2G3C8	TVAG_177180	Coronin OS=Trichomonas vaginalis OX=5722 GN=TVAG_177180 PE=3 SV=1	979.87	15	2	1.04427e+07	7.1783e+06	1.61162e+07	1.25551e+07	9.82818e+06	6.27837e+06	1.36531e+06	265678	825544	105570	1.76366e+06	716433	2.15431e+07	1.79648e+07	4.60103e+06	2.98062e+06	1.63023e+07	1.04635e+07
A2F9Z5	TVAG_090380	von Willebrand factor type A domain containing protein OS=Trichomonas vaginalis OX=5722 GN=TVAG_090380 PE=4 SV=1	831.28	24	20	1.63902e+08	1.70942e+08	1.81081e+08	1.89225e+08	1.62616e+08	1.70985e+08	3.19312e+08	3.30181e+08	3.10811e+08	3.03945e+08	3.08198e+08	2.95538e+08	1.79144e+08	1.86224e+08	1.78556e+08	1.74462e+08	1.63378e+08	1.70803e+08
A2EP87	TVAG_319090	Uncharacterized protein OS=Trichomonas vaginalis OX=5722 GN=TVAG_319090 PE=4 SV=1	1019.01	39	39	2.05923e+08	2.04676e+08	2.48616e+08	2.72368e+08	1.86932e+08	2.26246e+08	3.75968e+08	3.958e+08	4.47694e+08	4.3583e+08	4.31624e+08	4.23536e+08	237789454	2.39702e+08	2.52051e+08	2.77304e+08	2.60794e+08	2.54932e+08
A2DFT9	TVAG_391760	Phosphofructokinase family protein OS=Trichomonas vaginalis OX=5722 GN=TVAG_391760 PE=4 SV=1	1608.12	25	25	2.63499e+09	2.69916e+09	2.65359e+09	2.64921e+09	2.64923e+09	2.63802e+09	1.93628e+09	1.94287e+09	1.92921e+09	1.87677e+09	1.91257e+09	1.94472e+09	3.75978e+09	3.76144e+09	4.82593e+09	4.83313e+09	4.46741e+09	4.46965e+09
A2FKG4	TVAG_422780	Alcohol dehydrogensae, putative OS=Trichomonas vaginalis OX=5722 GN=TVAG_422780 PE=4 SV=1	1174.99	23	22	2.60751e+09	2.55278e+09	2.53628e+09	2.34933e+09	2.5276e+09	2.4912e+09	5.86332e+08	6.40125e+08	6.26677e+08	6.30927e+08	6.35369e+08	6.56096e+08	1.83715e+09	1.83647e+09	1.61499e+09	1.67609e+09	1.73299e+09	1.74678e+09
A2EFN8	TVAG_487600	Phosphopyruvate hydratase OS=Trichomonas vaginalis OX=5722 GN=TVAG_487600 PE=3 SV=1	1298.64	26	24	2.41453e+09	2.31661e+09	2.55246e+09	2.60711e+09	2.38931e+09	2.35046e+09	2.25711e+09	2.19697e+09	2.44089e+09	2.27271e+09	2.25371e+09	2.15525e+09	2.63912e+09	2.53315e+09	2.48968e+09	2.56833e+09	2.65384e+09	2.6174e+09
A2FRL9	TVAG_327470	Alcohol dehydrogenase OS=Trichomonas vaginalis OX=5722 GN=TVAG_327470 PE=4 SV=1	707.86	18	16	7.15652e+08	7.18384e+08	7.59841e+08	7.63338e+08	7.48001e+08	7.43188e+08	1.55366e+08	1.55021e+08	1.62264e+08	1.96959e+08	1.64061e+08	1.71026e+08	3.17354e+08	3.03476e+08	2.52e+08	2.42608e+08	2.61283e+08	2.49994e+08
A2F811	TVAG_321030	CoA binding domain containing protein OS=Trichomonas vaginalis OX=5722 GN=TVAG_321030 PE=4 SV=1	1348.07	28	28	5.10106e+08	5.05286e+08	4.93635e+08	5.07028e+08	4.96637e+08	4.94699e+08	8.88639e+08	9.51044e+08	8.01929e+08	7.63783e+08	7.71314e+08	8.21743e+08	6.06399e+08	5.993e+08	8.34895e+08	7.97372e+08	7.8982e+08	7.85727e+08
A2D8X5	TVAG_182370	T-complex protein 1 subunit eta OS=Trichomonas vaginalis OX=5722 GN=TVAG_182370 PE=3 SV=1	1342.52	29	3	5.90272e+07	5.57194e+07	5.64785e+07	5.91844e+07	5.8407e+07	5.80765e+07	7.59427e+07	6.71765e+07	6.29093e+07	6.25217e+07	6.35035e+07	6.37525e+07	89130067	8.74174e+07	8.44817e+07	8.80863e+07	8.99027e+07	9.47235e+07
A2EE85	TVAG_129030	Uncharacterized protein OS=Trichomonas vaginalis OX=5722 GN=TVAG_180570 PE=4 SV=1	522.57	54	54	7.4016e+07	6.89971e+07	7.9211e+07	7.18481e+07	7.44488e+07	6.52546e+07	1.47594e+08	1.37396e+08	1.51013e+08	1.49697e+08	1.51642e+08	1.54602e+08	1.17074e+08	1.14776e+08	9.42601e+07	8.69893e+07	8.48568e+07	8.01493e+07
A2DJ14	TVAG_320780	Malic enzyme OS=Trichomonas vaginalis OX=5722 GN=TVAG_228520 PE=3 SV=1	1480.36	27	8	242688	316422	404797		369158	714764	1.87257e+08	1.72461e+08	1.87029e+08	1.60685e+08	1.89028e+08	1.78926e+08	1.77875e+07	1.26291e+07	2.46245e+07	1.51364e+07	2.23615e+07	2.25331e+07
A2DV80	TVAG_405900	Phosphoglucomutase/phosphomannomutase, alpha/beta/alpha domain I family protein OS=Trichomonas vaginalis OX=5722 GN=TVAG_405900 PE=3 SV=1	1212.76	26	11	7.32899e+07	6.9771e+07	7.74132e+07	7.55587e+07	7.08143e+07	7.13542e+07	8.59259e+07	8.85072e+07	8.01063e+07	8.50093e+07	8.04523e+07	8.5528e+07	8.08844e+07	8.33779e+07	6.66976e+07	6.42901e+07	7.83274e+07	7.65898e+07
A2E5J8	TVAG_038850	Uncharacterized protein OS=Trichomonas vaginalis OX=5722 GN=TVAG_038850 PE=4 SV=1	1166.99	33	6	5.90377e+07	5.76018e+07	7.06541e+07	6.98848e+07	5.32254e+07	5.93733e+07	5.7986e+07	7.07844e+07	6.46678e+07	6.03626e+07	6.0822e+07	6.03177e+07	3.81239e+07	3.84371e+07	3.71504e+07	3.93919e+07	4.50361e+07	4.44199e+07
A2FSV6	TVAG_398480	T-complex protein 1 subunit eta OS=Trichomonas vaginalis OX=5722 GN=TVAG_398480 PE=3 SV=1	1237.63	29	3	4.17314e+07	4.63318e+07	4.91842e+07	4.94346e+07	4.52838e+07	5.01376e+07	6.88291e+07	6.73756e+07	3.33789e+07	3.53443e+07	3.8672e+07	3.89201e+07	45594069	4.60052e+07	6.39708e+07	6.36288e+07	5.34933e+07	5.36806e+07
A2DKS5	TVAG_247370	Uncharacterized protein OS=Trichomonas vaginalis OX=5722 GN=TVAG_247370 PE=4 SV=1	1003.36	33	2	2.65063e+06	3.00923e+06	2.76866e+06	2.96505e+06	2.41515e+06	2.42307e+06	1.69579e+07	1.13064e+07	1.18374e+07	1.47266e+07	1.56373e+07	1.6566e+07	1.93425e+06	2.59682e+06	5.52976e+06	6.69116e+06	1.5292e+06	1.72527e+06
A2EUY0	TVAG_368740	Ornithine carbamoyltransferase family protein OS=Trichomonas vaginalis OX=5722 GN=TVAG_368740 PE=3 SV=1	1288.55	21	6	6.76921e+08	6.58242e+08	6.68374e+08	6.90015e+08	6.53542e+08	6.22177e+08	1.74667e+08	1.71886e+08	1.76307e+08	1.88845e+08	1.71214e+08	1.74986e+08	2.71514e+08	2.83978e+08	1.92311e+08	2.10234e+08	2.34779e+08	2.50205e+08
A2E4D0	TVAG_128790	Ribosomal protein, putative OS=Trichomonas vaginalis OX=5722 GN=TVAG_128790 PE=1 SV=1	1288.82	28	3	5.85982e+08	6.00183e+08	5.10721e+08	5.24299e+08	5.9153e+08	5.79377e+08	1.54655e+08	1.47444e+08	1.37907e+08	1.41777e+08	1.38788e+08	1.32727e+08	6.37712e+08	6.64669e+08	5.22544e+08	5.14016e+08	4.2855e+08	4.55426e+08
A2FT29	TVAG_096350	Triosephosphate isomerase OS=Trichomonas vaginalis OX=5722 GN=TVAG_096350 PE=1 SV=1	1841	18	3	6.88353e+08	7.02799e+08	7.02291e+08	6.80094e+08	7.08666e+08	6.8159e+08	8.50529e+08	9.50474e+08	8.78268e+08	9.27652e+08	8.41531e+08	9.23401e+08	797875178	8.16386e+08	7.50782e+08	7.69988e+08	7.8444e+08	8.04627e+08
A2EVS2	TVAG_299450	Alanine--tRNA ligase OS=Trichomonas vaginalis OX=5722 GN=TVAG_299450 PE=3 SV=1	882.66	37	28	2.95613e+08	2.92213e+08	3.05576e+08	3.01413e+08	2.99163e+08	2.92086e+08	3.38803e+08	3.3904e+08	3.31563e+08	3.34128e+08	3.31608e+08	3.32002e+08	2.87722e+08	2.88379e+08	2.23477e+08	2.3533e+08	2.43946e+08	2.47342e+08
A2DNP0	TVAG_113870	Acetyl-CoA hydrolase OS=Trichomonas vaginalis OX=5722 GN=TVAG_113870 PE=3 SV=1	1014.58	19	2	3.08598e+07	3.3806e+07	2.77029e+07	2.30654e+07	3.46683e+07	3.88452e+07	1.96212e+07	2.00393e+07	2.46364e+07	2.38605e+07	2.21303e+07	2.27598e+07	41928740	3.75841e+07	3.65509e+07	3.75268e+07	5.22361e+07	4.87886e+07
A2F983	TVAG_281590	Uncharacterized protein OS=Trichomonas vaginalis OX=5722 GN=TVAG_281590 PE=4 SV=1	673.87	25	25	4.77277e+08	4.81752e+08	5.00945e+08	5.34455e+08	4.32233e+08	4.55745e+08	6.6563e+08	6.27285e+08	7.88416e+08	7.54648e+08	7.27151e+08	6.98716e+08	3.90533e+08	4.05582e+08	7.47528e+08	7.37805e+08	5.48617e+08	5.59425e+08
A2DAA4	TVAG_476810	Ribosomal protein, putative OS=Trichomonas vaginalis OX=5722 GN=TVAG_476810 PE=3 SV=1	1236.43	27	2	1.53355e+08	1.43797e+08	1.49573e+08	1.49807e+08	1.74262e+08	1.64752e+08	5.16511e+08	5.38645e+08	5.80214e+08	5.92171e+08	4.75794e+08	5.32146e+08	2.544e+08	2.45358e+08	2.32521e+08	2.27953e+08	2.00911e+08	2.03224e+08
A2FJL6	TVAG_382880	Glycerol-3-phosphate dehydrogenase [NAD(+)] OS=Trichomonas vaginalis OX=5722 GN=TVAG_382880 PE=3 SV=1	1135.75	19	19	5.26502e+08	5.056e+08	5.90918e+08	5.65346e+08	5.34854e+08	5.29998e+08	6.31102e+08	6.02951e+08	6.08259e+08	6.02885e+08	6.00776e+08	5.44923e+08	3.76439e+08	3.81806e+08	3.00391e+08	3.00645e+08	3.74088e+08	3.81033e+08
A2F520	TVAG_029280	T-complex protein 1 subunit gamma OS=Trichomonas vaginalis OX=5722 GN=TVAG_029280 PE=3 SV=1	1073.46	34	34	4.31482e+08	4.44941e+08	4.12134e+08	4.21974e+08	4.34114e+08	4.21371e+08	5.8517e+08	5.82031e+08	5.68759e+08	5.51968e+08	5.96256e+08	5.99516e+08	6.9409e+08	7.27392e+08	6.33765e+08	6.47627e+08	7.00222e+08	7.3153e+08
O61068	TVAG_364620	Pyrophosphate--fructose 6-phosphate 1-phosphotransferase 1 OS=Trichomonas vaginalis OX=5722 GN=Pfk1 PE=1 SV=1	1092.55	26	7	4.80621e+08	4.73456e+08	5.08677e+08	5.25847e+08	4.58088e+08	4.71152e+08	2.27539e+08	2.32037e+08	2.00341e+08	1.99878e+08	1.91762e+08	1.92968e+08	5.33715e+08	5.45166e+08	3.81157e+08	3.84737e+08	4.23224e+08	4.51834e+08
A2F8R8	TVAG_333620	WD repeat protein, putative OS=Trichomonas vaginalis OX=5722 GN=TVAG_333620 PE=4 SV=1	1244.98	27	27	1.04326e+09	1.04601e+09	1.0359e+09	1.07007e+09	1.02591e+09	1.0432e+09	1.0004e+09	9.85897e+08	9.9773e+08	9.97458e+08	9.96993e+08	9.89024e+08	7.82617e+08	7.62759e+08	6.85057e+08	6.28216e+08	7.56218e+08	7.69813e+08
A2DGW8	TVAG_192540	Uncharacterized protein OS=Trichomonas vaginalis OX=5722 GN=TVAG_192540 PE=4 SV=1	909.76	31	31	6.73826e+08	6.89672e+08	6.59679e+08	7.00608e+08	6.54704e+08	7.1108e+08	5.8582e+08	5.71998e+08	5.80831e+08	5.68741e+08	5.93386e+08	5.79252e+08	5.92695e+08	5.98775e+08	6.38583e+08	6.36362e+08	6.4325e+08	6.50924e+08
Q7YUC8	TVAG_104250	Hydrogenosomal membrane protein Hmp35 (Fragment) OS=Trichomonas vaginalis OX=5722 GN=hmp35 PE=4 SV=1	1066.93	23	2	1.67587e+08	1.65104e+08	1.55983e+08	1.57892e+08	1.09264e+08	1.06548e+08	5.12766e+07	4.83438e+07	2.74389e+07	2.45898e+07	2.89173e+07	2.58408e+07	1.06565e+08	9.91733e+07	1.22792e+08	1.11989e+08	7.95745e+07	7.32324e+07
A2HNP3	TVAG_590550	Hydrogenosomal membrane protein Hmp35 OS=Trichomonas vaginalis OX=5722 GN=TVAG_590550 PE=4 SV=1	1100.57	23	2	1.09028e+08	1.01399e+08	9.76039e+07	9.1753e+07	1.07388e+08	8.91612e+07	9.05109e+06	8.27497e+06	8.36069e+06	7.634e+06	1.53769e+07	1.08805e+07	8.03588e+07	7.64968e+07	4.8416e+07	4.58262e+07	8.45224e+07	8.1504e+07
A2FH22	TVAG_354040	Actin family protein OS=Trichomonas vaginalis OX=5722 GN=TVAG_354020 PE=3 SV=1	1727.28	22	22	1.6288e+09	1.63379e+09	1.75989e+09	1.76514e+09	1.6313e+09	1.62375e+09	2.05105e+09	1.98533e+09	1.82089e+09	1.79721e+09	1.70809e+09	1.71336e+09	1.9587e+09	1.98259e+09	1.8391e+09	1.79192e+09	1.96973e+09	1.89386e+09
A2F422	TVAG_407250	C-CAP/cofactor C-like domain-containing protein OS=Trichomonas vaginalis OX=5722 GN=TVAG_407250 PE=3 SV=1	1023.5	21	21	1.85407e+09	1.73561e+09	1.80402e+09	1.73245e+09	1.83593e+09	1.81212e+09	1.89572e+09	1.88497e+09	1.87996e+09	1.96437e+09	1.92944e+09	1.95547e+09	1.27482e+09	1.26867e+09	1.25292e+09	1.26983e+09	1.2218e+09	1.2598e+09
A2EXK6	TVAG_260830	Uncharacterized protein OS=Trichomonas vaginalis OX=5722 GN=TVAG_260830 PE=4 SV=1	857.38	30	30	1.82156e+08	1.80072e+08	1.82322e+08	1.73926e+08	1.90122e+08	1.8805e+08	2.34692e+08	2.49735e+08	2.55833e+08	2.40834e+08	2.45936e+08	2.60905e+08	2.28026e+08	2.28578e+08	2.30684e+08	2.24534e+08	2.54266e+08	2.50418e+08
A2EZN6	TVAG_090090	Clan MH, family M20, peptidase T-like metallopeptidase OS=Trichomonas vaginalis OX=5722 GN=TVAG_090090 PE=4 SV=1	1071.56	22	22	1.00523e+09	9.57351e+08	1.04335e+09	1.00406e+09	1.00866e+09	9.67413e+08	1.1567e+09	1.15572e+09	1.153e+09	1.15084e+09	1.14418e+09	1.16318e+09	7.94719e+08	8.27214e+08	7.86096e+08	7.50477e+08	7.90698e+08	8.0988e+08
A2FV69	TVAG_220990	TPR Domain containing protein OS=Trichomonas vaginalis OX=5722 GN=TVAG_220990 PE=4 SV=1	901.26	30	19	1.53453e+08	1.45403e+08	1.71881e+08	1.71502e+08	1.4435e+08	1.50091e+08	1.35682e+08	1.3779e+08	1.36993e+08	1.33411e+08	1.19897e+08	1.22925e+08	2.69203e+08	2.41141e+08	1.74293e+08	1.86376e+08	2.33894e+08	2.32361e+08
A2F266	TVAG_154750	D-isomer specific 2-hydroxyacid dehydrogenase, putative OS=Trichomonas vaginalis OX=5722 GN=TVAG_154750 PE=3 SV=1	829.77	20	19	1.02466e+09	1.01341e+09	9.95642e+08	9.93272e+08	1.00005e+09	9.59062e+08	3.31116e+08	3.75379e+08	4.046e+08	3.81942e+08	3.94595e+08	4.1884e+08	3.55138e+08	3.63553e+08	4.5478e+08	4.71313e+08	4.10668e+08	3.53202e+08
A2ECU5	TVAG_102390	UTP--glucose-1-phosphate uridylyltransferase OS=Trichomonas vaginalis OX=5722 GN=TVAG_102390 PE=3 SV=1	828.91	19	17	4.65378e+08	4.38244e+08	4.6418e+08	4.45962e+08	4.56931e+08	4.46133e+08	4.07718e+08	3.95345e+08	3.53286e+08	3.52353e+08	3.79032e+08	3.65568e+08	4.30596e+08	4.33698e+08	3.89424e+08	3.78821e+08	4.26766e+08	4.20454e+08
A2DWC1	TVAG_394040	DnaK protein OS=Trichomonas vaginalis OX=5722 GN=TVAG_394040 PE=3 SV=1	842.02	23	23	2.48652e+08	2.61019e+08	2.68642e+08	2.63946e+08	2.56282e+08	2.53311e+08	3.05246e+08	2.99988e+08	3.2989e+08	3.0996e+08	3.0537e+08	3.05328e+08	2.63424e+08	2.62728e+08	2.84882e+08	2.72807e+08	3.05525e+08	2.80444e+08
Q5S7T0	TVAG_133030	Hydrogenase chain, putative OS=Trichomonas vaginalis OX=5722 GN=nuoF PE=3 SV=1	819.06	21	21	1.48065e+09	1.47401e+09	1.37727e+09	1.41556e+09	1.47523e+09	1.47444e+09	3.53719e+08	3.5281e+08	3.34147e+08	3.48927e+08	3.30622e+08	3.30386e+08	7.21047e+08	7.14419e+08	7.82156e+08	7.66887e+08	8.31967e+08	8.30949e+08
Q95WG9	TVAG_239660	Cysteine desulfurase OS=Trichomonas vaginalis OX=5722 GN=Tviscs2 PE=3 SV=1	1071.96	22	21	7.08515e+08	6.78241e+08	6.81745e+08	6.93955e+08	6.64276e+08	6.61316e+08	9.45249e+08	8.94129e+08	9.13022e+08	9.31109e+08	8.88174e+08	8.87244e+08	1.30172e+09	1.29902e+09	1.3457e+09	1.33461e+09	1.57486e+09	1.52321e+09
A2EF58	TVAG_079260	Pyrophosphate--fructose 6-phosphate 1-phosphotransferase 3 (Fragment) OS=Trichomonas vaginalis OX=5722 GN=pfk3 PE=1 SV=2	1105.45	23	4	1.13931e+08	1.26642e+08	1.37177e+08	1.56093e+08	1.21552e+08	1.39055e+08	1.38121e+08	1.3619e+08	1.22355e+08	1.22268e+08	1.40187e+08	1.37895e+08	1.78122e+08	1.85874e+08	1.47075e+08	1.47206e+08	1.61808e+08	1.63521e+08
Q8IEV2	TVAG_114310	Thioredoxin peroxidase OS=Trichomonas vaginalis OX=5722 GN=trxp PE=2 SV=1	1772.71	14	6	1.42242e+09	1.49835e+09	1.3611e+09	1.38475e+09	1.46495e+09	1.3865e+09	3.27721e+09	3.37023e+09	3.14095e+09	3.29711e+09	3.12773e+09	3.14405e+09	2.34509e+09	2.34736e+09	2.3446e+09	2.20603e+09	2.40714e+09	2.38565e+09
A2E4A6	TVAG_139320	DnaK protein OS=Trichomonas vaginalis OX=5722 GN=TVAG_139320 PE=4 SV=1	771.81	34	34	4.06755e+08	4.15022e+08	4.49663e+08	4.2767e+08	4.02663e+08	4.29605e+08	6.8556e+08	6.96004e+08	6.7537e+08	6.81547e+08	6.54599e+08	6.79348e+08	6.09655e+08	6.01891e+08	4.47426e+08	4.33313e+08	5.30866e+08	5.38466e+08
A2DKH7	TVAG_190490	Uncharacterized protein OS=Trichomonas vaginalis OX=5722 GN=TVAG_190490 PE=4 SV=1	818.69	27	13	4.9149e+07	5.14107e+07	4.99786e+07	5.65191e+07	4.70683e+07	5.18312e+07	7.14312e+07	1.00631e+08	9.39451e+07	7.86924e+07	8.8732e+07	9.47898e+07	7.13417e+07	6.97789e+07	9.42133e+07	1.21218e+08	8.2278e+07	7.74865e+07
A2DFD2	TVAG_436840	Dynamin central region family protein OS=Trichomonas vaginalis OX=5722 GN=TVAG_436840 PE=3 SV=1	916.24	30	30	3.42507e+08	3.59366e+08	3.41298e+08	3.63163e+08	3.47344e+08	3.6293e+08	4.27799e+08	4.19497e+08	4.32758e+08	4.20101e+08	4.34106e+08	4.31154e+08	4.6131e+08	4.53328e+08	3.85394e+08	3.84948e+08	4.80388e+08	4.74214e+08
A2DS85	TVAG_066690	T-complex protein 1 subunit delta OS=Trichomonas vaginalis OX=5722 GN=TVAG_066690 PE=3 SV=1	1083.41	28	1	1.09405e+07	8.94204e+06	1.18557e+07	1.30487e+07	9.73482e+06	9.69278e+06	1.19404e+07	9.84039e+06	9.99696e+06	9.50187e+06	8.14605e+06	7.44769e+06	20907728	2.20162e+07	1.85438e+07	1.63203e+07	2.34088e+07	2.10807e+07
A2FSM1	TVAG_101870	Serine--tRNA ligase OS=Trichomonas vaginalis OX=5722 GN=TVAG_101870 PE=4 SV=1	1059.31	22	6	4.52905e+07	5.32032e+07	5.8111e+07	5.84527e+07	4.53881e+07	4.74113e+07	2.18879e+07	1.89307e+07	1.84643e+07	1.81565e+07	1.88216e+07	1.87775e+07	3.43428e+07	3.10079e+07	2.56281e+07	2.51117e+07	3.5486e+07	3.40828e+07
A2FC78	TVAG_335510	Uncharacterized protein OS=Trichomonas vaginalis OX=5722 GN=TVAG_335510 PE=4 SV=1	901.92	30	3	1.06942e+08	9.70192e+07	1.00026e+08	9.95088e+07	9.50703e+07	9.96585e+07	7.96927e+07	7.33201e+07	8.89276e+07	8.82828e+07	8.17577e+07	8.18912e+07	104186899	1.0237e+08	7.57948e+07	7.01808e+07	9.43777e+07	1.03124e+08
A2D900	TVAG_182620	TvhydB protein, putative OS=Trichomonas vaginalis OX=5722 GN=TVAG_182620 PE=3 SV=1	646.49	20	17	1.00272e+09	9.82539e+08	9.82814e+08	9.92838e+08	1.01644e+09	1.01698e+09	1.36383e+08	1.43545e+08	1.52086e+08	1.44573e+08	1.49436e+08	1.47953e+08	2.75507e+08	2.7694e+08	2.99543e+08	2.99339e+08	2.91062e+08	3.08287e+08
Q9GU08	TVAG_137820	T-complex protein 1 subunit delta OS=Trichomonas vaginalis OX=5722 GN=Cctd PE=3 SV=1	1052.99	28	1	9.15528e+06	1.06036e+07	1.02521e+07	1.33425e+07	9.5117e+06	1.07191e+07	7.66265e+06	7.61407e+06	9.76465e+06	7.60981e+06	8.70097e+06	6.31482e+06	6.38204e+06	7.05263e+06	5.25219e+06	4.78567e+06	7.18474e+06	6.69504e+06
A2DRQ6	TVAG_150040	Uncharacterized protein OS=Trichomonas vaginalis OX=5722 GN=TVAG_150040 PE=3 SV=1	759.85	33	33	5.70997e+08	5.76357e+08	5.42711e+08	5.57539e+08	5.0901e+08	5.65194e+08	8.90975e+08	9.51226e+08	9.10826e+08	8.64322e+08	9.10529e+08	9.15745e+08	5.73273e+08	6.05135e+08	6.82748e+08	7.22747e+08	6.76042e+08	7.16996e+08
A2DAE1	TVAG_477180	Oligopeptidase A OS=Trichomonas vaginalis OX=5722 GN=TVAG_477180 PE=3 SV=1	1120.36	40	40	1.99845e+09	1.8453e+09	2.53661e+09	2.5128e+09	2.42273e+09	2.44775e+09	3.80105e+09	3.68777e+09	4.06716e+09	3.85286e+09	4.19496e+09	3.96798e+09	3.33788e+09	3.16961e+09	4.42705e+09	4.16181e+09	3.75133e+09	3.88643e+09
A2FQF2	TVAG_321740	Uncharacterized protein OS=Trichomonas vaginalis OX=5722 GN=TVAG_321740 PE=4 SV=1	811.86	18	18	3.59846e+08	5.00299e+08	2.84458e+08	3.04397e+08	2.85098e+08	3.24637e+08	2.79008e+09	2.84867e+09	2.75123e+09	2.83149e+09	2.76186e+09	2.82114e+09	1.2381e+09	1.2514e+09	1.88205e+09	1.98185e+09	1.51184e+09	1.62227e+09
A2FYE4	TVAG_371220	Polyadenylate-binding protein, putative OS=Trichomonas vaginalis OX=5722 GN=TVAG_371220 PE=4 SV=1	907.93	23	23	1.27357e+09	1.32688e+09	1.28154e+09	1.24514e+09	1.2642e+09	1.37196e+09	1.43898e+09	1.6013e+09	1.62388e+09	1.52467e+09	1.57561e+09	1.59064e+09	1.49646e+09	1.52739e+09	1.74613e+09	1.75269e+09	1.66178e+09	1.56347e+09
A2DAK7	TVAG_035330	Proteasome endopeptidase complex, putative OS=Trichomonas vaginalis OX=5722 GN=TVAG_035330 PE=3 SV=1	880.26	22	21	2.75053e+08	2.77911e+08	2.85757e+08	2.89439e+08	2.70169e+08	2.73121e+08	3.64042e+08	3.70179e+08	3.72588e+08	3.6364e+08	3.53835e+08	3.46825e+08	3.41664e+08	3.53628e+08	3.39872e+08	3.65589e+08	3.64003e+08	3.61605e+08
A2EGX9	TVAG_497370	Triosephosphate isomerase OS=Trichomonas vaginalis OX=5722 GN=TVAG_497370 PE=1 SV=1	1669.83	18	3	1.00583e+08	8.09321e+07	9.26665e+07	8.09608e+07	9.39617e+07	7.76884e+07	7.64087e+07	8.52649e+07	7.24884e+07	7.78363e+07	7.02934e+07	7.81558e+07	7.84281e+07	7.6716e+07	5.81057e+07	6.02903e+07	7.17956e+07	7.03652e+07
A2FD06	TVAG_218130	Uncharacterized protein OS=Trichomonas vaginalis OX=5722 GN=TVAG_218130 PE=4 SV=1	802.18	35	35	3.93027e+08	3.98677e+08	3.76409e+08	3.75147e+08	3.95293e+08	4.08169e+08	4.37812e+08	4.30505e+08	4.23085e+08	4.18676e+08	4.37638e+08	4.33797e+08	4.18747e+08	4.28854e+08	5.6594e+08	5.48028e+08	5.51938e+08	5.34962e+08
A2ECR2	TVAG_276310	1,4-alpha-glucan branching enzyme OS=Trichomonas vaginalis OX=5722 GN=TVAG_276310 PE=3 SV=1	865.5	27	27	3.04208e+08	3.01384e+08	3.23159e+08	3.20275e+08	3.09986e+08	3.16797e+08	4.00957e+08	3.71925e+08	3.92332e+08	3.89293e+08	3.74123e+08	3.56914e+08	3.85285e+08	3.7337e+08	2.37375e+08	2.20342e+08	2.75332e+08	2.74389e+08
A2E253	TVAG_464010	Calreticulin family protein OS=Trichomonas vaginalis OX=5722 GN=TVAG_464010 PE=3 SV=1	829.39	25	24	5.32056e+08	5.10044e+08	5.75505e+08	5.42767e+08	5.12786e+08	5.19415e+08	8.49114e+08	8.28347e+08	8.84132e+08	8.6861e+08	8.71704e+08	8.18864e+08	6.94835e+08	7.0104e+08	8.88242e+08	8.51307e+08	8.13574e+08	7.93312e+08
A2F6G3	TVAG_140200	Uncharacterized protein OS=Trichomonas vaginalis OX=5722 GN=TVAG_140200 PE=4 SV=1	658.74	26	26	2.93981e+08	2.87823e+08	2.95167e+08	3.00393e+08	2.81559e+08	2.89903e+08	3.35142e+08	3.21531e+08	3.34911e+08	3.20753e+08	3.22111e+08	3.00117e+08	3.80636e+08	3.65524e+08	3.67676e+08	3.8366e+08	3.96679e+08	3.98786e+08
A2EIU6	TVAG_419720	Aminotransferase, classes I and II family protein OS=Trichomonas vaginalis OX=5722 GN=TVAG_419720 PE=3 SV=1	978.5	21	12	4.02014e+08	3.82562e+08	4.14182e+08	4.11668e+08	3.83281e+08	3.62299e+08	2.05675e+08	1.93998e+08	2.09642e+08	2.04499e+08	1.99195e+08	2.04851e+08	2.30263e+08	2.18199e+08	1.89511e+08	1.84409e+08	2.09065e+08	2.08989e+08
A2F8Y3	TVAG_339270	Uncharacterized protein (Fragment) OS=Trichomonas vaginalis OX=5722 GN=TVAG_339270 PE=4 SV=1	650.88	42	33	9.1137e+07	8.93093e+07	1.11803e+08	1.09876e+08	1.03266e+08	9.8451e+07	2.18115e+08	2.34743e+08	2.18023e+08	2.25718e+08	2.09116e+08	1.99683e+08	225555132	2.22877e+08	1.71775e+08	1.7763e+08	2.15602e+08	2.28578e+08
A2DHS9	TVAG_366350	Uncharacterized protein OS=Trichomonas vaginalis OX=5722 GN=TVAG_366350 PE=4 SV=1	735.43	31	31	3.92519e+08	3.78138e+08	3.70896e+08	3.61387e+08	4.23025e+08	4.12821e+08	2.02076e+08	2.24003e+08	2.44708e+08	2.61575e+08	2.12648e+08	2.26539e+08	1.74034e+08	1.73551e+08	2.5988e+08	2.72733e+08	2.04724e+08	2.20359e+08
A2DED2	TVAG_167250	Chaperonin, putative OS=Trichomonas vaginalis OX=5722 GN=TVAG_167250 PE=3 SV=1	1181.69	29	24	3.64161e+08	3.60832e+08	3.62009e+08	3.62707e+08	3.63099e+08	3.60064e+08	3.54664e+08	2.951e+08	3.01e+08	2.92362e+08	3.71269e+08	3.10972e+08	3.4405e+08	3.38602e+08	4.29332e+08	4.32179e+08	4.55416e+08	4.55061e+08
Q9NFT3	TVAG_124870	Coronin (Fragment) OS=Trichomonas vaginalis OX=5722 GN=cor2 PE=4 SV=1	990.35	15	2	3.91421e+08	3.59879e+08	3.91184e+08	4.01346e+08	3.731e+08	3.66074e+08	1.75509e+08	1.75023e+08	1.26293e+08	1.28808e+08	6.32514e+07	5.89281e+07	2.94691e+08	2.96312e+08	2.73111e+08	2.73607e+08	3.10396e+08	3.02553e+08
A2DLF1	TVAG_268020	Aspartate aminotransferase OS=Trichomonas vaginalis OX=5722 GN=TVAG_268020 PE=3 SV=1	870.43	18	12	7.62694e+08	7.4484e+08	8.0223e+08	7.67408e+08	7.74065e+08	7.37278e+08	3.85442e+08	3.76282e+08	4.00821e+08	3.89945e+08	4.00379e+08	4.18137e+08	7.10422e+08	6.8612e+08	6.04097e+08	5.74718e+08	6.63254e+08	6.50694e+08
Q49P75	TVAG_467970	Cathepsin L-like cysteine proteinase OS=Trichomonas vaginalis OX=5722 GN=cp4 PE=3 SV=1	1300.23	16	10	1.97179e+09	1.9724e+09	2.24567e+09	2.45925e+09	1.87559e+09	1.93794e+09	3.18142e+09	3.00171e+09	3.14312e+09	2.91103e+09	2.86709e+09	2.88902e+09	1.7269e+09	1.62881e+09	2.11795e+09	2.1072e+09	2.05959e+09	2.10211e+09
Q9GTW9	TVAG_092750	Glucokinase 1 OS=Trichomonas vaginalis OX=5722 GN=GK1 PE=1 SV=1	1218.9	20	14	9.10356e+08	9.05275e+08	9.29179e+08	9.22805e+08	9.13776e+08	8.99843e+08	1.47834e+09	1.4527e+09	1.50043e+09	1.51363e+09	1.47249e+09	1.4596e+09	7.66605e+08	7.7176e+08	6.3049e+08	6.40852e+08	7.58311e+08	7.35139e+08
A2EDI4	TVAG_133060	UTP--glucose-1-phosphate uridylyltransferase family protein OS=Trichomonas vaginalis OX=5722 GN=TVAG_133060 PE=4 SV=1	777.77	27	27	5.92973e+08	5.85204e+08	6.30152e+08	6.38941e+08	5.73439e+08	5.9759e+08	7.1195e+08	6.67927e+08	6.9686e+08	6.8775e+08	7.0894e+08	6.63745e+08	7.97618e+08	7.68423e+08	7.45085e+08	7.51643e+08	8.09832e+08	7.91696e+08
Q6UJG4	TVAG_484570	Thioredoxin peroxidase OS=Trichomonas vaginalis OX=5722 GN=TPx PE=2 SV=1	1348.7	14	6	2.72186e+08	2.80055e+08	2.5964e+08	2.72289e+08	2.73116e+08	2.77052e+08	2.0541e+08	2.11343e+08	2.01768e+08	2.08771e+08	1.89807e+08	1.97626e+08	3.51948e+08	3.52815e+08	3.90016e+08	3.72776e+08	3.73559e+08	3.80447e+08
A2DIV4	TVAG_433130	Heat shock 70 kDa protein, mitochondrial, putative OS=Trichomonas vaginalis OX=5722 GN=TVAG_433130 PE=3 SV=1	716.11	28	18	3.49329e+08	3.28388e+08	3.4831e+08	3.34645e+08	3.48904e+08	3.5188e+08	6.23261e+08	6.01352e+08	6.47398e+08	6.49409e+08	5.98298e+08	6.28664e+08	4.30191e+08	4.54811e+08	4.87959e+08	5.43472e+08	5.88043e+08	5.80329e+08
A2DA33	TVAG_476100	Gp_dh_C domain-containing protein OS=Trichomonas vaginalis OX=5722 GN=TVAG_476100 PE=3 SV=1	3230.71	16	6	2.83446e+09	3.34558e+09	2.93702e+09	2.983e+09	2.86575e+09	3.19181e+09	2.93598e+09	2.8338e+09	3.07686e+09	3.08015e+09	3.40938e+09	3.36267e+09	2.68627e+09	3.0639e+09	3.99646e+09	4.04598e+09	3.13903e+09	3.16462e+09
A2G8P4	TVAG_324610	Arginine--tRNA ligase OS=Trichomonas vaginalis OX=5722 GN=TVAG_324610 PE=3 SV=1	717.15	23	23	2.86199e+08	2.34588e+08	2.97213e+08	3.03243e+08	3.00144e+08	2.87903e+08	2.39588e+08	2.28382e+08	2.1845e+08	2.2208e+08	2.02235e+08	2.01941e+08	3.25644e+08	3.03568e+08	2.49145e+08	2.54131e+08	3.04348e+08	3.1042e+08
Q6EHZ7	TVAG_426660	Legumain-like cysteine proteinase 1 OS=Trichomonas vaginalis OX=5722 GN=legu-1 PE=2 SV=1	806.93	15	15	7.73251e+08	7.5329e+08	7.54628e+08	7.77255e+08	7.53118e+08	7.67219e+08	1.03144e+09	1.04922e+09	1.03923e+09	1.06458e+09	1.09847e+09	1.06399e+09	7.15268e+08	6.98947e+08	5.65905e+08	5.74319e+08	7.10967e+08	7.22215e+08
A2ELV7	TVAG_151920	Guanine nucleotide-binding protein beta subunit, putative OS=Trichomonas vaginalis OX=5722 GN=TVAG_151920 PE=1 SV=1	1125.62	16	4	1.56636e+08	1.64112e+08	1.69272e+08	1.73035e+08	1.42409e+08	1.66436e+08	8.43801e+07	8.49495e+07	8.3816e+07	8.97837e+07	7.56714e+07	7.62646e+07	1.92952e+08	1.83716e+08	1.53556e+08	1.23316e+08	1.83446e+08	1.76255e+08
A2DLE4	TVAG_267950	Aspartate--tRNA ligase OS=Trichomonas vaginalis OX=5722 GN=TVAG_267950 PE=3 SV=1	890.11	26	26	8.87712e+08	8.61267e+08	8.62594e+08	9.05845e+08	8.90548e+08	9.05334e+08	7.46516e+08	7.48814e+08	7.76516e+08	7.83633e+08	7.62738e+08	7.61492e+08	9.60844e+08	8.426e+08	8.2251e+08	8.45424e+08	8.74054e+08	8.95989e+08
A2DL09	TVAG_147070	T-complex protein 1 subunit epsilon OS=Trichomonas vaginalis OX=5722 GN=TVAG_147070 PE=3 SV=1	667.3	25	14	1.42066e+08	1.31027e+08	1.55985e+08	1.5514e+08	1.41789e+08	1.43583e+08	9.31008e+07	8.27374e+07	8.97246e+07	8.6817e+07	9.55926e+07	7.84692e+07	2.9809e+08	2.85825e+08	1.23089e+08	1.25541e+08	2.42337e+08	2.22615e+08
A2F4T2	TVAG_328570	tRNA binding domain containing protein OS=Trichomonas vaginalis OX=5722 GN=TVAG_328570 PE=4 SV=1	647.84	20	18	6.26149e+08	6.11371e+08	6.25716e+08	5.96249e+08	6.06784e+08	6.03563e+08	5.47929e+08	5.45458e+08	5.63348e+08	5.64023e+08	5.19875e+08	5.37713e+08	6.40429e+08	6.32778e+08	7.01763e+08	6.86129e+08	6.52718e+08	6.44591e+08
A2DZR3	TVAG_351790	Uncharacterized protein OS=Trichomonas vaginalis OX=5722 GN=TVAG_351790 PE=4 SV=1	735.13	27	27	3.38053e+08	3.33586e+08	3.556e+08	3.55296e+08	3.30604e+08	3.43896e+08	8.22659e+08	8.00716e+08	8.45168e+08	8.26179e+08	8.19122e+08	7.75738e+08	3.31359e+08	3.24963e+08	4.35122e+08	4.2742e+08	4.08913e+08	4.12624e+08
A2FYA9	TVAG_256150	Uncharacterized protein OS=Trichomonas vaginalis OX=5722 GN=TVAG_256150 PE=4 SV=1	587.09	23	23	1.50042e+08	1.47992e+08	1.66621e+08	1.85688e+08	1.59272e+08	1.5099e+08	1.38475e+08	1.30344e+08	1.27416e+08	1.25877e+08	1.33111e+08	1.32107e+08	2.39502e+08	2.32441e+08	1.8021e+08	1.71389e+08	2.05325e+08	1.90782e+08
A2EP01	TVAG_263740	Phosphopyruvate hydratase OS=Trichomonas vaginalis OX=5722 GN=TVAG_263740 PE=3 SV=1	1156.29	21	17	8.20308e+08	7.73604e+08	7.825e+08	7.8399e+08	7.75061e+08	7.38029e+08	7.10601e+08	7.0268e+08	7.1436e+08	6.78453e+08	6.9886e+08	6.97574e+08	7.03864e+08	7.05088e+08	6.52782e+08	6.41391e+08	6.85541e+08	6.45589e+08
A2EVR5	TVAG_299380	Ribosomal protein S14, putative OS=Trichomonas vaginalis OX=5722 GN=TVAG_299380 PE=3 SV=1	1278.79	14	1	5.07594e+07	6.94049e+07	6.33103e+07	7.59214e+07	5.52594e+07	6.26509e+07	4.09236e+07	3.69069e+07	4.43658e+07	4.30436e+07	3.81602e+07	3.74299e+07	5.40378e+07	5.60153e+07	8.59111e+07	8.63912e+07	6.20474e+07	6.42623e+07
A2E264	TVAG_342830	Ribosomal protein S14, putative OS=Trichomonas vaginalis OX=5722 GN=TVAG_464120 PE=3 SV=1	1233.99	14	1	1.10229e+08	1.09069e+08	1.35978e+08	1.32547e+08	9.76878e+07	1.09318e+08	4.28819e+07	3.89404e+07	3.92435e+07	3.78007e+07	2.73735e+07	2.59491e+07	108280595	1.02609e+08	1.14463e+08	1.13045e+08	1.12414e+08	1.10119e+08
A2FDT5	TVAG_087590	Clan ME, family M16, insulinase-like metallopeptidase OS=Trichomonas vaginalis OX=5722 GN=TVAG_087590 PE=4 SV=1	867.37	34	34	2.31667e+08	3.3869e+08	1.85552e+08	1.84052e+08	1.59502e+08	2.8964e+08	5.71355e+08	5.98794e+08	5.69867e+08	5.72711e+08	5.51453e+08	5.51277e+08	3.02799e+08	2.99456e+08	2.63593e+08	2.61566e+08	2.88172e+08	2.86176e+08
A2E6G7	TVAG_106750	Clan M-, family M49, dipeptidylpeptidase III-like metallopeptidase OS=Trichomonas vaginalis OX=5722 GN=TVAG_106750 PE=4 SV=1	697.14	27	7	2.45145e+07	2.45728e+07	2.33301e+07	2.22412e+07	2.3038e+07	2.19124e+07	5.14827e+07	4.30375e+07	4.55368e+07	4.15286e+07	4.77932e+07	4.33752e+07	6.50171e+07	5.86788e+07	3.98072e+07	4.39085e+07	5.05595e+07	4.45742e+07
A2DA39	TVAG_476160	Methionine aminopeptidase OS=Trichomonas vaginalis OX=5722 GN=TVAG_476160 PE=3 SV=1	736.45	23	22	2.28174e+07	1.32783e+07	1.86572e+07	1.75042e+07	6.92658e+06	8.13392e+06	2.16879e+09	2.24649e+09	2.16087e+09	2.20108e+09	2.19291e+09	2.20862e+09	1.90755e+09	1.94479e+09	1.94271e+09	1.92955e+09	2.01927e+09	2.05036e+09
Q9GTP2	TVAG_037570	Putative 64kDa iron hydrogenase (Fragment) OS=Trichomonas vaginalis OX=5722 PE=2 SV=1	802.69	30	30	2.03297e+09	2.02905e+09	1.98419e+09	1.9999e+09	1.98685e+09	2.01288e+09	1.97419e+08	2.16212e+08	2.43039e+08	2.37971e+08	2.39274e+08	2.36303e+08	7.25904e+08	7.34199e+08	7.11676e+08	7.27973e+08	8.03165e+08	7.95345e+08
A2FMM4	TVAG_177320	MRH domain-containing protein OS=Trichomonas vaginalis OX=5722 GN=TVAG_177320 PE=4 SV=1	749.75	25	25	3.15319e+08	3.02014e+08	3.28035e+08	3.30509e+08	3.22332e+08	3.164e+08	5.12421e+08	5.15076e+08	5.52268e+08	5.15468e+08	4.89187e+08	4.93697e+08	2.573e+08	2.56494e+08	3.28614e+08	3.22836e+08	3.40056e+08	3.39517e+08
A2FWK7	TVAG_328180	ATPase, AAA family protein OS=Trichomonas vaginalis OX=5722 GN=TVAG_328180 PE=4 SV=1	477.43	44	44	1.30013e+08	1.27246e+08	1.38682e+08	1.39265e+08	1.44949e+08	1.3528e+08	1.65116e+08	1.6428e+08	2.70984e+08	2.65559e+08	2.23953e+08	2.26238e+08	1.74263e+08	1.55451e+08	2.90199e+08	2.9902e+08	1.76892e+08	1.79934e+08
A2ED65	TVAG_420420	DJ-1 family protein OS=Trichomonas vaginalis OX=5722 GN=TVAG_420420 PE=4 SV=1	955.69	10	7	5.53241e+08	5.13376e+08	5.85134e+08	5.38347e+08	4.80218e+08	4.59881e+08	6.28345e+08	6.32444e+08	6.48058e+08	6.44612e+08	6.45553e+08	6.88776e+08	6.01995e+08	5.77568e+08	7.27074e+08	7.18446e+08	5.94975e+08	5.77578e+08
A2E1N5	TVAG_206500	Hybrid-cluster protein, putative OS=Trichomonas vaginalis OX=5722 GN=TVAG_206500 PE=3 SV=1	961.05	19	5	1.14231e+07	1.09578e+07	1.37763e+07	1.36215e+07	1.0929e+07	9.55768e+06	1.71018e+07	1.20173e+07	1.14458e+07	8.83802e+06	1.19024e+07	1.02006e+07	5.00668e+07	5.12255e+07	3.56339e+07	2.85112e+07	4.34195e+07	3.80536e+07
A2DJS4	TVAG_452020	Uncharacterized protein OS=Trichomonas vaginalis OX=5722 GN=TVAG_452020 PE=4 SV=1	646.92	36	36	2.72496e+08	2.63931e+08	2.58117e+08	2.65655e+08	2.70269e+08	2.57785e+08	1.60281e+08	1.66867e+08	1.61007e+08	1.5809e+08	1.48915e+08	1.41701e+08	2.10078e+08	1.94112e+08	1.24419e+08	1.42202e+08	1.1881e+08	1.16345e+08
A2EJP5	TVAG_342830	Ribosomal protein S14, putative OS=Trichomonas vaginalis OX=5722 GN=TVAG_342830 PE=3 SV=1	1252.65	14	1	2.51742e+06	4.44173e+06	4.28801e+06	4.52275e+06	2.74254e+06	4.06543e+06	4.38653e+06	4.8979e+06	5.77854e+06	5.86769e+06	4.44096e+06	3.66256e+06	8.67658e+06	1.01759e+07	1.48114e+07	1.46598e+07	1.10835e+07	1.12765e+07
A2EFE2	TVAG_239990	Lactate dehydrogenase isozyme 2, putative OS=Trichomonas vaginalis OX=5722 GN=TVAG_239990 PE=3 SV=1	1567.25	14	2	1.31796e+07	1.41457e+07	1.38905e+07	1.38355e+07	1.26507e+07	1.36546e+07	3.42098e+06	3.10191e+06	2.27154e+06	1.8406e+06	1.68301e+06	2.16271e+06	5714940	9.25035e+06	5.89552e+06	4.5372e+06	6.7331e+06	7.47897e+06
A2ET21	TVAG_298300	Dynamin central region family protein OS=Trichomonas vaginalis OX=5722 GN=TVAG_298300 PE=3 SV=1	813.74	28	27	2.7943e+08	2.78694e+08	2.87513e+08	3.05509e+08	2.84363e+08	2.83411e+08	3.92493e+08	3.69698e+08	3.87289e+08	3.79435e+08	3.84073e+08	3.92417e+08	3.267e+08	3.27508e+08	3.30276e+08	3.33123e+08	3.22303e+08	3.27427e+08
A2E501	TVAG_027620	Phosphoglucomutase/phosphomannomutase, C-terminal domain containing protein OS=Trichomonas vaginalis OX=5722 GN=TVAG_027620 PE=3 SV=1	771.12	17	9	7.343e+07	7.21177e+07	9.01669e+07	8.63839e+07	7.76781e+07	7.39834e+07	9.12107e+07	8.50324e+07	8.90951e+07	8.73051e+07	7.81017e+07	8.10283e+07	1.04631e+08	1.02845e+08	9.46913e+07	1.14577e+08	1.05847e+08	1.0442e+08
A2DUP2	TVAG_165610	Thiol peroxidase, putative OS=Trichomonas vaginalis OX=5722 GN=TVAG_165610 PE=3 SV=1	1011.17	13	12	2.40647e+09	2.42114e+09	2.28114e+09	2.24486e+09	2.41342e+09	2.30224e+09	4.64467e+09	4.72683e+09	4.72476e+09	4.61732e+09	4.54035e+09	4.50644e+09	3.12832e+09	3.12708e+09	3.82535e+09	3.82596e+09	3.37343e+09	3.32253e+09
A2DP65	TVAG_015950	Pyruvate kinase OS=Trichomonas vaginalis OX=5722 GN=TVAG_015950 PE=3 SV=1	827.43	21	19	1.70934e+08	1.80385e+08	1.74069e+08	1.78424e+08	1.69874e+08	1.59794e+08	2.29152e+08	2.28546e+08	1.90407e+08	1.87036e+08	1.82055e+08	1.8651e+08	3.97083e+08	3.87309e+08	2.95434e+08	2.75367e+08	3.62849e+08	3.56839e+08
A2EIT3	TVAG_419590	Ornithine cyclodeaminase/mu-crystallin family protein OS=Trichomonas vaginalis OX=5722 GN=TVAG_419590 PE=4 SV=1	857.67	17	17	8.33615e+08	8.15165e+08	9.7767e+08	9.46438e+08	8.54925e+08	7.67567e+08	8.59613e+08	7.77118e+08	8.48858e+08	7.36223e+08	8.74472e+08	8.22756e+08	1.29491e+09	1.24463e+09	1.22713e+09	1.16523e+09	1.35043e+09	1.21769e+09
Q76KS8	TVAG_299380	Ribosomal protein S14 OS=Trichomonas vaginalis OX=5722 GN=TVAG_117480 PE=1 SV=1	1208.78	14	1	9.84383e+06	1.25e+07	1.28535e+07	1.24273e+07	1.03512e+07	9.62062e+06	1.79692e+06	2.61518e+06	1.57257e+06	1.69196e+06			10295531	8.07653e+06	1.69893e+07	1.58703e+07	1.65354e+07	1.30077e+07
A2E392	TVAG_430670	Adenosine deaminase family protein OS=Trichomonas vaginalis OX=5722 GN=TVAG_430670 PE=4 SV=1	663.09	33	25	1.22883e+08	1.18764e+08	1.21881e+08	1.1996e+08	1.15204e+08	1.09485e+08	2.00055e+08	2.01602e+08	1.90653e+08	1.92345e+08	1.9053e+08	1.89376e+08	1.29931e+08	1.32311e+08	1.01697e+08	1.06991e+08	1.17267e+08	1.18727e+08
A2E926	TVAG_258220	Glycosyl transferase, group 1 family protein OS=Trichomonas vaginalis OX=5722 GN=TVAG_258220 PE=4 SV=1	754.67	34	34	3.97869e+08	4.1544e+08	3.98834e+08	4.01261e+08	4.25379e+08	4.36948e+08	4.30293e+08	3.94668e+08	4.39724e+08	4.30821e+08	3.7301e+08	4.11891e+08	3.95957e+08	3.98212e+08	3.34398e+08	3.12795e+08	3.32354e+08	3.26608e+08
A2D8B6	TVAG_072120	C2 domain containing protein OS=Trichomonas vaginalis OX=5722 GN=TVAG_072120 PE=4 SV=1	1171.62	18	16	1.37526e+09	1.35798e+09	1.47597e+09	1.49508e+09	1.46743e+09	1.38903e+09	1.42948e+09	1.40253e+09	1.4868e+09	1.47631e+09	1.49443e+09	1.45517e+09	1.81867e+09	1.82926e+09	1.89632e+09	1.84403e+09	2.18081e+09	2.19392e+09
A2DM03	TVAG_462920	Phosphofructokinase family protein OS=Trichomonas vaginalis OX=5722 GN=TVAG_462920 PE=4 SV=1	1017.44	24	21	2.63792e+09	2.60335e+09	2.4256e+09	2.43734e+09	2.56259e+09	2.52071e+09	2.0467e+09	2.10248e+09	2.03163e+09	2.07017e+09	2.06499e+09	2.08608e+09	3.41674e+09	3.49814e+09	4.30543e+09	4.15467e+09	4.33713e+09	4.38951e+09
Q27107	TVAG_057000	Clan CA, family C1, cathepsin L-like cysteine peptidase OS=Trichomonas vaginalis OX=5722 GN=CP2 PE=2 SV=1	1013.54	13	13	1.0351e+09	1.01901e+09	9.96511e+08	9.37732e+08	1.00571e+09	9.85757e+08	3.31441e+09	3.53678e+09	3.39777e+09	3.32544e+09	3.32684e+09	3.41276e+09	1.46349e+09	1.42142e+09	1.82699e+09	1.89454e+09	1.59288e+09	1.55223e+09
A2FDP9	TVAG_414300	Metalloenzyme superfamily protein OS=Trichomonas vaginalis OX=5722 GN=TVAG_414300 PE=3 SV=1	921.89	26	26	3.15338e+08	2.96745e+08	3.11241e+08	2.99345e+08	3.17321e+08	3.00475e+08	1.43993e+09	1.43697e+09	1.44821e+09	1.43969e+09	1.41246e+09	1.43823e+09	5.61067e+08	5.75074e+08	5.92479e+08	6.06291e+08	5.99862e+08	5.97494e+08
A2FWM0	TVAG_342830	40S ribosomal protein S14, putative OS=Trichomonas vaginalis OX=5722 GN=TVAG_152720 PE=3 SV=1	1223.48	14	1	4.69335e+06	5.46039e+06	7.32475e+06	6.69786e+06	5.27949e+06	5.47982e+06							9033969	9.029e+06	6.20256e+06	7.13189e+06	7.92818e+06	8.65599e+06
A2EVF8	TVAG_398690	Glycine--tRNA ligase OS=Trichomonas vaginalis OX=5722 GN=TVAG_398690 PE=4 SV=1	644.08	25	25	2.30881e+08	2.31479e+08	2.46825e+08	2.45461e+08	2.28314e+08	2.28195e+08	2.25882e+08	2.16691e+08	2.21208e+08	2.12671e+08	2.01114e+08	2.00532e+08	3.07134e+08	2.95981e+08	2.32315e+08	2.25581e+08	2.82514e+08	2.75718e+08
A2ETI8	TVAG_055200	Thiol peroxidase, putative OS=Trichomonas vaginalis OX=5722 GN=TVAG_055200 PE=3 SV=1	1263.98	12	11	2.81645e+09	2.93598e+09	2.62819e+09	2.58985e+09	2.81654e+09	2.85006e+09	3.19405e+09	3.16614e+09	3.1231e+09	3.25878e+09	3.31377e+09	3.30868e+09	2.93283e+09	2.93984e+09	4.16428e+09	4.24662e+09	3.84659e+09	3.88181e+09
A2DZL6	TVAG_351320	Purine nucleoside phosphorylase, putative OS=Trichomonas vaginalis OX=5722 GN=TVAG_351320 PE=4 SV=1	815.4	19	14	1.33036e+08	1.38229e+08	1.54378e+08	1.54327e+08	1.34458e+08	1.39355e+08	1.24108e+08	1.27497e+08	1.19825e+08	1.16102e+08	1.15965e+08	1.10359e+08	2.67927e+08	2.68749e+08	1.67174e+08	1.69896e+08	2.26906e+08	2.23809e+08
A2E7Z7	TVAG_127300	Helicase conserved C-terminal domain containing protein OS=Trichomonas vaginalis OX=5722 GN=TVAG_127300 PE=4 SV=1	747.86	26	26	2.8636e+08	2.87383e+08	2.8352e+08	2.91448e+08	2.86696e+08	2.93167e+08	3.6588e+08	3.45505e+08	3.0045e+08	2.93382e+08	3.62911e+08	2.93616e+08	3.65049e+08	3.58886e+08	3.1155e+08	2.85968e+08	3.33604e+08	3.28333e+08
A2DSX1	TVAG_348300	Phosphoribulokinase / Uridine kinase family protein OS=Trichomonas vaginalis OX=5722 GN=TVAG_348300 PE=4 SV=1	684.19	23	20	2.07866e+08	1.96683e+08	2.21725e+08	2.2018e+08	2.23027e+08	2.13833e+08	2.00808e+08	2.07876e+08	1.59577e+08	1.64048e+08	1.53173e+08	1.56282e+08	2.15473e+08	2.07275e+08	1.82868e+08	1.91504e+08	2.03088e+08	1.96653e+08
A2FCF5	TVAG_437930	Clan MG, familly M24, aminopeptidase P-like metallopeptidase OS=Trichomonas vaginalis OX=5722 GN=TVAG_437930 PE=4 SV=1	777.71	21	14	2.2895e+08	2.22322e+08	2.35436e+08	2.47786e+08	2.29112e+08	2.329e+08	1.2851e+09	1.20553e+09	1.19295e+09	1.21455e+09	1.13174e+09	1.10177e+09	5.77396e+08	5.74782e+08	3.73905e+08	3.59609e+08	4.88645e+08	4.77148e+08
A2ESJ9	TVAG_350540	Thioredoxin peroxidase, putative OS=Trichomonas vaginalis OX=5722 GN=TVAG_350540 PE=3 SV=1	1136.16	13	9	1.06307e+09	1.1216e+09	9.97992e+08	9.83721e+08	1.04607e+09	1.02287e+09	3.71073e+09	3.63975e+09	3.6774e+09	3.79992e+09	3.42587e+09	3.71959e+09	2.11854e+09	2.21408e+09	2.2548e+09	2.29591e+09	2.21001e+09	2.19903e+09
A2FDU9	TVAG_272330	T-complex protein 1 subunit epsilon OS=Trichomonas vaginalis OX=5722 GN=TVAG_272330 PE=3 SV=1	685.61	23	12	1.04004e+08	1.01195e+08	9.81835e+07	9.68403e+07	1.01167e+08	1.00841e+08	7.46082e+07	7.86656e+07	8.19068e+07	8.3724e+07	8.39247e+07	8.69455e+07	1.77789e+08	1.81884e+08	1.10402e+08	1.14672e+08	1.684e+08	1.81028e+08
A2ESJ6	TVAG_350510	Chaperonin subunit alpha1 CCTalpha, putative OS=Trichomonas vaginalis OX=5722 GN=TVAG_350510 PE=3 SV=1	1065.56	29	5	5.93315e+07	6.27697e+07	5.57294e+07	5.49615e+07	5.61755e+07	5.73486e+07	5.67349e+07	5.93993e+07	5.58128e+07	6.28598e+07	5.90875e+07	6.07304e+07	7.01251e+07	7.58273e+07	6.80162e+07	7.63423e+07	7.54409e+07	7.59468e+07
A2FEE9	TVAG_075420	Tryparedoxin peroxidase, putative OS=Trichomonas vaginalis OX=5722 GN=TVAG_075420 PE=3 SV=1	799.25	10	8	1.08484e+09	1.02462e+09	1.10821e+09	1.13461e+09	1.02093e+09	1.02802e+09	1.19046e+09	1.16923e+09	1.20108e+09	1.10428e+09	1.09687e+09	1.10659e+09	1.5695e+09	1.51818e+09	1.27724e+09	1.32013e+09	1.47092e+09	1.5296e+09
A2EFL5	TVAG_487340	Galactokinase family protein OS=Trichomonas vaginalis OX=5722 GN=TVAG_487340 PE=3 SV=1	939.2	19	11	2.24904e+08	2.1283e+08	2.20398e+08	2.29052e+08	2.19463e+08	2.18664e+08	1.84312e+08	1.82904e+08	1.80034e+08	1.72248e+08	1.60921e+08	1.52831e+08	3.09303e+08	2.90195e+08	2.71311e+08	2.68834e+08	2.9488e+08	2.86744e+08
A2DR00	TVAG_303180	DnaK protein OS=Trichomonas vaginalis OX=5722 GN=TVAG_303180 PE=3 SV=1	697.9	23	21	3.17802e+08	3.07419e+08	3.21645e+08	3.1412e+08	3.21627e+08	3.13034e+08	3.54888e+08	3.67847e+08	3.59094e+08	3.45358e+08	3.57626e+08	3.57665e+08	3.01828e+08	2.89939e+08	2.87105e+08	2.78429e+08	3.05633e+08	3.05258e+08
A2ELB9	TVAG_358110	Phosphopyruvate hydratase OS=Trichomonas vaginalis OX=5722 GN=TVAG_358110 PE=3 SV=1	1397.42	24	18	7.38554e+08	6.87099e+08	7.12372e+08	7.17037e+08	7.42139e+08	7.38432e+08	6.64702e+08	6.78798e+08	6.88151e+08	6.91016e+08	6.74388e+08	6.68431e+08	6.53411e+08	6.57062e+08	5.67025e+08	5.72311e+08	6.63662e+08	6.54067e+08
A2EDY9	TVAG_230610	Glycerol-3-phosphate dehydrogenase [NAD(+)] OS=Trichomonas vaginalis OX=5722 GN=TVAG_230610 PE=3 SV=1	601.24	19	10	4.99175e+08	5.06133e+08	5.22177e+08	5.22598e+08	4.80756e+08	4.9613e+08	6.45678e+07	6.37666e+07	6.85396e+07	7.68981e+07	7.65488e+07	6.57388e+07	1.77745e+08	1.80691e+08	1.87443e+08	1.9475e+08	1.71469e+08	1.74021e+08
A2ENV1	TVAG_216170	Uncharacterized protein OS=Trichomonas vaginalis OX=5722 GN=TVAG_216170 PE=4 SV=1	968.35	18	18	6.70344e+08	6.30549e+08	6.95013e+08	6.22543e+08	6.8129e+08	6.4228e+08	1.31969e+08	1.52055e+08	1.48885e+08	1.52962e+08	1.50766e+08	1.73003e+08	2.25233e+09	2.12753e+09	1.59203e+09	1.56217e+09	1.19373e+09	1.1889e+09
A2DJE6	TVAG_136640	Phenylalanine--tRNA ligase OS=Trichomonas vaginalis OX=5722 GN=TVAG_136640 PE=3 SV=1	900.88	22	22	4.60495e+08	4.50512e+08	4.79613e+08	4.90414e+08	4.71222e+08	4.72782e+08	4.78839e+08	4.71922e+08	4.97743e+08	5.05442e+08	4.53584e+08	4.76968e+08	4.36049e+08	4.37934e+08	3.89203e+08	4.02199e+08	4.29893e+08	4.4724e+08
A2GAU8	TVAG_455310	Tryparedoxin peroxidase, putative OS=Trichomonas vaginalis OX=5722 GN=TVAG_455310 PE=3 SV=1	1070.41	13	4	2.25942e+08	2.27394e+08	2.19606e+08	2.20926e+08	2.30017e+08	2.23061e+08	1.42504e+09	1.41736e+09	1.42819e+09	1.40944e+09	1.34752e+09	1.46312e+09	7.42365e+08	7.59447e+08	8.72671e+08	8.84235e+08	8.50235e+08	8.74455e+08
A2FL92	TVAG_466660	TCP-1/cpn60 chaperonin family protein OS=Trichomonas vaginalis OX=5722 GN=TVAG_466660 PE=3 SV=1	740.7	26	26	6.01273e+08	6.17421e+08	5.60133e+08	5.60151e+08	5.88631e+08	6.1001e+08	7.33785e+08	7.51054e+08	7.40274e+08	7.28895e+08	7.34079e+08	7.39711e+08	8.21808e+08	8.09712e+08	7.53935e+08	7.58241e+08	8.24957e+08	8.22804e+08
A2FKA7	TVAG_293770	Phosphofructokinase family protein OS=Trichomonas vaginalis OX=5722 GN=TVAG_293770 PE=4 SV=1	731.52	20	17	5.61896e+08	5.78389e+08	5.14983e+08	5.15123e+08	5.74726e+08	5.72428e+08	5.14727e+08	5.31728e+08	5.16315e+08	5.08965e+08	5.03001e+08	5.09841e+08	8.28749e+08	8.42965e+08	1.10308e+09	1.08024e+09	1.06947e+09	1.08814e+09
A2FXW5	TVAG_099570	Phosphoserine transaminase OS=Trichomonas vaginalis OX=5722 GN=TVAG_099570 PE=3 SV=1	580.93	17	8	4.21056e+08	4.31078e+08	4.08448e+08	4.25354e+08	4.01696e+08	4.16023e+08	1.08858e+08	1.03414e+08	1.04087e+08	1.01164e+08	1.00438e+08	9.59582e+07	4.17104e+07	3.34242e+07	2.84364e+07	2.59563e+07	2.50642e+07	2.68166e+07
A2E7Y6	TVAG_127180	Purine nucleoside phosphorylase, putative OS=Trichomonas vaginalis OX=5722 GN=TVAG_127180 PE=1 SV=1	1007.51	12	12	1.19144e+09	1.16821e+09	1.1807e+09	1.16906e+09	1.16661e+09	1.15521e+09	8.0078e+08	7.69911e+08	7.38044e+08	7.36668e+08	7.41588e+08	7.44587e+08	1.13419e+09	1.14496e+09	9.13518e+08	8.96145e+08	1.02631e+09	1.07137e+09
A2DFZ5	TVAG_163180	40S ribosomal protein S5, putative OS=Trichomonas vaginalis OX=5722 GN=TVAG_163180 PE=3 SV=1	629.75	12	1	1.11938e+07	9.40401e+06	1.73125e+07	1.52049e+07	1.24226e+07	1.18732e+07	7.7102e+06	5.30038e+06	7.64503e+06	5.46891e+06	8.37056e+06	6.06812e+06	8.71287e+07	7.66276e+07	2.51754e+07	2.22358e+07	5.58915e+07	4.60662e+07
A2F9L1	TVAG_125360	Thioredoxin reductase OS=Trichomonas vaginalis OX=5722 GN=TVAG_125360 PE=3 SV=1	678.09	15	14	4.96984e+08	4.75231e+08	4.91172e+08	4.89929e+08	4.90211e+08	4.5341e+08	3.90548e+08	3.76453e+08	3.83705e+08	3.88238e+08	3.64303e+08	3.77134e+08	3.38056e+08	3.25135e+08	3.6981e+08	3.49652e+08	3.4002e+08	3.36831e+08
A2EPW4	TVAG_336940	Uncharacterized protein OS=Trichomonas vaginalis OX=5722 GN=TVAG_336940 PE=4 SV=1	851.99	18	13	1.85009e+08	1.77584e+08	1.87104e+08	1.84665e+08	1.69575e+08	1.7593e+08	4.31781e+08	4.7035e+08	4.79478e+08	4.57864e+08	4.51436e+08	4.5318e+08	1.694e+08	1.79534e+08	1.66495e+08	1.6355e+08	1.82625e+08	1.80663e+08
A2FG00	TVAG_270500	Uncharacterized protein OS=Trichomonas vaginalis OX=5722 GN=TVAG_270500 PE=4 SV=1	621.02	23	23	2.43624e+08	2.51059e+08	2.68291e+08	2.63121e+08	2.66142e+08	2.43412e+08	2.2369e+08	2.17525e+08	2.13728e+08	2.07988e+08	1.94085e+08	1.98507e+08	324800445	3.30886e+08	2.41735e+08	2.23718e+08	2.84154e+08	2.85745e+08
A2E4V9	TVAG_161040	NEDD8-activating enzyme E1 catalytic subunit OS=Trichomonas vaginalis OX=5722 GN=TVAG_161040 PE=3 SV=1	683.9	20	20	1.89178e+08	1.90373e+08	1.92496e+08	1.99396e+08	1.85647e+08	1.88465e+08	2.57645e+08	2.54597e+08	2.68913e+08	2.67701e+08	2.59514e+08	2.53554e+08	1.71515e+08	1.96075e+08	1.50241e+08	1.56024e+08	1.66515e+08	1.71914e+08
O96445	TVAG_495880	L-lactate dehydrogenase OS=Trichomonas vaginalis OX=5722 GN=LDH1 PE=1 SV=1	1350.36	16	5	2.71716e+07	2.61662e+07	2.9413e+07	3.06241e+07	3.09702e+07	2.69163e+07	6.09074e+06	5.19191e+06	7.06792e+06	7.25649e+06	6.21229e+06	6.3936e+06	1.18796e+07	1.19023e+07	6.99716e+06	6.70774e+06	1.04082e+07	1.09537e+07
A2EU62	TVAG_454490	Purine nucleoside phosphorylase, putative OS=Trichomonas vaginalis OX=5722 GN=TVAG_454490 PE=3 SV=1	1076.89	14	14	3.95496e+09	3.90007e+09	3.88061e+09	3.905e+09	4.05005e+09	3.86064e+09	2.24341e+09	2.25079e+09	2.27105e+09	2.25088e+09	2.14164e+09	2.17146e+09	2.99185e+09	2.95012e+09	3.05984e+09	3.05209e+09	3.0286e+09	3.04781e+09
A2EQZ8	TVAG_016600	Uncharacterized protein OS=Trichomonas vaginalis OX=5722 GN=TVAG_016600 PE=4 SV=1	773.31	24	5	4.1417e+07	4.37776e+07	4.63852e+07	4.67143e+07	4.60966e+07	4.64907e+07	5.30068e+07	5.48164e+07	5.02112e+07	5.39056e+07	4.34482e+07	4.60348e+07	5.07119e+07	4.77187e+07	3.90859e+07	3.90465e+07	4.45575e+07	4.55325e+07
A2F801	TVAG_432040	Clan SC, family S28, unassigned serine peptidase OS=Trichomonas vaginalis OX=5722 GN=TVAG_432040 PE=3 SV=1	713.74	17	17	1.37955e+08	1.3536e+08	1.30374e+08	1.37126e+08	1.42112e+08	1.42278e+08	2.76044e+08	2.468e+08	2.64198e+08	2.60455e+08	2.81186e+08	2.66396e+08	1.65919e+08	1.48797e+08	2.00532e+08	1.92792e+08	2.10581e+08	2.08804e+08
A2GL34	TVAG_532880	Clathrin and VPS domain-containing protein (Fragment) OS=Trichomonas vaginalis OX=5722 GN=TVAG_532880 PE=4 SV=1	537.43	30	20	7.34218e+07	8.10072e+07	8.06325e+07	8.54357e+07	8.05201e+07	7.57921e+07	5.98574e+07	7.59843e+07	7.14674e+07	7.65019e+07	7.75183e+07	6.60076e+07	1.15404e+08	1.17073e+08	7.72193e+07	7.77469e+07	7.70574e+07	8.41006e+07
Q9GU11	TVAG_364270	Chaperonin subunit alpha1 CCTalpha OS=Trichomonas vaginalis OX=5722 GN=Ccta1 PE=3 SV=1	1044.38	27	3	3.83501e+07	3.77287e+07	3.62412e+07	3.61506e+07	3.46146e+07	3.91579e+07	3.93783e+07	4.28662e+07	4.32398e+07	4.32252e+07	4.55655e+07	4.66615e+07	4.37937e+07	5.07373e+07	4.39142e+07	4.7679e+07	4.55557e+07	4.79207e+07
A2F078	TVAG_317020	Methionine aminopeptidase 2 OS=Trichomonas vaginalis OX=5722 GN=TVAG_317020 PE=3 SV=1	611.66	17	17	1.34557e+08	1.50313e+08	1.24357e+08	1.34047e+08	1.26551e+08	1.39894e+08	4.16551e+08	4.2231e+08	3.9964e+08	4.08582e+08	3.9214e+08	3.83018e+08	3.04448e+08	3.00892e+08	2.90789e+08	2.87891e+08	3.01162e+08	2.91864e+08
A2DCE0	TVAG_249370	ENTH domain-containing protein OS=Trichomonas vaginalis OX=5722 GN=TVAG_249370 PE=4 SV=1	613.17	17	17	1.76661e+09	1.72761e+09	1.59836e+09	1.64727e+09	1.64231e+09	1.64366e+09	1.82408e+09	1.63165e+09	1.92101e+09	1.75202e+09	1.81379e+09	1.65301e+09	6.90878e+08	6.84951e+08	6.53672e+08	6.57131e+08	7.07223e+08	6.79012e+08
A2F7N4	TVAG_290080	von Willebrand factor type A domain containing protein OS=Trichomonas vaginalis OX=5722 GN=TVAG_290080 PE=4 SV=1	515.5	20	17	1.34657e+08	1.12854e+08	1.32029e+08	1.32838e+08	1.30862e+08	1.26703e+08	1.38443e+08	1.33439e+08	1.29693e+08	1.24737e+08	1.2226e+08	1.2418e+08	9.87988e+07	8.39087e+07	9.66605e+07	9.33488e+07	8.65819e+07	7.39141e+07
A2D7E3	TVAG_119970	Uncharacterized protein OS=Trichomonas vaginalis OX=5722 GN=TVAG_119970 PE=3 SV=1	908.16	10	1	4.04193e+07	3.52041e+07	3.74246e+07	3.76019e+07	3.15308e+07	2.46551e+07	2.39595e+07	2.3147e+07	1.9472e+07	2.12703e+07	1.12227e+07	1.34589e+07	43987005	4.34566e+07	2.70092e+07	2.31218e+07	3.56521e+07	3.41e+07
A2FLD2	TVAG_057830	Uncharacterized protein OS=Trichomonas vaginalis OX=5722 GN=TVAG_057830 PE=3 SV=1	576.28	24	24	1.45109e+08	1.29167e+08	1.36609e+08	1.27323e+08	1.49372e+08	1.38364e+08	1.45215e+08	1.45827e+08	1.45452e+08	1.43478e+08	1.4428e+08	1.44986e+08	1.20867e+08	1.09365e+08	1.10084e+08	1.10143e+08	1.15081e+08	1.13675e+08
A2D8M7	TVAG_185830	Vesicle-fusing ATPase OS=Trichomonas vaginalis OX=5722 GN=TVAG_185830 PE=3 SV=1	729.29	24	23	2.36414e+08	2.34891e+08	2.41908e+08	2.58921e+08	2.30396e+08	2.36783e+08	2.30923e+08	2.21225e+08	2.36101e+08	2.35145e+08	2.29507e+08	2.18688e+08	2.84264e+08	2.90832e+08	2.70508e+08	2.61559e+08	2.82826e+08	2.79113e+08
A2DZ77	TVAG_026740	Branched-chain-amino-acid aminotransferase OS=Trichomonas vaginalis OX=5722 GN=TVAG_026740 PE=3 SV=1	607.09	14	7	9.75349e+07	1.00103e+08	8.69122e+07	7.33832e+07	8.59736e+07	8.09095e+07	1.82164e+08	1.70471e+08	1.68977e+08	1.65397e+08	1.61578e+08	1.5802e+08	1.35485e+08	1.34537e+08	1.31542e+08	1.45079e+08	1.55706e+08	1.70268e+08
A2F347	TVAG_208470	Threonine--tRNA ligase OS=Trichomonas vaginalis OX=5722 GN=TVAG_208470 PE=3 SV=1	662.06	28	28	4.49573e+08	5.39649e+08	4.62862e+08	4.59561e+08	4.70951e+08	4.52849e+08	4.56598e+08	4.55493e+08	4.55568e+08	4.39881e+08	4.36299e+08	4.36342e+08	6.12224e+08	6.14883e+08	4.17456e+08	3.99196e+08	4.57609e+08	4.73638e+08
A2FH85	TVAG_123140	Dynamin central region family protein OS=Trichomonas vaginalis OX=5722 GN=TVAG_123140 PE=3 SV=1	593.21	24	23	1.57729e+08	1.55824e+08	1.69289e+08	1.68971e+08	1.56254e+08	1.63685e+08	2.15314e+08	2.21077e+08	2.31847e+08	2.2549e+08	2.48629e+08	2.41039e+08	1.99091e+08	2.19506e+08	1.70784e+08	1.71831e+08	2.05362e+08	2.04918e+08
A2EM86	TVAG_470410	Uncharacterized protein OS=Trichomonas vaginalis OX=5722 GN=TVAG_470410 PE=4 SV=1	529.92	24	24	8.66641e+07	9.28614e+07	8.61944e+07	9.1237e+07	8.82989e+07	9.19516e+07	7.22588e+07	6.20735e+07	6.66948e+07	6.74937e+07	6.96972e+07	7.24842e+07	1.13585e+08	1.1585e+08	8.63425e+07	8.543e+07	1.09946e+08	1.04858e+08
A2FI01	TVAG_059980	Uncharacterized protein OS=Trichomonas vaginalis OX=5722 GN=TVAG_059980 PE=4 SV=1	530.65	29	29	7.55289e+07	6.96398e+07	7.39646e+07	9.00867e+07	6.42162e+07	7.70121e+07	3.09696e+08	3.03955e+08	3.20973e+08	3.13253e+08	3.09774e+08	3.09746e+08	2.89134e+08	2.95164e+08	4.22617e+08	3.98897e+08	4.27849e+08	4.14077e+08
A2EJC2	TVAG_240750	DJ-1 family protein OS=Trichomonas vaginalis OX=5722 GN=TVAG_240750 PE=4 SV=1	815.88	11	8	4.52949e+08	4.70626e+08	4.98015e+08	4.78965e+08	4.22337e+08	4.3058e+08	7.06664e+08	7.48215e+08	7.15173e+08	7.05745e+08	7.29272e+08	7.34876e+08	5.20799e+08	5.09257e+08	5.83714e+08	5.89225e+08	5.22205e+08	5.42434e+08
A2D968	TVAG_183300	Phosphoserine transaminase OS=Trichomonas vaginalis OX=5722 GN=TVAG_183300 PE=3 SV=1	693.69	17	8	3.60279e+08	4.23234e+08	4.08168e+08	4.05502e+08	3.9779e+08	4.13776e+08	6.64869e+08	6.71521e+08	6.91426e+08	7.0253e+08	6.68459e+08	6.5379e+08	3.55426e+08	3.54276e+08	3.26603e+08	3.29853e+08	3.4128e+08	3.42477e+08
A2FJ83	TVAG_153560	Heat shock protein 82, putative OS=Trichomonas vaginalis OX=5722 GN=TVAG_034730 PE=3 SV=1	723.38	20	8	1.11054e+08	1.01345e+08	1.22679e+08	1.11407e+08	1.07373e+08	1.0136e+08	1.18824e+08	1.31835e+08	1.23729e+08	1.20616e+08	8.88107e+07	9.30103e+07	2.30354e+08	2.18897e+08	1.00465e+08	1.02791e+08	1.60965e+08	1.5674e+08
A2EDI9	TVAG_133120	Eukaryotic release factor 3 GTPase subunit OS=Trichomonas vaginalis OX=5722 GN=TVAG_133120 PE=3 SV=1	701.36	21	21	3.63198e+08	3.49635e+08	3.60135e+08	3.66589e+08	3.42298e+08	3.44615e+08	3.16703e+08	3.07166e+08	3.13922e+08	3.10483e+08	3.07577e+08	3.09944e+08	2.95182e+08	3.01794e+08	3.27441e+08	3.25852e+08	3.16563e+08	3.24575e+08
A2EZH8	TVAG_047990	Uncharacterized protein OS=Trichomonas vaginalis OX=5722 GN=TVAG_047990 PE=3 SV=1	650.9	31	31	4.7171e+08	4.48508e+08	4.44943e+08	4.38753e+08	5.0001e+08	4.37563e+08	3.98082e+08	4.2451e+08	4.005e+08	3.98973e+08	3.83921e+08	3.80024e+08	6.14348e+08	5.87225e+08	4.37769e+08	4.34711e+08	4.20098e+08	4.18069e+08
A2G7A4	TVAG_245580	Uncharacterized protein OS=Trichomonas vaginalis OX=5722 GN=TVAG_245580 PE=4 SV=1	523.59	33	18	3.22413e+08	2.95199e+08	3.34829e+08	3.3086e+08	3.41508e+08	3.25633e+08	1.75581e+08	1.8027e+08	2.18663e+08	2.11925e+08	2.23973e+08	2.25646e+08	334767267	3.47201e+08	3.16713e+08	3.01506e+08	3.90842e+08	3.98183e+08
A2HXI6	TVAG_539120	Uncharacterized protein (Fragment) OS=Trichomonas vaginalis OX=5722 GN=TVAG_539120 PE=4 SV=1	549.23	18	18	8.2379e+08	8.3134e+08	1.03951e+09	1.06893e+09	8.09065e+08	8.4106e+08	2.69137e+09	2.72337e+09	2.98223e+09	2.92199e+09	2.81702e+09	2.76682e+09	1.35174e+09	1.37373e+09	1.42478e+09	1.44159e+09	1.36108e+09	1.38221e+09
A2FKE2	TVAG_381470	DnaK protein (Fragment) OS=Trichomonas vaginalis OX=5722 GN=TVAG_381470 PE=3 SV=1	842.61	26	26	6.1531e+08	6.11343e+08	6.0823e+08	6.13662e+08	5.89856e+08	5.99566e+08	6.6289e+08	6.78242e+08	6.55872e+08	6.68403e+08	6.51023e+08	6.53363e+08	5.20355e+08	5.30936e+08	5.64572e+08	5.60627e+08	5.65277e+08	5.74534e+08
A2EDD6	TVAG_394720	Mannose-1-phosphate guanylyltransferase OS=Trichomonas vaginalis OX=5722 GN=TVAG_394720 PE=3 SV=1	475.66	14	7	9.49657e+07	9.1223e+07	8.7574e+07	9.18042e+07	8.56498e+07	8.10318e+07	6.37347e+07	6.33936e+07	5.57449e+07	5.39841e+07	4.86115e+07	4.77326e+07	5.89607e+07	5.70487e+07	5.0432e+07	5.25638e+07	5.36307e+07	5.8563e+07
A2FD73	TVAG_257780	Biotin and Thiamin Synthesis associated domain containing protein OS=Trichomonas vaginalis OX=5722 GN=TVAG_469020 PE=4 SV=1	442.73	22	5	3.35062e+06	2.41725e+06	2.21232e+06	3.17437e+06	2.5995e+06	3.4672e+06	2.12007e+07	2.99521e+07	2.48593e+07	2.34449e+07	3.0431e+07	3.9131e+07	2.21317e+07	2.40178e+07	2.60071e+07	2.63278e+07	2.73572e+07	2.59737e+07
A2FR66	TVAG_496160	Phosphofructokinase family protein OS=Trichomonas vaginalis OX=5722 GN=TVAG_496160 PE=4 SV=1	653.18	17	17	3.90168e+08	3.90405e+08	3.88966e+08	3.74561e+08	3.61996e+08	3.57382e+08	4.16329e+08	4.25685e+08	3.89189e+08	3.60234e+08	3.6855e+08	3.56809e+08	6.11902e+08	5.94058e+08	8.71979e+08	8.26622e+08	7.92666e+08	7.57656e+08
A2H0N5	TVAG_538040	Ketopantoate reductase PanE/ApbA family protein OS=Trichomonas vaginalis OX=5722 GN=TVAG_538040 PE=3 SV=1	811.37	20	20	7.40193e+08	7.54384e+08	7.50087e+08	7.93011e+08	7.42591e+08	7.76259e+08	7.24276e+08	7.98568e+08	7.56732e+08	7.69819e+08	7.64657e+08	7.85031e+08	7.68661e+08	8.28966e+08	8.56178e+08	8.55211e+08	8.20729e+08	8.52872e+08
A2F4F9	TVAG_257780	Fe-hydrogenase assembly protein, putative OS=Trichomonas vaginalis OX=5722 GN=TVAG_257780 PE=4 SV=1	473.61	20	4	3.51419e+07	3.73593e+07	3.07479e+07	3.3862e+07	3.37396e+07	3.05582e+07	3.79169e+07	3.92554e+07	3.8724e+07	4.38479e+07	4.25782e+07	1.37923e+08	45797042	4.84551e+07	3.37521e+07	4.30111e+07	3.98135e+07	3.8704e+07
Q8WR12	TVAG_206500	Hybrid-cluster protein OS=Trichomonas vaginalis OX=5722 GN=HCP PE=2 SV=1	800.38	15	1	1.87144e+07	2.05582e+07	1.7313e+07	1.67449e+07	1.83471e+07	2.06792e+07	4.03086e+07	4.02636e+07	3.81619e+07	4.42825e+07	4.2796e+07	4.32398e+07	42934932	4.34653e+07	4.1339e+07	4.55868e+07	4.46738e+07	4.65285e+07
Q4G290	TVAG_383350	GTP-binding protein YPTM2, putative OS=Trichomonas vaginalis OX=5722 GN=Rab1a PE=2 SV=1	613.96	11	10	3.32755e+08	3.20136e+08	3.06989e+08	2.9116e+08	3.11606e+08	3.09824e+08	4.06736e+08	4.15326e+08	4.01909e+08	4.15682e+08	4.04552e+08	4.10362e+08	3.7416e+08	3.78776e+08	3.51991e+08	3.51801e+08	3.63118e+08	3.69353e+08
A2E498	TVAG_139240	Branched-chain-amino-acid aminotransferase OS=Trichomonas vaginalis OX=5722 GN=TVAG_139240 PE=3 SV=1	653.55	16	9	4.04297e+08	4.14517e+08	3.99855e+08	4.17033e+08	4.10171e+08	4.13735e+08	1.87081e+08	1.88492e+08	1.82551e+08	1.77336e+08	1.76715e+08	1.87592e+08	2.93127e+08	2.79756e+08	2.96416e+08	3.0229e+08	3.15542e+08	2.94912e+08
A2DVW2	TVAG_252200	S-adenosylmethionine synthase OS=Trichomonas vaginalis OX=5722 GN=TVAG_252200 PE=3 SV=1	733.5	18	6	5.29049e+07	5.44112e+07	7.48595e+07	7.54122e+07	4.65029e+07	4.34712e+07	1.0785e+08	1.03108e+08	9.44851e+07	8.33858e+07	8.3589e+07	7.98246e+07	2.82609e+07	5.85626e+07	6.18241e+07	5.77031e+07	4.76819e+07	6.46606e+07
A2FLB9	TVAG_167810	Uncharacterized protein OS=Trichomonas vaginalis OX=5722 GN=TVAG_167810 PE=4 SV=1	533.66	14	14	1.67444e+08	1.63196e+08	1.74276e+08	1.79994e+08	1.68438e+08	1.69654e+08	1.45113e+08	1.53522e+08	1.4552e+08	1.42563e+08	1.42565e+08	1.35822e+08	1.85467e+08	1.85494e+08	2.28239e+08	2.26483e+08	2.53407e+08	2.40903e+08
A2EER8	TVAG_051090	Clan SC, family S9, acylaminoacyl-peptidase-like serine peptidase OS=Trichomonas vaginalis OX=5722 GN=TVAG_051090 PE=4 SV=1	630.83	20	20	1.29355e+08	1.25369e+08	1.34123e+08	1.33738e+08	1.28819e+08	1.27111e+08	1.75089e+08	1.21485e+08	9.92011e+07	1.77766e+08	9.54968e+07	9.71731e+07	112400701	1.13883e+08	9.43792e+07	1.04823e+08	1.29152e+08	1.3098e+08
A2FRC0	TVAG_362020	Threonine dehydratase family protein OS=Trichomonas vaginalis OX=5722 GN=TVAG_362020 PE=4 SV=1	576.4	13	13	2.1114e+08	1.95867e+08	1.94996e+08	1.94398e+08	1.90998e+08	1.89532e+08	2.5481e+08	2.46314e+08	2.19207e+08	2.30316e+08	2.35893e+08	2.31951e+08	1.92675e+08	1.91146e+08	1.54497e+08	1.54323e+08	1.81468e+08	1.95672e+08
A2EM76	TVAG_034390	PNP_UDP_1 domain-containing protein OS=Trichomonas vaginalis OX=5722 GN=TVAG_034390 PE=4 SV=1	658.83	16	11	1.1854e+08	1.14116e+08	1.2629e+08	1.18665e+08	1.44184e+08	1.33328e+08	1.21618e+08	1.20916e+08	1.18287e+08	1.24647e+08	1.24228e+08	1.25727e+08	1.68415e+08	1.59988e+08	1.0958e+08	9.98896e+07	1.51915e+08	1.47362e+08
A2DN65	TVAG_305730	DnaJ domain containing protein OS=Trichomonas vaginalis OX=5722 GN=TVAG_305730 PE=3 SV=1	782.43	17	17	6.23721e+08	6.29657e+08	6.19064e+08	6.27637e+08	6.10798e+08	6.15687e+08	7.18932e+08	7.15429e+08	6.81772e+08	6.6881e+08	7.14557e+08	7.09323e+08	6.76534e+08	6.9648e+08	8.25906e+08	8.13449e+08	7.71561e+08	7.64348e+08
A2DQ03	TVAG_454270	DnaK protein OS=Trichomonas vaginalis OX=5722 GN=TVAG_454270 PE=4 SV=1	486.2	15	15	6.38739e+07	6.00604e+07	6.81935e+07	6.73273e+07	5.95861e+07	5.52823e+07	7.30105e+07	7.14004e+07	7.0086e+07	6.92757e+07	7.43953e+07	7.26937e+07	6.01891e+07	6.31171e+07	5.81579e+07	5.70516e+07	5.8935e+07	5.85162e+07
A2FZ56	TVAG_381690	AT5g28840/F7P1_20, putative OS=Trichomonas vaginalis OX=5722 GN=TVAG_381690 PE=4 SV=1	539.91	13	13	9.4298e+08	9.12891e+08	9.21649e+08	9.31138e+08	9.3263e+08	9.20293e+08	6.94684e+08	6.87841e+08	7.02891e+08	7.03881e+08	6.65745e+08	6.59527e+08	754301849	7.74984e+08	6.20604e+08	6.12492e+08	6.75893e+08	6.75984e+08
A2FEV4	TVAG_041600	L-methionine gamma-lyase OS=Trichomonas vaginalis OX=5722 GN=TVAG_041600 PE=1 SV=1	771.13	16	15	2.39008e+08	2.34338e+08	2.49222e+08	2.47001e+08	2.43607e+08	2.4241e+08	4.47407e+08	4.38362e+08	4.58302e+08	4.59647e+08	4.45093e+08	4.32527e+08	3.07713e+08	2.93251e+08	2.56608e+08	2.47607e+08	2.94963e+08	2.70496e+08
A2EZN7	TVAG_090100	Clan CA, family C1, cathepsin L-like cysteine peptidase OS=Trichomonas vaginalis OX=5722 GN=TVAG_090100 PE=3 SV=1	731.87	12	10	1.34318e+09	1.26641e+09	1.43029e+09	1.5697e+09	1.41856e+09	1.41201e+09	1.87522e+09	1.79994e+09	1.92012e+09	1.8933e+09	1.92242e+09	1.82379e+09	1.31824e+09	1.26661e+09	1.40661e+09	1.38933e+09	1.48387e+09	1.49539e+09
A2EV45	TVAG_450680	Phosphoglucomutase/phosphomannomutase, C-terminal domain containing protein OS=Trichomonas vaginalis OX=5722 GN=TVAG_450680 PE=3 SV=1	591.17	14	6	1.36902e+07	1.39498e+07	1.52496e+07	1.96746e+07	1.22693e+07	9.41012e+06	2.95594e+07	2.55177e+07	3.33148e+07	3.07806e+07	2.81337e+07	2.63383e+07	3.81305e+07	3.79959e+07	3.3997e+07	3.34194e+07	3.67373e+07	3.99339e+07
A2E6V5	TVAG_081630	Phosphorylase family protein OS=Trichomonas vaginalis OX=5722 GN=TVAG_081630 PE=4 SV=1	835.57	18	11	8.9437e+08	8.63358e+08	8.93632e+08	8.84676e+08	8.36031e+08	8.49398e+08	1.20282e+09	1.27066e+09	1.2536e+09	1.2873e+09	1.22582e+09	1.27645e+09	6.34833e+08	6.32532e+08	7.10564e+08	7.33739e+08	6.47763e+08	6.78058e+08
A2EI95	TVAG_430210	Aminotransferase, classes I and II family protein OS=Trichomonas vaginalis OX=5722 GN=TVAG_430210 PE=3 SV=1	854.3	19	10	1.76125e+08	1.61722e+08	1.81859e+08	1.70008e+08	1.63136e+08	1.50699e+08	3.17703e+08	3.2219e+08	3.31623e+08	3.44892e+08	3.29007e+08	3.28057e+08	2.4634e+08	2.33451e+08	2.38031e+08	2.32228e+08	2.28646e+08	2.34589e+08
A2DXD2	TVAG_379940	Clan MH, family M20, peptidase T-like metallopeptidase OS=Trichomonas vaginalis OX=5722 GN=TVAG_379940 PE=3 SV=1	535.25	16	16	1.56695e+08	1.37803e+08	1.60854e+08	1.63267e+08	1.56368e+08	1.49601e+08	2.41909e+08	2.4013e+08	2.49757e+08	2.51633e+08	2.49366e+08	2.52025e+08	2.03382e+08	2.11754e+08	1.75015e+08	1.76689e+08	1.9673e+08	2.05393e+08
A2FZ05	TVAG_303050	60S ribosomal protein L6, putative OS=Trichomonas vaginalis OX=5722 GN=TVAG_303050 PE=3 SV=1	925.97	11	2	6.37361e+07	4.97989e+07	8.45413e+07	8.04403e+07	6.16092e+07	5.37826e+07	4.71158e+07	4.74976e+07	4.47458e+07	5.00746e+07	3.23884e+07	3.87703e+07	87623352	8.27957e+07	5.3585e+07	5.83556e+07	6.83099e+07	6.67935e+07
A2ER69	TVAG_226350	Adaptor complexes medium subunit family protein OS=Trichomonas vaginalis OX=5722 GN=TVAG_226350 PE=3 SV=1	696.76	21	21	6.42474e+08	6.33168e+08	6.11957e+08	6.32065e+08	6.69458e+08	6.24051e+08	6.48458e+08	6.52255e+08	6.58021e+08	6.36583e+08	6.86765e+08	6.53236e+08	6.23449e+08	6.26288e+08	7.79198e+08	7.36944e+08	7.60445e+08	7.42135e+08
A2E6W7	TVAG_081750	Uncharacterized protein OS=Trichomonas vaginalis OX=5722 GN=TVAG_081750 PE=4 SV=1	457.13	17	17	1.7638e+08	1.70496e+08	1.75651e+08	1.68325e+08	1.73537e+08	1.76873e+08	2.07539e+08	2.08514e+08	2.05683e+08	2.02948e+08	2.10553e+08	2.20308e+08	1.79688e+08	1.76228e+08	1.89626e+08	1.90856e+08	1.82381e+08	1.8355e+08
Q4KXQ3	TVAG_462940	14-3-3 protein OS=Trichomonas vaginalis OX=5722 GN=TVAG_462940 PE=2 SV=1	782.48	14	13	8.99344e+08	7.89901e+08	9.54106e+08	9.27111e+08	7.92561e+08	7.7993e+08	5.28179e+08	5.68088e+08	5.52152e+08	5.51744e+08	5.43909e+08	5.69561e+08	1.91385e+09	1.89147e+09	5.99834e+08	5.95987e+08	1.601e+09	1.57859e+09
A2F9G0	TVAG_477530	AAA domain-containing protein OS=Trichomonas vaginalis OX=5722 GN=TVAG_477530 PE=3 SV=1	585.47	21	19	1.70549e+08	1.81046e+08	1.79604e+08	1.78232e+08	1.71666e+08	1.68549e+08	1.55417e+08	1.5487e+08	1.60239e+08	1.52924e+08	1.54164e+08	1.49555e+08	2.50201e+08	2.48211e+08	2.3749e+08	2.37183e+08	2.47658e+08	2.53176e+08
A2DAJ2	TVAG_035180	Uncharacterized protein OS=Trichomonas vaginalis OX=5722 GN=TVAG_035180 PE=3 SV=1	563.63	16	16	2.72236e+08	2.78394e+08	2.63238e+08	2.62595e+08	2.71253e+08	2.86057e+08	2.4268e+08	2.45484e+08	2.47283e+08	2.42051e+08	2.58323e+08	2.62207e+08	3.20275e+08	3.07922e+08	2.68069e+08	2.68257e+08	2.91757e+08	2.91031e+08
A2E5E4	TVAG_301220	ADP-ribosylation factor, putative OS=Trichomonas vaginalis OX=5722 GN=TVAG_301220 PE=3 SV=1	663.18	10	4	1.19066e+08	1.34373e+08	1.12074e+08	1.0977e+08	1.38197e+08	1.2516e+08	1.52781e+08	1.52748e+08	1.49964e+08	1.49066e+08	1.55221e+08	1.58803e+08	1.65374e+08	1.5596e+08	1.6127e+08	1.36325e+08	1.63854e+08	1.63823e+08
A2EYC4	TVAG_054490	Probable beta-eliminating lyase OS=Trichomonas vaginalis OX=5722 GN=TVAG_054490 PE=3 SV=1	642.61	22	22	1.40712e+08	1.61228e+08	1.35101e+08	1.41605e+08	1.45376e+08	1.53677e+08	4.33373e+08	4.78295e+08	4.84174e+08	4.68706e+08	5.11168e+08	5.18653e+08	3.64396e+08	3.7108e+08	2.63072e+08	2.86786e+08	3.31275e+08	3.32469e+08
A2DNX2	TVAG_225930	Uncharacterized protein OS=Trichomonas vaginalis OX=5722 GN=TVAG_225930 PE=4 SV=1	523.81	19	19	4.8646e+08	4.83602e+08	4.62163e+08	4.81386e+08	4.95171e+08	4.95733e+08	3.94938e+07	3.87783e+07	4.01738e+07	4.71539e+07	3.96899e+07	5.18802e+07	78678362	7.97785e+07	9.35689e+07	9.79212e+07	9.85504e+07	9.74025e+07
A2DVE4	TVAG_209020	Phosphoglycerate mutase OS=Trichomonas vaginalis OX=5722 GN=TVAG_209020 PE=3 SV=1	741.64	15	7	3.8198e+08	3.59436e+08	3.67234e+08	3.5526e+08	3.92674e+08	3.45006e+08	2.56842e+08	2.26882e+08	2.32833e+08	2.3023e+08	2.37184e+08	2.40923e+08	7.23085e+08	6.67622e+08	2.97049e+08	3.12259e+08	5.45838e+08	5.22852e+08
A2FAR5	TVAG_114460	Uncharacterized protein OS=Trichomonas vaginalis OX=5722 GN=TVAG_114460 PE=4 SV=1	602.95	14	14	1.71896e+08	1.5838e+08	2.29636e+08	2.14234e+08	2.10949e+08	1.90119e+08	2.40868e+08	2.27195e+08	2.28206e+08	2.36863e+08	2.08386e+08	2.09472e+08	2.17403e+08	2.14217e+08	2.01628e+08	1.89712e+08	2.62738e+08	2.33692e+08
A2DXW7	TVAG_038090	Tryparedoxin peroxidase, putative OS=Trichomonas vaginalis OX=5722 GN=TVAG_038090 PE=3 SV=1	914.94	11	1	5.15817e+07	5.34159e+07	6.12501e+07	5.76105e+07	5.37513e+07	4.92331e+07	4.60171e+08	4.74109e+08	5.01536e+08	4.80767e+08	4.37208e+08	5.123e+08	205045824	1.95911e+08	2.42757e+08	2.30896e+08	2.35302e+08	2.4141e+08
A2DWI3	TVAG_201620	Glutamate dehydrogenase OS=Trichomonas vaginalis OX=5722 GN=TVAG_201620 PE=3 SV=1	473.86	21	5	7.62094e+07	8.12992e+07	6.88354e+07	7.22459e+07	7.59793e+07	8.08865e+07	1.15829e+08	1.0798e+08	1.22184e+08	1.22054e+08	1.2515e+08	1.13396e+08	2.17486e+06	2.53946e+06	2.11917e+06	2.2985e+06	2.53068e+06	2.56329e+06
A2EZW4	TVAG_273380	6-phosphogluconate dehydrogenase, decarboxylating OS=Trichomonas vaginalis OX=5722 GN=TVAG_273380 PE=3 SV=1	500.94	22	21	3.0283e+08	2.92363e+08	3.17377e+08	3.07777e+08	3.27355e+08	3.06181e+08	2.11761e+08	2.0687e+08	2.19045e+08	2.14589e+08	2.25526e+08	2.26046e+08	1.14949e+08	1.1066e+08	9.22946e+07	9.17771e+07	1.11501e+08	1.02103e+08
A2FTT0	TVAG_092730	Inosine-uridine preferring nucleoside hydrolase family protein OS=Trichomonas vaginalis OX=5722 GN=TVAG_092730 PE=3 SV=1	617	13	13	3.24613e+08	3.14904e+08	3.25465e+08	3.40304e+08	3.43383e+08	3.48478e+08	3.51153e+08	3.51695e+08	3.96944e+08	4.1001e+08	3.98029e+08	4.00722e+08	4.29135e+08	4.33455e+08	3.52365e+08	3.52533e+08	4.29737e+08	4.31226e+08
A2EX66	TVAG_465850	AAA_15 domain-containing protein OS=Trichomonas vaginalis OX=5722 GN=TVAG_465850 PE=4 SV=1	527.36	28	28	9.15178e+07	8.70056e+07	9.81682e+07	8.8371e+07	1.02051e+08	8.93182e+07	1.30676e+08	1.31308e+08	1.43748e+08	1.49797e+08	1.54416e+08	1.57412e+08	1.9814e+08	1.97837e+08	1.76631e+08	1.74041e+08	1.87568e+08	1.90224e+08
Q4G2D2	TVAG_159730	Small GTP-binding protein, putative OS=Trichomonas vaginalis OX=5722 GN=TVAG_159730 PE=4 SV=1	649.44	11	11	5.1716e+08	5.3921e+08	5.15927e+08	5.07639e+08	5.40069e+08	5.27552e+08	6.57286e+08	6.36774e+08	6.34539e+08	5.81171e+08	6.09451e+08	6.22257e+08	7.01007e+08	7.16644e+08	7.71636e+08	7.75911e+08	7.28422e+08	7.13406e+08
A2EL11	TVAG_322590	Armadillo/beta-catenin-like repeat family protein OS=Trichomonas vaginalis OX=5722 GN=TVAG_322590 PE=4 SV=1	416.96	25	25	9.96463e+07	1.10204e+08	9.04877e+07	1.00282e+08	1.01132e+08	1.06281e+08	1.58881e+08	1.58073e+08	1.70282e+08	1.74255e+08	1.68656e+08	1.71934e+08	7.78242e+07	7.961e+07	6.14889e+07	6.98409e+07	7.83818e+07	8.03581e+07
A2DEK5	TVAG_283020	Eukaryotic translation initiation factor 5A OS=Trichomonas vaginalis OX=5722 GN=TVAG_283020 PE=3 SV=1	717.9	11	3	4.47525e+07	2.42002e+07	8.08676e+07	5.27432e+07	4.80155e+07	1.46111e+07	8.57092e+06	1.09607e+06	4.42198e+06	904392	1.55458e+07	2.80037e+06	8.74679e+07	8.73107e+07	7.02597e+07	4.36143e+07	1.01421e+08	6.29087e+07
A2F4M9	TVAG_330630	Amylo-alpha-1,6-glucosidase family protein OS=Trichomonas vaginalis OX=5722 GN=TVAG_330630 PE=4 SV=1	330.66	24	24	7.59019e+07	7.71984e+07	7.5697e+07	7.80032e+07	6.80156e+07	7.31123e+07	1.3647e+08	1.29911e+08	1.3791e+08	1.29627e+08	1.28949e+08	1.15082e+08	1.12773e+08	1.05264e+08	7.98554e+07	7.76201e+07	9.85014e+07	9.25154e+07
A2E702	TVAG_005950	AMP-binding enzyme family protein OS=Trichomonas vaginalis OX=5722 GN=TVAG_005950 PE=3 SV=1	483.93	25	24	1.19013e+09	1.26221e+09	1.12761e+09	1.11277e+09	1.17024e+09	1.15204e+09	3.01887e+09	2.91592e+09	2.98918e+09	3.05522e+09	2.69872e+09	2.97165e+09	1.83865e+09	1.90674e+09	2.0158e+09	2.09059e+09	1.89904e+09	1.87984e+09
A2FR77	TVAG_496270	Phenylalanine--tRNA ligase OS=Trichomonas vaginalis OX=5722 GN=TVAG_496270 PE=3 SV=1	465.02	22	22	2.16233e+08	2.12954e+08	2.19348e+08	2.07871e+08	2.2432e+08	2.22981e+08	2.51049e+08	2.35992e+08	2.62149e+08	2.53044e+08	2.65249e+08	2.53479e+08	2.54696e+08	2.55988e+08	1.90094e+08	1.88006e+08	2.19873e+08	2.21788e+08
A2E4S6	TVAG_246200	40s ribosomal protein S5-B, putative OS=Trichomonas vaginalis OX=5722 GN=TVAG_246200 PE=1 SV=1	574.57	12	1															3.57347e+06	4.34421e+06
A2FQW2	TVAG_148040	ADP-ribosylation factor 1, putative OS=Trichomonas vaginalis OX=5722 GN=TVAG_148040 PE=3 SV=1	642.29	9	1	7.04558e+07	7.53435e+07	5.9283e+07	5.40128e+07	7.16207e+07	6.8621e+07	6.09619e+07	6.32165e+07	5.79027e+07	6.57411e+07	6.83106e+07	6.65962e+07	68016192	6.70785e+07	6.59928e+07	6.91511e+07	6.64703e+07	7.46908e+07
A2G048	TVAG_023840	Uncharacterized protein OS=Trichomonas vaginalis OX=5722 GN=TVAG_023840 PE=4 SV=1	542.25	18	15	9.57855e+07	1.00439e+08	1.14415e+08	1.15545e+08	9.95354e+07	1.01358e+08	9.59979e+07	9.29257e+07	1.05574e+08	9.087e+07	9.35623e+07	9.44618e+07	1.12774e+08	1.08761e+08	9.27492e+07	9.16324e+07	1.09703e+08	1.07619e+08
A2GEF2	TVAG_414560	NAD dependent epimerase/dehydratase family protein OS=Trichomonas vaginalis OX=5722 GN=TVAG_414560 PE=4 SV=1	608.6	15	15	1.8026e+08	1.93786e+08	1.80314e+08	1.84446e+08	1.91891e+08	1.89427e+08	1.4835e+08	1.5789e+08	1.58073e+08	1.58092e+08	1.5978e+08	1.53223e+08	1.69927e+08	1.86361e+08	1.27605e+08	1.35657e+08	1.74443e+08	2.05744e+08
A2FNW2	TVAG_376130	Actin-binding protein, putative OS=Trichomonas vaginalis OX=5722 GN=TVAG_376130 PE=4 SV=1	867.87	17	13	1.18022e+09	1.18926e+09	1.16193e+09	1.16565e+09	1.21749e+09	1.23351e+09	6.50852e+08	6.7105e+08	6.75616e+08	6.94579e+08	6.64042e+08	6.55797e+08	8.7815e+08	8.66181e+08	8.61787e+08	8.43087e+08	8.84926e+08	8.75931e+08
D5I1Q2	TVAG_361780	Eukaryotic translation initiation factor 5A OS=Trichomonas vaginalis OX=5722 GN=eIF-5A2 PE=2 SV=1	718.9	11	2	1.70139e+07	9.9998e+06	3.17839e+07	2.36059e+07	1.62373e+07	9.59887e+06	1.71607e+07	1.9638e+06	8.72448e+06	847254	9.90852e+06	2.10214e+06	5.39218e+07	5.36312e+07	5.83691e+07	3.79514e+07	4.71206e+07	4.2878e+07
A2ET06	TVAG_298130	EF hand family protein OS=Trichomonas vaginalis OX=5722 GN=TVAG_298130 PE=4 SV=1	469.96	27	17	9.08681e+07	8.25997e+07	1.0375e+08	1.05279e+08	8.86426e+07	9.06873e+07	1.12267e+08	1.01755e+08	1.08634e+08	9.73136e+07	1.11472e+08	9.57888e+07	176590308	1.6655e+08	1.04555e+08	9.95176e+07	1.69357e+08	1.49451e+08
A2F4W7	TVAG_196350	B-box zinc finger family protein OS=Trichomonas vaginalis OX=5722 GN=TVAG_196350 PE=4 SV=1	537.19	21	20	8.1264e+07	8.30121e+07	8.95638e+07	9.64507e+07	8.26258e+07	8.04024e+07	7.56928e+07	6.67038e+07	7.42897e+07	7.53577e+07	7.50991e+07	7.35955e+07	1.06845e+08	1.06223e+08	1.2158e+08	9.32028e+07	1.06354e+08	1.12182e+08
A2FE30	TVAG_470240	F-actin-capping protein subunit alpha OS=Trichomonas vaginalis OX=5722 GN=TVAG_470230 PE=3 SV=1	686.55	12	12	4.38994e+08	4.30407e+08	4.65968e+08	4.97698e+08	4.275e+08	4.19885e+08	4.25386e+08	3.97308e+08	4.33259e+08	4.15082e+08	4.17404e+08	4.0897e+08	4.16968e+08	4.02372e+08	4.54797e+08	4.32243e+08	4.5186e+08	4.3832e+08
A2E8I5	TVAG_410220	Methionine aminopeptidase OS=Trichomonas vaginalis OX=5722 GN=TVAG_410220 PE=3 SV=1	337.04	17	14	7.76495e+07	7.96991e+07	8.22474e+07	8.48052e+07	8.29592e+07	8.38108e+07	4.54246e+08	4.37415e+08	4.41077e+08	4.4005e+08	4.49952e+08	4.51375e+08	2.36547e+08	2.44462e+08	2.49961e+08	2.51392e+08	2.55527e+08	2.62525e+08
A2FSV1	TVAG_398430	C2 domain containing protein OS=Trichomonas vaginalis OX=5722 GN=TVAG_398430 PE=4 SV=1	623.93	19	17	1.65562e+08	1.91643e+08	1.86642e+08	1.85978e+08	2.01445e+08	2.03087e+08	2.28645e+08	2.04202e+08	2.45673e+08	2.3288e+08	2.3402e+08	2.41057e+08	3.49663e+08	3.51689e+08	2.83558e+08	2.7953e+08	4.76512e+08	4.65215e+08
A2E1I9	TVAG_206040	Family T1, proteasome alpha subunit, threonine peptidase OS=Trichomonas vaginalis OX=5722 GN=TVAG_206040 PE=3 SV=1	412.35	11	11	2.29748e+08	2.36462e+08	2.52474e+08	2.46994e+08	2.24221e+08	2.37794e+08	2.34229e+08	2.32289e+08	2.51993e+08	2.39891e+08	2.27343e+08	2.25752e+08	3.33291e+08	3.3355e+08	3.17996e+08	3.08864e+08	3.43036e+08	3.28293e+08
A2E296	TVAG_097660	Ubiquitin family protein OS=Trichomonas vaginalis OX=5722 GN=TVAG_097660 PE=4 SV=1	637.76	12	12	3.7327e+08	3.78916e+08	3.7847e+08	3.69697e+08	4.0324e+08	4.05357e+08	4.2833e+08	4.30987e+08	4.22805e+08	4.43278e+08	4.29383e+08	4.30325e+08	4.55612e+08	4.54601e+08	4.48614e+08	4.4378e+08	5.07384e+08	4.84738e+08
A2FIM7	TVAG_336320	Hydroxylamine reductase, putative OS=Trichomonas vaginalis OX=5722 GN=TVAG_336320 PE=3 SV=1	540.52	19	17	3.11026e+07	3.08112e+07	2.99163e+07	3.23387e+07	2.90094e+07	2.8084e+07	2.00658e+08	1.96534e+08	1.98872e+08	2.00228e+08	1.90704e+08	1.95281e+08	1.77261e+08	1.77354e+08	1.68941e+08	1.64998e+08	2.25061e+08	2.25067e+08
A2F1G2	TVAG_027170	Mrp, putative OS=Trichomonas vaginalis OX=5722 GN=TVAG_027170 PE=4 SV=1	579.38	16	16	1.72204e+08	1.69192e+08	1.67189e+08	1.90096e+08	1.80462e+08	1.74896e+08	1.50051e+08	1.82728e+08	1.67925e+08	1.83466e+08	1.92088e+08	1.85085e+08	2.07146e+08	1.99958e+08	2.5474e+08	2.19158e+08	3.04067e+08	2.94852e+08
A2DM23	TVAG_463120	dTDP-D-glucose 4,6-dehydratase, putative OS=Trichomonas vaginalis OX=5722 GN=TVAG_463120 PE=4 SV=1	575	21	2	4.10894e+07	3.88392e+07	3.83269e+07	3.79943e+07	4.21338e+07	3.96276e+07	4.37646e+07	4.51519e+07	4.82851e+07	4.80823e+07	4.86776e+07	4.96169e+07	5.61356e+07	5.68207e+07	5.27297e+07	5.35382e+07	5.40561e+07	5.24154e+07
A2EC75	TVAG_414030	Oxidoreductase family, NAD-binding Rossmann fold containing protein OS=Trichomonas vaginalis OX=5722 GN=TVAG_414030 PE=4 SV=1	447.89	13	13	1.82982e+08	1.71887e+08	1.87472e+08	1.83213e+08	1.85576e+08	1.84048e+08	2.00123e+08	2.06207e+08	2.0776e+08	2.09992e+08	2.05235e+08	2.04266e+08	2.01889e+08	1.94509e+08	1.91149e+08	1.84839e+08	2.00273e+08	1.92605e+08
A2FQ69	TVAG_489800	Adenylate kinase OS=Trichomonas vaginalis OX=5722 GN=TVAG_489800 PE=3 SV=1	769.24	11	11	7.02116e+08	6.97558e+08	7.36784e+08	7.3854e+08	6.48076e+08	6.48093e+08	5.93121e+08	6.28334e+08	5.9263e+08	6.50572e+08	6.09837e+08	6.10577e+08	2.94628e+08	2.95789e+08	2.7429e+08	2.67402e+08	3.34122e+08	3.33385e+08
A2ER05	TVAG_016670	Obg-like ATPase 1 OS=Trichomonas vaginalis OX=5722 GN=TVAG_016670 PE=3 SV=1	580.45	22	22	6.56925e+08	6.53744e+08	6.63075e+08	6.5516e+08	6.53058e+08	6.6341e+08	6.08079e+08	5.75681e+08	5.83497e+08	5.86842e+08	6.3884e+08	6.03685e+08	7.33024e+08	7.18078e+08	7.16637e+08	6.95907e+08	7.34627e+08	7.09239e+08
A2F7M8	TVAG_457880	NEDD8-activating enzyme E1 regulatory subunit OS=Trichomonas vaginalis OX=5722 GN=TVAG_457880 PE=3 SV=1	477.9	20	20	1.25471e+08	1.21416e+08	1.39029e+08	1.43237e+08	1.26771e+08	1.23867e+08	1.26999e+08	1.27399e+08	1.28304e+08	1.37394e+08	1.26763e+08	1.26449e+08	1.01398e+08	1.00269e+08	7.72189e+07	8.26926e+07	9.52861e+07	9.74711e+07
A2FA90	TVAG_047650	Dynamin central region family protein OS=Trichomonas vaginalis OX=5722 GN=TVAG_047650 PE=3 SV=1	548.94	23	20	1.01806e+08	9.85842e+07	9.37662e+07	9.36893e+07	9.1112e+07	9.35905e+07	1.06013e+08	9.86773e+07	1.11097e+08	1.06221e+08	1.11273e+08	1.02369e+08	1.21081e+08	1.20386e+08	8.56105e+07	8.5941e+07	1.10404e+08	1.0593e+08
A2FCW8	TVAG_037610	V-type proton ATPase subunit C OS=Trichomonas vaginalis OX=5722 GN=TVAG_037610 PE=3 SV=1	553.12	17	17	3.1963e+08	3.35719e+08	3.1795e+08	3.25868e+08	3.22217e+08	3.3566e+08	3.28808e+08	3.35318e+08	3.26727e+08	2.9166e+08	3.32434e+08	2.81948e+08	4.76525e+08	4.60829e+08	3.7268e+08	3.73904e+08	4.05294e+08	4.00324e+08
B6CAS9	TVAG_298080	Cytotoxic cysteine proteinase OS=Trichomonas vaginalis OX=5722 GN=cp39 PE=3 SV=1	681.57	13	7	6.45407e+08	6.42019e+08	7.31656e+08	7.26837e+08	6.07203e+08	6.0171e+08	8.14345e+08	8.15327e+08	8.28006e+08	8.5407e+08	7.87496e+08	7.83386e+08	6.1311e+08	6.19841e+08	8.41155e+08	8.08973e+08	7.17677e+08	7.21529e+08
A2DNM4	TVAG_113710	Phosphoglycerate mutase OS=Trichomonas vaginalis OX=5722 GN=TVAG_113710 PE=3 SV=1	724.41	15	1	5.21329e+07	5.64684e+07	4.5944e+07	5.25161e+07	4.6344e+07	5.69659e+07	3.72416e+07	3.4716e+07	3.87344e+07	3.4256e+07	3.96402e+07	3.59231e+07	46048032	4.4482e+07	3.15165e+07	3.5847e+07	4.07795e+07	4.02332e+07
A2E942	TVAG_258380	Glutaminyl-tRNA synthetase family protein OS=Trichomonas vaginalis OX=5722 GN=TVAG_258380 PE=3 SV=1	514.04	29	29	2.84168e+08	2.68379e+08	2.64051e+08	2.6862e+08	2.68301e+08	2.62335e+08	2.92038e+08	2.99744e+08	3.20615e+08	2.95094e+08	3.20611e+08	3.28184e+08	4.04232e+08	3.99874e+08	2.71951e+08	2.68799e+08	3.05661e+08	3.06879e+08
A2FCY9	TVAG_196700	Glutamate dehydrogenase OS=Trichomonas vaginalis OX=5722 GN=TVAG_196700 PE=3 SV=1	443.94	19	1
A2DPT9	TVAG_453630	ZPR1-related zinc finger protein OS=Trichomonas vaginalis OX=5722 GN=TVAG_453630 PE=3 SV=1	561.85	18	18	9.84529e+07	1.0509e+08	1.41011e+08	1.58867e+08	1.25779e+08	1.3412e+08	1.89901e+08	1.87441e+08	1.97961e+08	2.21635e+08	1.98633e+08	2.16218e+08	1.70949e+08	1.62676e+08	1.93577e+08	1.86759e+08	1.8725e+08	1.86205e+08
A2GG34	TVAG_361780	Eukaryotic translation initiation factor 5A OS=Trichomonas vaginalis OX=5722 GN=TVAG_361780 PE=3 SV=1	716.54	11	2	1.70139e+07	9.9998e+06	3.11589e+07	2.36059e+07	1.62373e+07	9.59887e+06	1.71607e+07	1.9638e+06	8.72448e+06	847254	9.90852e+06	2.10214e+06	5.0831e+07	5.06264e+07	5.80548e+07	3.80736e+07	4.6184e+07	4.26707e+07
A2FSC5	TVAG_386080	Clan MG, familly M24, aminopeptidase P-like metallopeptidase OS=Trichomonas vaginalis OX=5722 GN=TVAG_386080 PE=4 SV=1	532.9	18	11	2.87395e+07	2.58542e+07	3.17216e+07	3.05426e+07	2.66851e+07	2.67974e+07	2.59951e+08	2.53626e+08	2.67819e+08	2.45071e+08	2.49472e+08	2.09134e+08	1.63351e+08	1.57908e+08	8.71364e+07	8.21181e+07	1.11502e+08	1.03117e+08
A2E9S2	TVAG_282070	Small GTP-binding protein, putative OS=Trichomonas vaginalis OX=5722 GN=TVAG_282070 PE=4 SV=1	528.96	13	12	1.35744e+08	1.33937e+08	1.41743e+08	1.42037e+08	1.40165e+08	1.34727e+08	7.08655e+07	6.6455e+07	5.66366e+07	5.59522e+07	5.60848e+07	5.99933e+07	1.69503e+08	1.78278e+08	1.39554e+08	1.32113e+08	1.79594e+08	1.84993e+08
A2F0F6	TVAG_272760	Dihydrolipoyl dehydrogenase OS=Trichomonas vaginalis OX=5722 GN=TVAG_272760 PE=3 SV=1	432.5	18	18	1.30445e+08	1.17837e+08	1.28082e+08	1.27384e+08	1.28087e+08	1.25711e+08	1.58503e+08	1.63366e+08	1.6382e+08	1.5952e+08	1.74102e+08	1.6699e+08	2.33851e+08	2.24061e+08	2.71121e+08	2.60157e+08	2.80694e+08	2.85089e+08
A2FY82	TVAG_088220	Alanine transaminase OS=Trichomonas vaginalis OX=5722 GN=TVAG_088220 PE=3 SV=1	395.76	15	14	1.37922e+08	1.43125e+08	1.29736e+08	1.30602e+08	1.44326e+08	1.40496e+08	1.14933e+08	1.28064e+08	1.24213e+08	1.409e+08	1.42718e+08	1.36096e+08	6.34965e+07	5.63608e+07	6.87599e+07	6.7468e+07	8.37912e+07	7.93243e+07
A2FS11	TVAG_337230	Superoxide dismutase OS=Trichomonas vaginalis OX=5722 GN=TVAG_337230 PE=3 SV=1	820.37	12	3	1.02885e+07	8.47939e+06	1.72454e+07	1.64072e+07	1.42647e+07	1.25364e+07							1.65985e+07	1.57516e+07	195309	143262	2.16133e+07	1.77013e+07
A2DZI2	TVAG_373190	Adaptin N terminal region family protein OS=Trichomonas vaginalis OX=5722 GN=TVAG_373190 PE=3 SV=1	296.96	23	23	5.69111e+07	6.06805e+07	6.14967e+07	5.98631e+07	6.41534e+07	6.00834e+07	7.51282e+07	7.28684e+07	7.40962e+07	6.7854e+07	6.96634e+07	7.33887e+07	7.97597e+07	8.29073e+07	5.81484e+07	6.08015e+07	7.49989e+07	7.17823e+07
A2FKC5	TVAG_381290	Hsp20/alpha crystallin family protein OS=Trichomonas vaginalis OX=5722 GN=TVAG_381290 PE=3 SV=1	718.74	6	5	7.7928e+08	7.60283e+08	8.39043e+08	8.30435e+08	7.47816e+08	7.33251e+08	1.44634e+09	1.59161e+09	1.52119e+09	1.44464e+09	1.65559e+09	1.47791e+09	1.73561e+09	1.65557e+09	1.92586e+09	1.86386e+09	2.29737e+09	2.22039e+09
A2FQ07	TVAG_007500	Viral A-type inclusion protein, putative OS=Trichomonas vaginalis OX=5722 GN=TVAG_007500 PE=4 SV=1	389.4	35	34	1.0625e+08	9.05241e+07	1.21134e+08	1.23905e+08	1.05099e+08	1.13704e+08	2.65479e+08	2.66237e+08	2.63606e+08	2.66044e+08	2.77179e+08	2.7104e+08	1.40614e+08	1.37604e+08	1.6667e+08	1.62054e+08	1.53789e+08	1.68536e+08
A2GUB1	TVAG_032280	Clan M-, family M49, dipeptidylpeptidase III-like metallopeptidase (Fragment) OS=Trichomonas vaginalis OX=5722 GN=TVAG_032280 PE=4 SV=1	454.33	19	2	3.47883e+06	4.16426e+06	3.9142e+06	4.09517e+06	3.43802e+06	4.01539e+06	5.41352e+06	4.9941e+06	4.68195e+06	4.62588e+06	4.25479e+06	4.01069e+06	8.64199e+06	8.313e+06	4.14792e+06	3.40365e+06	6.27975e+06	5.84649e+06
A2F0M3	TVAG_334040	Leucine--tRNA ligase OS=Trichomonas vaginalis OX=5722 GN=TVAG_217760 PE=3 SV=1	542.86	18	1	2.90746e+06	2.78892e+06	3.39552e+06	4.28357e+06	3.31621e+06	3.44614e+06	4.73555e+06	4.96969e+06	4.75042e+06	4.77585e+06	3.39765e+06	3.08697e+06	7.57704e+06	7.45341e+06	4.96372e+06	4.80776e+06	7.41364e+06	6.17324e+06
A2ELR1	TVAG_403830	S-adenosylmethionine synthase OS=Trichomonas vaginalis OX=5722 GN=TVAG_403830 PE=3 SV=1	515.71	16	10	8.8295e+07	9.69319e+07	1.028e+08	9.80075e+07	8.74189e+07	9.67875e+07	2.16915e+08	2.31886e+08	2.22647e+08	2.14852e+08	2.19619e+08	2.2739e+08	42332940	3.35425e+07	5.31309e+07	5.70007e+07	4.86731e+07	6.35139e+07
A2F0E3	TVAG_292710	Ferredoxin 4 OS=Trichomonas vaginalis OX=5722 GN=TVAG_292710 PE=4 SV=1	679.36	9	9	1.02416e+09	9.94997e+08	1.03802e+09	1.0599e+09	9.58927e+08	9.33553e+08	3.34065e+08	3.26856e+08	3.53275e+08	3.50447e+08	3.39469e+08	3.50036e+08	5.9257e+08	5.77866e+08	6.23642e+08	6.11383e+08	7.31297e+08	7.26598e+08
A2E335	TVAG_405170	Uncharacterized protein OS=Trichomonas vaginalis OX=5722 GN=TVAG_405170 PE=3 SV=1	473.54	15	15	1.31837e+08	1.61449e+08	1.64239e+08	1.70669e+08	1.36231e+08	1.33661e+08	1.66324e+08	2.08347e+08	1.69904e+08	2.0757e+08	1.61542e+08	1.61169e+08	2.4174e+08	2.3784e+08	1.73625e+08	1.70349e+08	2.35657e+08	2.25034e+08
A2FQT4	TVAG_329880	Uncharacterized protein OS=Trichomonas vaginalis OX=5722 GN=TVAG_329880 PE=4 SV=1	278.12	29	29	7.74416e+07	8.63843e+07	7.23438e+07	7.72423e+07	7.54532e+07	8.16134e+07	7.31336e+07	7.7236e+07	7.25909e+07	7.0523e+07	7.15579e+07	7.97618e+07	1.16135e+08	1.1643e+08	8.68384e+07	9.4655e+07	8.45683e+07	7.40793e+07
A2DY09	TVAG_038530	Carbamoyl transferase Z4209, putative OS=Trichomonas vaginalis OX=5722 GN=TVAG_038530 PE=3 SV=1	505.94	19	19	4.97333e+08	4.98854e+08	4.80197e+08	4.85159e+08	5.06315e+08	5.03712e+08	4.53694e+08	4.46687e+08	4.66441e+08	4.58071e+08	4.61e+08	4.69255e+08	5.86327e+08	5.9484e+08	5.14981e+08	5.09714e+08	6.01894e+08	5.90243e+08
A2DYZ5	TVAG_255980	Uncharacterized protein OS=Trichomonas vaginalis OX=5722 GN=TVAG_255980 PE=4 SV=1	445.74	19	18	1.7206e+08	1.56559e+08	1.76183e+08	1.79762e+08	1.6098e+08	1.53639e+08	2.43146e+08	2.68027e+08	2.81953e+08	2.78455e+08	2.82282e+08	2.79329e+08	2.39257e+08	2.37201e+08	2.97064e+08	2.80238e+08	3.27093e+08	3.18404e+08
A2DS97	TVAG_066810	HAD-superfamily hydrolase, subfamily IIA containing protein OS=Trichomonas vaginalis OX=5722 GN=TVAG_066810 PE=4 SV=1	508.61	10	10	9.70109e+07	9.95602e+07	1.10023e+08	1.17468e+08	9.7253e+07	1.02136e+08	1.53484e+08	1.49832e+08	1.60129e+08	1.43178e+08	1.55521e+08	1.38998e+08	282745474	2.7713e+08	2.99548e+08	2.94142e+08	2.9844e+08	2.89824e+08
A2DVQ8	TVAG_110500	Uncharacterized protein OS=Trichomonas vaginalis OX=5722 GN=TVAG_210010 PE=3 SV=1	175.59	30	29	8.67761e+06	6.88869e+06	5.67574e+06	7.18046e+06	6.38651e+06	6.55861e+06	4.01294e+06	4.89196e+06	4.01373e+06	3.57746e+06	4.81143e+06	3.92864e+06	3.25511e+07	3.00948e+07	2.04093e+07	1.89719e+07	2.04076e+07	2.2015e+07
A2FUN7	TVAG_319310	Haloacid dehalogenase-like hydrolase family protein OS=Trichomonas vaginalis OX=5722 GN=TVAG_319310 PE=4 SV=1	324.35	11	11	2.30511e+08	2.21057e+08	2.27794e+08	2.09253e+08	2.30341e+08	2.16496e+08	2.06498e+08	1.99197e+08	2.04428e+08	2.00703e+08	2.06678e+08	2.14607e+08	2.27339e+08	2.20202e+08	2.11167e+08	2.34303e+08	2.32619e+08	2.22876e+08
A2EA56	TVAG_484130	Galactokinase family protein OS=Trichomonas vaginalis OX=5722 GN=TVAG_484130 PE=3 SV=1	630.54	15	6	9.27647e+07	9.15462e+07	8.52039e+07	8.50335e+07	9.18876e+07	9.22073e+07	1.37847e+08	1.2473e+08	1.18827e+08	1.15741e+08	1.10557e+08	1.03365e+08	212490743	2.23619e+08	1.54527e+08	1.47081e+08	1.95082e+08	1.90506e+08
A2DKR1	TVAG_247230	Uncharacterized protein OS=Trichomonas vaginalis OX=5722 GN=TVAG_247230 PE=4 SV=1	377.85	19	19	9.59025e+07	9.80678e+07	1.07049e+08	1.08144e+08	1.02315e+08	9.86744e+07	1.34958e+08	1.27258e+08	1.38625e+08	1.32806e+08	1.27994e+08	1.35332e+08	124417467	1.24566e+08	1.05213e+08	1.10384e+08	1.19105e+08	1.20117e+08
A2DA25	TVAG_476020	Vesicle-fusing ATPase OS=Trichomonas vaginalis OX=5722 GN=TVAG_476020 PE=3 SV=1	459.79	22	21	1.23601e+08	1.14386e+08	8.73421e+07	9.10457e+07	9.44706e+07	8.61844e+07	1.33412e+08	1.23759e+08	1.17078e+08	9.85724e+07	1.22472e+08	1.16156e+08	1.13234e+08	1.14801e+08	1.21056e+08	9.29561e+07	1.25777e+08	1.16907e+08
A2DSR2	TVAG_434790	Non-specific serine/threonine protein kinase OS=Trichomonas vaginalis OX=5722 GN=TVAG_434790 PE=4 SV=1	476.13	20	20	2.52841e+08	2.71946e+08	2.50075e+08	2.53906e+08	2.56202e+08	2.71992e+08	3.26048e+08	3.13857e+08	3.38223e+08	3.54694e+08	3.39721e+08	3.60811e+08	2.11597e+08	2.12852e+08	1.84662e+08	2.11892e+08	2.31208e+08	2.22802e+08
A2DBT5	TVAG_094630	Glucose-6-phosphate 1-dehydrogenase OS=Trichomonas vaginalis OX=5722 GN=TVAG_094630 PE=3 SV=1	426.93	25	18	1.09287e+08	1.05853e+08	1.09253e+08	1.10346e+08	1.15225e+08	1.18431e+08	1.18916e+08	1.15091e+08	1.21145e+08	1.20781e+08	1.19941e+08	1.11531e+08	1.24741e+08	1.26977e+08	1.15583e+08	1.2414e+08	1.36105e+08	1.2628e+08
A2GD32	TVAG_461620	Oxidoreductase family, NAD-binding Rossmann fold containing protein OS=Trichomonas vaginalis OX=5722 GN=TVAG_461620 PE=4 SV=1	408.45	14	14	8.45174e+08	9.56298e+08	7.97881e+08	7.65751e+08	9.46095e+08	9.06997e+08	4.24985e+08	4.02698e+08	2.95406e+08	2.93643e+08	2.27786e+08	2.38734e+08	4.16812e+08	4.24874e+08	6.58454e+08	6.61127e+08	5.60485e+08	5.75634e+08
A2F7I0	TVAG_115420	Proteasome endopeptidase complex, putative OS=Trichomonas vaginalis OX=5722 GN=TVAG_115420 PE=3 SV=1	514.69	17	17	1.81522e+08	2.74741e+08	1.79525e+08	1.86073e+08	1.70385e+08	1.85128e+08	1.26639e+08	1.18277e+08	1.30703e+08	1.24586e+08	1.09201e+08	1.06078e+08	1.92158e+08	2.18279e+08	1.64589e+08	1.93017e+08	2.01245e+08	1.92231e+08
A2EIA0	TVAG_333940	eIF2A domain-containing protein OS=Trichomonas vaginalis OX=5722 GN=TVAG_333940 PE=4 SV=1	467.66	21	21	2.32391e+08	2.38482e+08	2.63911e+08	2.65757e+08	2.59836e+08	2.5071e+08	3.04885e+08	3.08348e+08	3.20884e+08	3.12854e+08	3.09101e+08	3.17637e+08	3.76552e+08	3.79016e+08	3.20497e+08	3.04787e+08	3.67003e+08	3.79098e+08
A2DKZ3	TVAG_146890	Serine/threonine-protein phosphatase OS=Trichomonas vaginalis OX=5722 GN=TVAG_146890 PE=3 SV=1	384.37	18	16	1.32013e+08	1.20758e+08	1.29e+08	1.27978e+08	1.26936e+08	1.25963e+08	1.93481e+08	2.02832e+08	2.10805e+08	2.07918e+08	2.07789e+08	2.06841e+08	1.86268e+08	1.73733e+08	1.29845e+08	1.22405e+08	1.69465e+08	1.52595e+08
A2FCM7	TVAG_293540	Proteasome subunit alpha type OS=Trichomonas vaginalis OX=5722 GN=TVAG_293540 PE=3 SV=1	726.4	14	14	2.67732e+08	2.6213e+08	2.81683e+08	2.77602e+08	2.60329e+08	2.59699e+08	2.71943e+08	2.75404e+08	2.73902e+08	2.70881e+08	2.7779e+08	2.67868e+08	3.58579e+08	3.57084e+08	3.1439e+08	3.17296e+08	3.79879e+08	3.70693e+08
A2FH19	TVAG_353990	dNK domain-containing protein OS=Trichomonas vaginalis OX=5722 GN=TVAG_353990 PE=4 SV=1	697.41	12	12	6.0201e+08	6.21707e+08	6.04456e+08	6.08942e+08	6.21188e+08	6.1294e+08	3.51476e+08	3.39172e+08	3.35665e+08	3.29368e+08	3.31432e+08	3.26845e+08	2.86753e+08	2.92726e+08	2.89157e+08	2.88315e+08	2.79711e+08	2.75299e+08
A2FXM6	TVAG_385340	Clan CD, family C13, asparaginyl endopeptidase-like cysteine peptidase OS=Trichomonas vaginalis OX=5722 GN=TVAG_385340 PE=3 SV=1	541.91	10	10	6.77317e+08	6.63771e+08	6.7882e+08	6.94094e+08	6.76692e+08	6.76295e+08	8.7406e+08	8.87695e+08	9.2347e+08	9.41813e+08	9.14212e+08	8.96396e+08	4.13878e+08	3.97937e+08	4.08783e+08	4.13395e+08	4.15021e+08	4.4889e+08
A2DMN0	TVAG_253630	Heat shock cognate protein, putative OS=Trichomonas vaginalis OX=5722 GN=TVAG_253630 PE=3 SV=1	723.87	22	17	2.50086e+08	2.43333e+08	2.58137e+08	2.64782e+08	2.4223e+08	2.44433e+08	3.50994e+08	3.44637e+08	3.51846e+08	3.50729e+08	3.37086e+08	3.24423e+08	9.73444e+07	9.87922e+07	9.84767e+07	9.71249e+07	1.06123e+08	1.03885e+08
A2FLC1	TVAG_167830	Hemerythrin domain-containing protein OS=Trichomonas vaginalis OX=5722 GN=TVAG_167830 PE=4 SV=1	436.56	14	14	6.62124e+07	6.6553e+07	6.73435e+07	6.50008e+07	6.20543e+07	6.28287e+07	4.88523e+08	5.4348e+08	5.36789e+08	4.42514e+08	5.10017e+08	4.96205e+08	2.61567e+08	2.54932e+08	1.85929e+08	1.90066e+08	2.98477e+08	2.96831e+08
A2GCC3	TVAG_159160	Profilin OS=Trichomonas vaginalis OX=5722 GN=TVAG_159160 PE=3 SV=1	1444.46	6	1	1.70646e+08	1.51232e+08	1.73001e+08	1.78967e+08	1.93537e+08	1.6707e+08	4.81587e+06	3.90125e+06	9.23123e+06	8.81482e+06	1.75464e+07	1.3861e+07	1.60326e+08	1.79886e+08	3.48804e+07	3.15361e+07	1.30752e+08	1.32915e+08
A2F8Y2	TVAG_403460	Clan MG aminopeptidase P-like metallopeptidase OS=Trichomonas vaginalis OX=5722 GN=mp50 PE=2 SV=1	644.84	18	16	2.02701e+08	2.02465e+08	2.02027e+08	2.05288e+08	1.98412e+08	1.96324e+08	4.30363e+08	4.2189e+08	4.23547e+08	4.06136e+08	4.17779e+08	4.21517e+08	2.81928e+08	2.68463e+08	2.52876e+08	2.47955e+08	2.60895e+08	2.68586e+08
A2FQZ6	TVAG_317210	DnaJ domain containing protein OS=Trichomonas vaginalis OX=5722 GN=TVAG_317210 PE=4 SV=1	552.08	16	16	1.84079e+08	1.84623e+08	1.95526e+08	4.69098e+08	1.8248e+08	1.82548e+08	3.74517e+08	3.85472e+08	4.00847e+08	3.77411e+08	4.15772e+08	3.72381e+08	4.76945e+08	4.78947e+08	5.22967e+08	5.39819e+08	5.01044e+08	2.86045e+08
A2EB65	TVAG_274750	G-protein alpha subunit, putative OS=Trichomonas vaginalis OX=5722 GN=TVAG_274750 PE=4 SV=1	490.68	16	16	1.99023e+08	1.99049e+08	1.9756e+08	1.93698e+08	2.04767e+08	1.99805e+08	2.68062e+08	2.74132e+08	2.76125e+08	2.80995e+08	2.48735e+08	2.55087e+08	2.98148e+08	2.85995e+08	3.06791e+08	3.00727e+08	3.27847e+08	3.20907e+08
A2G881	TVAG_339630	Thioredoxin family protein OS=Trichomonas vaginalis OX=5722 GN=TVAG_339630 PE=4 SV=1	505.22	16	16	8.88974e+07	9.22665e+07	9.76508e+07	9.53826e+07	9.16197e+07	8.66662e+07	1.31767e+08	1.25133e+08	1.3096e+08	1.47624e+08	1.41637e+08	1.42725e+08	118520595	1.14762e+08	1.26843e+08	1.2494e+08	1.24509e+08	1.26823e+08
A2FRG0	TVAG_248050	Ribose 5-phosphate isomerase B family protein OS=Trichomonas vaginalis OX=5722 GN=TVAG_248050 PE=4 SV=1	480.41	7	5	2.93638e+08	2.69505e+08	2.80669e+08	2.69063e+08	3.06771e+08	2.86105e+08	3.15798e+08	3.06062e+08	3.1639e+08	3.19457e+08	3.07704e+08	3.0276e+08	3.44235e+08	3.30114e+08	4.01275e+08	3.79415e+08	3.86748e+08	3.57201e+08
A2FDM3	TVAG_440200	Uncharacterized protein OS=Trichomonas vaginalis OX=5722 GN=TVAG_440200 PE=4 SV=1	824.24	13	13	9.46068e+08	9.53687e+08	8.55832e+08	8.42042e+08	9.895e+08	9.69782e+08	5.08819e+08	5.26521e+08	5.83109e+08	5.65751e+08	5.88421e+08	5.66402e+08	1.71024e+09	1.67628e+09	1.73975e+09	1.69103e+09	1.88774e+09	1.89282e+09
A2F7X5	TVAG_431780	Aminotransferase, classes I and II family protein OS=Trichomonas vaginalis OX=5722 GN=TVAG_431780 PE=3 SV=1	482.09	14	8	4.01034e+07	3.87652e+07	4.11447e+07	3.83054e+07	3.92723e+07	3.62534e+07	3.57717e+07	3.65843e+07	4.10984e+07	3.99805e+07	4.45458e+07	4.43865e+07	2.52289e+07	2.28314e+07	1.91676e+07	1.95029e+07	2.17919e+07	2.24266e+07
A2E3S6	TVAG_117360	Haloacid dehalogenase-like hydrolase family protein OS=Trichomonas vaginalis OX=5722 GN=TVAG_117360 PE=4 SV=1	455.43	11	10	2.48031e+08	2.42132e+08	3.04299e+08	3.02868e+08	2.61581e+08	2.61427e+08	2.20885e+08	2.08323e+08	2.26337e+08	2.18266e+08	2.03462e+08	1.92208e+08	3.85898e+08	3.96525e+08	2.6917e+08	2.64117e+08	3.77928e+08	3.89874e+08
A2DAX3	TVAG_377820	4Fe-4S binding domain containing protein OS=Trichomonas vaginalis OX=5722 GN=TVAG_377820 PE=3 SV=1	488.56	15	8	4.14389e+07	4.75726e+07	4.10732e+07	4.17963e+07	4.01965e+07	5.19807e+07	1.12193e+08	1.15355e+08	1.20167e+08	1.21565e+08	1.12037e+08	1.02086e+08	1.38226e+08	1.34231e+08	1.77269e+08	1.68385e+08	2.00644e+08	2.00062e+08
A2E932	TVAG_258280	Acetyl-CoA acyltransferases family protein OS=Trichomonas vaginalis OX=5722 GN=TVAG_258280 PE=3 SV=1	468.54	13	11	7.67291e+07	7.32386e+07	8.0423e+07	7.45973e+07	7.55041e+07	7.4181e+07	9.71831e+07	9.81237e+07	9.68591e+07	1.03915e+08	9.47862e+07	9.71268e+07	80354297	7.91357e+07	9.24385e+07	8.80765e+07	8.92557e+07	8.24359e+07
A2E157	TVAG_389550	Transducin alpha subunit, putative OS=Trichomonas vaginalis OX=5722 GN=TVAG_389550 PE=4 SV=1	434.22	16	16	9.83844e+07	2.46734e+08	8.58423e+07	1.00163e+08	7.03106e+07	6.98269e+07	1.02843e+08	1.00015e+08	1.17208e+08	1.06246e+08	1.01047e+08	9.41758e+07	1.52141e+08	1.86945e+08	1.33115e+08	1.30865e+08	1.68254e+08	1.45525e+08
A2F468	TVAG_179860	ATP-dependent RNA helicase p47, putative OS=Trichomonas vaginalis OX=5722 GN=TVAG_179860 PE=3 SV=1	433.76	17	17	1.29931e+08	1.30387e+08	1.30883e+08	1.28076e+08	1.3011e+08	1.32571e+08	1.89622e+08	1.8401e+08	1.90841e+08	1.83622e+08	1.91833e+08	1.91908e+08	1.88731e+08	1.86055e+08	1.31658e+08	1.35111e+08	1.81171e+08	1.80765e+08
A2G7C0	TVAG_110950	Uncharacterized protein OS=Trichomonas vaginalis OX=5722 GN=TVAG_110950 PE=4 SV=1	348.86	18	18	4.00934e+07	3.53044e+07	3.87868e+07	3.7985e+07	2.84137e+07	3.20324e+07	3.06761e+08	3.11379e+08	3.13682e+08	3.10716e+08	3.04607e+08	3.02125e+08	1.75042e+08	1.75837e+08	1.45421e+08	1.46385e+08	1.73451e+08	1.72834e+08
A2FSH1	TVAG_347250	60S ribosomal protein L18a OS=Trichomonas vaginalis OX=5722 GN=TVAG_347250 PE=3 SV=1	551.13	15	8	6.029e+08	5.91631e+08	5.9375e+08	6.15141e+08	5.461e+08	5.61183e+08	1.28525e+08	1.29449e+08	1.33184e+08	1.29915e+08	1.1688e+08	1.15345e+08	1.17331e+09	1.20887e+09	7.13275e+08	7.32892e+08	7.88007e+08	8.03677e+08
A2E404	TVAG_074870	Proteasome, putative OS=Trichomonas vaginalis OX=5722 GN=TVAG_074870 PE=3 SV=1	276.23	18	16	8.08394e+07	1.09567e+08	8.80803e+07	8.71648e+07	8.29862e+07	1.25526e+08	1.4731e+08	1.44775e+08	1.03484e+08	1.09453e+08	1.11683e+08	1.07798e+08	1.70521e+08	1.66638e+08	1.25023e+08	1.31851e+08	1.51808e+08	1.45535e+08
A2DG67	TVAG_119970	60S ribosomal protein L6, putative OS=Trichomonas vaginalis OX=5722 GN=TVAG_163900 PE=3 SV=1	579.8	8	5	3.42531e+08	3.12596e+08	3.37414e+08	3.36193e+08	3.36341e+08	3.07415e+08	2.50116e+08	2.35056e+08	2.64228e+08	2.40679e+08	2.41566e+08	2.55137e+08	3.03266e+08	2.97538e+08	2.72317e+08	2.7382e+08	2.92882e+08	2.71522e+08
A2E8N7	TVAG_446780	Oxidoreductase, short chain dehydrogenase/reductase family, putative OS=Trichomonas vaginalis OX=5722 GN=TVAG_446780 PE=3 SV=1	668.09	12	12	8.41015e+08	8.16308e+08	7.71898e+08	7.62812e+08	7.95637e+08	7.80752e+08	9.93737e+08	9.93873e+08	9.7503e+08	9.74677e+08	8.9865e+08	8.95248e+08	9.20555e+08	9.30865e+08	9.47103e+08	9.61002e+08	9.32469e+08	9.30015e+08
A2EP35	TVAG_300550	Proline-rich protein, putative OS=Trichomonas vaginalis OX=5722 GN=TVAG_300550 PE=4 SV=1	368.28	10	10	2.48126e+08	2.39614e+08	2.44645e+08	2.71561e+08	2.29067e+08	2.37547e+08	2.55258e+08	2.47658e+08	2.81906e+08	2.76998e+08	2.89249e+08	2.78363e+08	2.26148e+08	2.13161e+08	2.36152e+08	2.26357e+08	2.09768e+08	2.12683e+08
A2G493	TVAG_018930	Heat shock protein, putative OS=Trichomonas vaginalis OX=5722 GN=TVAG_018930 PE=3 SV=1	657.05	21	15	8.38749e+07	9.17773e+07	9.45998e+07	9.49693e+07	1.10762e+08	8.10902e+07	1.59107e+08	1.47601e+08	1.63987e+08	1.75119e+08	1.57485e+08	1.58063e+08	1.1927e+08	1.20337e+08	1.14992e+08	1.16247e+08	1.27359e+08	1.42541e+08
A2FJT4	TVAG_355610	ENTH domain containing protein OS=Trichomonas vaginalis OX=5722 GN=TVAG_355610 PE=4 SV=1	448.61	10	10	1.44747e+08	1.42593e+08	1.48642e+08	1.50904e+08	1.4875e+08	1.44778e+08	1.51865e+08	1.53827e+08	1.46374e+08	1.55761e+08	1.50745e+08	1.53891e+08	1.97284e+08	1.90324e+08	1.459e+08	1.42847e+08	2.03333e+08	1.91996e+08
A2FGT3	TVAG_008880	Aminopeptidase OS=Trichomonas vaginalis OX=5722 GN=TVAG_008880 PE=3 SV=1	445.18	18	18	5.60395e+07	6.02801e+07	6.27143e+07	5.95908e+07	6.30933e+07	6.20409e+07	1.90712e+08	1.83638e+08	1.89868e+08	1.86963e+08	1.81067e+08	1.97127e+08	1.68159e+08	1.60459e+08	9.96427e+07	1.01429e+08	1.18803e+08	1.162e+08
A2FKN9	TVAG_429790	Uncharacterized protein OS=Trichomonas vaginalis OX=5722 GN=TVAG_429790 PE=4 SV=1	492.16	14	14	1.65297e+08	1.59136e+08	1.78833e+08	1.58217e+08	1.6678e+08	1.65275e+08	2.1037e+08	2.15842e+08	2.39342e+08	2.43875e+08	2.36686e+08	2.40072e+08	9.28707e+07	8.99938e+07	1.04722e+08	1.0213e+08	1.00061e+08	1.02276e+08
A2F2D7	TVAG_493290	Pyridoxal kinase OS=Trichomonas vaginalis OX=5722 GN=TVAG_493290 PE=3 SV=1	501.08	15	15	1.81394e+08	1.89025e+08	1.76353e+08	1.77232e+08	1.86283e+08	1.98927e+08	2.17958e+08	2.27509e+08	2.11989e+08	2.1238e+08	2.32643e+08	2.22305e+08	2.68845e+08	2.51001e+08	2.01665e+08	1.97159e+08	2.51669e+08	2.46196e+08
A2E6B8	TVAG_459130	Profilin OS=Trichomonas vaginalis OX=5722 GN=TVAG_459130 PE=3 SV=1	887.63	6	6	1.59564e+09	1.6519e+09	1.4744e+09	1.43285e+09	1.6187e+09	1.62418e+09	1.05687e+09	1.02222e+09	1.12004e+09	1.06012e+09	1.14702e+09	1.11171e+09	1.11131e+09	1.11158e+09	1.00478e+09	1.03567e+09	1.09387e+09	1.28344e+09
Q86D96	TVAG_452120	Guanine nucleotide-binding protein subunit alpha-1 OS=Trichomonas vaginalis OX=5722 GN=GA1 PE=3 SV=1	638.44	13	13	2.26397e+08	2.27415e+08	2.44102e+08	2.47089e+08	2.43121e+08	2.36619e+08	2.92646e+08	3.0395e+08	2.87535e+08	2.81106e+08	2.87544e+08	2.85617e+08	2.5629e+08	2.61411e+08	2.43959e+08	2.53816e+08	2.52958e+08	2.73478e+08
A2DIW4	TVAG_433230	AAA domain-containing protein OS=Trichomonas vaginalis OX=5722 GN=TVAG_433230 PE=3 SV=1	460.6	21	18	1.13471e+08	1.11301e+08	1.23047e+08	1.14795e+08	1.16354e+08	1.10916e+08	1.35651e+08	1.31317e+08	1.32209e+08	1.21637e+08	1.23769e+08	1.19245e+08	1.83113e+08	1.82131e+08	1.61042e+08	1.59272e+08	1.75639e+08	1.81768e+08
A2E2R4	TVAG_212740	Phosphoglycerate mutase OS=Trichomonas vaginalis OX=5722 GN=TVAG_212740 PE=3 SV=1	552.88	14	1	3.42365e+07	4.45455e+07	2.96076e+07	3.89951e+07	3.58092e+07	4.77585e+07	3.48554e+07	3.48459e+07	3.9118e+07	3.47644e+07	3.82733e+07	3.14944e+07	75896976	7.29433e+07	5.45317e+07	5.56237e+07	6.96924e+07	6.40527e+07
A2FZF9	TVAG_037940	Uncharacterized protein OS=Trichomonas vaginalis OX=5722 GN=TVAG_037940 PE=4 SV=1	180.35	31	4	3.59798e+06	3.95801e+06	4.25793e+06	3.61181e+06	4.02417e+06	4.46709e+06	1.12944e+06	974796	1.79096e+06	1.59269e+06	2.29233e+06	1.86076e+06	1.45344e+06	2.9178e+06	3.17221e+06	1.8993e+06	3.05995e+06	1.53019e+06
A2E6Z8	TVAG_104490	Ribosomal protein L8, putative OS=Trichomonas vaginalis OX=5722 GN=TVAG_005910 PE=1 SV=1	368.71	13	13	3.05691e+08	2.99724e+08	2.56486e+08	2.55746e+08	2.51129e+08	2.06258e+08	1.93031e+08	1.7401e+08	1.84393e+08	2.01766e+08	1.40989e+08	1.87367e+08	4.51977e+08	4.59833e+08	3.13743e+08	3.15216e+08	1.77258e+08	2.26035e+08
A2DDT1	TVAG_318710	Ribosomal protein L6, putative OS=Trichomonas vaginalis OX=5722 GN=TVAG_054500 PE=1 SV=1	514.8	14	14	4.42214e+08	4.25835e+08	3.85101e+08	3.88108e+08	4.12486e+08	4.10438e+08	3.00285e+08	3.00254e+08	3.074e+08	3.07748e+08	3.32612e+08	3.07735e+08	1.0809e+09	1.08486e+09	7.13053e+08	7.25932e+08	6.76228e+08	6.86895e+08
A2E2L7	TVAG_212270	F-actin-capping protein subunit alpha OS=Trichomonas vaginalis OX=5722 GN=TVAG_212270 PE=3 SV=1	603.15	12	12	4.68635e+08	4.92293e+08	4.88341e+08	5.00061e+08	4.90433e+08	5.00095e+08	5.91789e+08	5.67697e+08	5.95943e+08	5.77875e+08	5.702e+08	5.63814e+08	5.0296e+08	5.23629e+08	5.91924e+08	5.93868e+08	5.5089e+08	5.44107e+08
A2GWL8	TVAG_586980	Glycerol-3-phosphate dehydrogenase [NAD(+)] OS=Trichomonas vaginalis OX=5722 GN=TVAG_586980 PE=3 SV=1	395.59	12	3	1.59015e+06	2.34783e+06	3.06103e+06	1.59679e+06	1.98396e+06	2.22881e+06							2.45142e+06	1.94661e+06	1.86477e+06	1.90685e+06	2.78297e+06	2.1986e+06
A2FIG9	TVAG_270770	UV excision repair protein RAD23 OS=Trichomonas vaginalis OX=5722 GN=TVAG_270770 PE=3 SV=1	300.92	11	11	1.49118e+08	1.47416e+08	1.76886e+08	1.71935e+08	1.55614e+08	1.53811e+08	1.50593e+08	1.48324e+08	1.53932e+08	1.60398e+08	1.43159e+08	1.42079e+08	1.95214e+08	1.78863e+08	1.58681e+08	1.45231e+08	1.97653e+08	2.0618e+08
A2DM53	TVAG_083260	Ribosomal protein L22, putative OS=Trichomonas vaginalis OX=5722 GN=TVAG_083260 PE=1 SV=1	417.31	8	8	3.10957e+08	2.88607e+08	2.9702e+08	2.96071e+08	2.50504e+08	2.62526e+08	6.45863e+07	6.28528e+07	5.64974e+07	4.98529e+07	5.08031e+07	6.16068e+07	6.43025e+08	6.47627e+08	2.31249e+08	2.28665e+08	2.35394e+08	2.32706e+08
A2D9C2	TVAG_183850	Amidinotransferase family protein OS=Trichomonas vaginalis OX=5722 GN=TVAG_183850 PE=4 SV=1	664.1	15	15	1.32073e+08	1.29873e+08	1.3382e+08	1.30629e+08	1.31115e+08	1.26093e+08	1.79645e+08	1.80315e+08	1.86669e+08	1.58673e+08	1.7797e+08	1.75186e+08	1.35552e+08	1.34424e+08	1.57827e+08	1.55423e+08	1.71268e+08	1.70214e+08
A2D8B8	TVAG_072140	Nascent polypeptide-associated complex subunit beta OS=Trichomonas vaginalis OX=5722 GN=TVAG_072140 PE=3 SV=1	325.81	5	3	3.31333e+07	3.07601e+07	4.7358e+07	4.33016e+07	3.92017e+07	3.22714e+07	1.1113e+07	1.78571e+07	1.4353e+07	2.17048e+07	1.53424e+07	1.52219e+07	1.37024e+08	1.25811e+08	3.77017e+07	3.8924e+07	9.48718e+07	8.34944e+07
A2D9F5	TVAG_075580	B-box zinc finger family protein OS=Trichomonas vaginalis OX=5722 GN=TVAG_075580 PE=4 SV=1	354.69	17	16	6.06314e+07	5.49005e+07	6.01044e+07	5.93556e+07	5.84869e+07	5.37009e+07	3.55591e+07	3.58389e+07	4.56173e+07	4.62839e+07	4.50467e+07	3.87552e+07	8.38734e+07	8.08658e+07	8.47086e+07	8.00032e+07	8.52581e+07	8.20226e+07
A2DAL5	TVAG_035410	Putative translation initiation inhibitor OS=Trichomonas vaginalis OX=5722 GN=TVAG_035410 PE=1 SV=1	516.14	6	6	5.1519e+08	5.09979e+08	5.04858e+08	4.37406e+08	5.29175e+08	5.04957e+08	3.06179e+08	3.15214e+08	2.86309e+08	2.92966e+08	2.53276e+08	2.57032e+08	8.10919e+08	7.93813e+08	3.43676e+08	3.33049e+08	6.29867e+08	6.09485e+08
A2DLV5	TVAG_462440	Uncharacterized protein OS=Trichomonas vaginalis OX=5722 GN=TVAG_462440 PE=4 SV=1	343.55	16	16	1.84252e+08	1.73833e+08	1.78605e+08	1.99931e+08	1.63422e+08	1.73301e+08	1.02323e+08	1.07519e+08	1.21062e+08	1.32079e+08	1.19086e+08	1.15752e+08	1.9288e+08	1.93101e+08	1.38215e+08	1.43749e+08	1.69778e+08	1.78549e+08
Q9NG79	TVAG_037940	Uncharacterized protein OS=Trichomonas vaginalis OX=5722 PE=4 SV=1	192.77	29	2	4.68658e+06	4.61442e+06	4.45341e+06	5.46391e+06	5.34786e+06	5.47369e+06	5.43138e+06	5.74391e+06	5.68929e+06	6.1875e+06	6.22926e+06	5.5826e+06	3.97543e+06	3.83559e+06	6.84952e+06	5.48546e+06	4.63883e+06	4.90915e+06
A2F8B4	TVAG_146110	B-box zinc finger family protein OS=Trichomonas vaginalis OX=5722 GN=TVAG_146110 PE=4 SV=1	250.15	17	17	1.34253e+08	1.40448e+08	1.16183e+08	1.30616e+08	1.3887e+08	1.43358e+08	7.40424e+07	7.22685e+07	7.85941e+07	7.44358e+07	7.48119e+07	7.96097e+07	1.09e+08	1.11694e+08	1.03532e+08	1.01996e+08	1.16771e+08	1.16931e+08
A2FS13	TVAG_337250	ARF GAP-like zinc finger-containing protein OS=Trichomonas vaginalis OX=5722 GN=TVAG_337250 PE=4 SV=1	550.62	7	7	4.1112e+08	4.41946e+08	4.66869e+08	4.88754e+08	4.27634e+08	4.3641e+08	5.63264e+08	5.74791e+08	6.06082e+08	5.95789e+08	6.14268e+08	5.9557e+08	5.04174e+08	5.1389e+08	4.8044e+08	4.70406e+08	4.702e+08	4.96611e+08
A2F719	TVAG_152430	Lysine--tRNA ligase OS=Trichomonas vaginalis OX=5722 GN=TVAG_152430 PE=3 SV=1	312.02	21	21	1.33128e+08	1.33435e+08	1.36722e+08	1.36199e+08	1.37244e+08	1.35162e+08	1.32443e+08	1.35407e+08	1.3664e+08	1.23286e+08	1.5305e+08	1.51216e+08	2.16543e+08	2.23245e+08	1.43813e+08	1.33276e+08	1.55666e+08	1.42809e+08
A2FRN2	TVAG_327610	Ethanolamine-phosphate cytidylyltransferase OS=Trichomonas vaginalis OX=5722 GN=TVAG_327610 PE=3 SV=1	315.05	14	14	2.23478e+08	2.13033e+08	1.98777e+08	1.936e+08	1.98073e+08	2.07756e+08	1.87212e+08	1.86686e+08	1.93198e+08	1.97513e+08	1.96326e+08	1.92077e+08	1.70891e+08	1.81178e+08	1.46424e+08	1.45887e+08	1.6092e+08	1.5831e+08
A2DGQ4	TVAG_110530	Ribosomal protein S10p/S20e, putative OS=Trichomonas vaginalis OX=5722 GN=TVAG_110530 PE=3 SV=1	674.22	14	2	2.08361e+07	3.06383e+07	2.40031e+07	2.6834e+07	2.05958e+07	2.39557e+07	2.43226e+07	2.96468e+07	3.00149e+07	2.97588e+07	3.08511e+07	3.24524e+07	2.86739e+07	3.27511e+07	4.93647e+07	5.93798e+07	3.52172e+07	3.74469e+07
A2ES50	TVAG_453040	S-adenosylmethionine synthase OS=Trichomonas vaginalis OX=5722 GN=TVAG_453040 PE=3 SV=1	344.51	15	5	7.76088e+06	8.87458e+06	1.02937e+07	1.00812e+07	9.42209e+06	8.89981e+06	1.30255e+07	1.26198e+07	1.13771e+07	1.27429e+07	1.42039e+07	1.23606e+07	1.11179e+07	1.27541e+07	3.09419e+06	6.12309e+06	6.15069e+06	1.26063e+07
A2FB71	TVAG_435990	Nascent polypeptide-associated complex subunit beta OS=Trichomonas vaginalis OX=5722 GN=TVAG_435990 PE=3 SV=1	414.85	10	7	3.4189e+08	3.46547e+08	4.08477e+08	3.94449e+08	3.50989e+08	3.33526e+08	1.30355e+08	1.21954e+08	1.35302e+08	1.51206e+08	1.46713e+08	1.25898e+08	275625612	2.7294e+08	1.3981e+08	1.55727e+08	1.99947e+08	1.95293e+08
A2D8F3	TVAG_185080	GTP-binding nuclear protein OS=Trichomonas vaginalis OX=5722 GN=TVAG_185080 PE=3 SV=1	471.07	14	13	9.55209e+08	9.79699e+08	8.78956e+08	9.03935e+08	9.31448e+08	9.78293e+08	6.60104e+08	6.97914e+08	7.18128e+08	7.2665e+08	7.2014e+08	7.2239e+08	7.7032e+08	8.09335e+08	6.44803e+08	6.55094e+08	6.78667e+08	6.94329e+08
A2FG21	TVAG_301810	Uncharacterized protein OS=Trichomonas vaginalis OX=5722 GN=TVAG_301810 PE=4 SV=1	493.35	17	17	2.69452e+08	2.42271e+08	2.69775e+08	2.78797e+08	2.53093e+08	2.45666e+08	2.86165e+08	2.79682e+08	2.65333e+08	2.70839e+08	2.51829e+08	2.42504e+08	2.30201e+08	2.28497e+08	2.80016e+08	2.78325e+08	2.60392e+08	2.67771e+08
A2DIH3	TVAG_394720	Nucleotidyl transferase family protein OS=Trichomonas vaginalis OX=5722 GN=TVAG_178210 PE=4 SV=1	349.83	9	2	1.26103e+07	1.07074e+07	1.4254e+07	1.36652e+07	1.06838e+07	8.92088e+06	9.04546e+06	6.94457e+06	1.16847e+07	8.06369e+06	8.16181e+06	7.5736e+06	6.8526e+06	5.77663e+06	6.67123e+06	5.99213e+06	8.53594e+06	6.67984e+06
A2DKI5	TVAG_410220	Methionine aminopeptidase OS=Trichomonas vaginalis OX=5722 GN=TVAG_190580 PE=3 SV=1	372.74	18	15	9.04026e+07	9.65645e+07	9.0917e+07	8.19205e+07	9.24115e+07	9.34977e+07	3.76149e+08	3.8495e+08	3.75307e+08	3.81209e+08	3.79202e+08	3.82079e+08	1.69189e+08	1.71202e+08	1.78235e+08	1.74732e+08	1.79118e+08	1.80096e+08
A2DYD5	TVAG_393390	Uncharacterized protein OS=Trichomonas vaginalis OX=5722 GN=TVAG_393390 PE=4 SV=1	438.07	19	19	2.229e+08	2.2051e+08	2.36386e+08	2.49659e+08	2.28781e+08	2.17939e+08	6.85834e+07	8.06813e+07	8.06021e+07	8.20098e+07	8.14811e+07	8.29463e+07	3.3261e+08	3.29249e+08	4.9922e+08	4.8963e+08	4.45889e+08	4.60656e+08
A2DB09	TVAG_015780	60S ribosomal protein L12, putative OS=Trichomonas vaginalis OX=5722 GN=TVAG_015780 PE=3 SV=1	707.01	10	4	2.48842e+08	2.42669e+08	2.73624e+08	2.66873e+08	2.68131e+08	2.42339e+08	1.25647e+08	1.27424e+08	1.14737e+08	1.21628e+08	1.09395e+08	1.11504e+08	3.38787e+08	3.35937e+08	3.42284e+08	3.38321e+08	3.16035e+08	3.24976e+08
A2EN28	TVAG_087140	Arp2/3 complex 34 kDa subunit OS=Trichomonas vaginalis OX=5722 GN=TVAG_087140 PE=3 SV=1	535.8	18	18	3.85104e+08	3.79339e+08	3.61037e+08	3.61382e+08	3.30501e+08	3.34424e+08	1.6165e+08	1.62257e+08	1.67379e+08	1.64722e+08	2.09326e+08	2.05926e+08	5.03589e+08	4.96883e+08	5.1759e+08	3.62101e+08	4.08625e+08	4.03606e+08
A2FDE0	TVAG_086300	Ribosomal protein S10p/S20e, putative OS=Trichomonas vaginalis OX=5722 GN=TVAG_086300 PE=1 SV=1	687.52	13	1	4.63513e+07	4.39351e+07	6.65544e+07	7.12752e+07	4.26277e+07	4.81192e+07	3.38574e+07	3.89159e+07	4.23733e+07	4.26903e+07	4.45702e+07	4.26642e+07	79123688	7.95278e+07	7.46811e+07	7.62359e+07	6.87935e+07	7.46902e+07
A2FCY2	TVAG_196620	START domain-containing protein OS=Trichomonas vaginalis OX=5722 GN=TVAG_196620 PE=4 SV=1	520.06	11	11	2.21574e+09	2.09522e+09	2.5636e+09	2.55378e+09	2.05867e+09	2.08983e+09	1.99021e+09	1.86316e+09	1.88956e+09	1.89017e+09	1.80756e+09	1.76876e+09	1.28749e+09	1.28581e+09	1.10109e+09	1.09005e+09	1.25377e+09	1.26554e+09
A2DHU3	TVAG_401850	dTDP-D-glucose 4,6-dehydratase, putative OS=Trichomonas vaginalis OX=5722 GN=TVAG_401850 PE=4 SV=1	540.52	17	17	7.0167e+07	6.88747e+07	7.74138e+07	7.47442e+07	6.59425e+07	6.71701e+07	1.01758e+08	1.02466e+08	1.03221e+08	9.54192e+07	1.02258e+08	9.47549e+07	1.16519e+08	1.12303e+08	7.5627e+07	7.86179e+07	1.10621e+08	1.07733e+08
A2E3T7	TVAG_117470	Thioredoxin family protein OS=Trichomonas vaginalis OX=5722 GN=TVAG_117470 PE=4 SV=1	501.06	12	12	5.35186e+08	5.41698e+08	5.39285e+08	5.44048e+08	5.36146e+08	5.20438e+08	4.28653e+08	4.38716e+08	3.94049e+08	4.12471e+08	3.70381e+08	3.8873e+08	5.35148e+08	5.22862e+08	5.25411e+08	5.11214e+08	5.09059e+08	5.30995e+08
A2DSV0	TVAG_348090	Ribosomal protein S3Ae, putative OS=Trichomonas vaginalis OX=5722 GN=TVAG_348090 PE=4 SV=1	527.84	16	1	9.71492e+06	1.01935e+07	1.1198e+07	1.12906e+07	8.17386e+06	9.95212e+06	9.69324e+06	1.03426e+07	9.75829e+06	9.72521e+06	1.0437e+07	1.06834e+07	41321516	4.30927e+07	2.61929e+07	2.68169e+07	2.03504e+07	2.28428e+07
A2ER70	TVAG_226360	Domain found in IF2B/IF5 family protein OS=Trichomonas vaginalis OX=5722 GN=TVAG_226360 PE=3 SV=1	300.19	11	11	1.42715e+08	1.4841e+08	1.43184e+08	1.54565e+08	1.36269e+08	1.38439e+08	1.26832e+08	1.26873e+08	1.36434e+08	1.31599e+08	1.25774e+08	1.26589e+08	1.9051e+08	1.83885e+08	1.49659e+08	1.41328e+08	1.81749e+08	1.9276e+08
A2F106	TVAG_230180	UDP-glucose/GDP-mannose dehydrogenase, putative OS=Trichomonas vaginalis OX=5722 GN=TVAG_230180 PE=3 SV=1	417.03	16	2	3.06401e+07	2.84561e+07	3.01472e+07	2.94611e+07	3.14607e+07	3.17172e+07	2.97323e+07	2.99097e+07	2.93352e+07	2.64795e+07	2.77085e+07	2.72785e+07	23340762	2.63254e+07	2.29818e+07	2.47796e+07	2.43476e+07	2.42357e+07
A2E0V1	TVAG_371800	Uncharacterized protein OS=Trichomonas vaginalis OX=5722 GN=TVAG_371800 PE=3 SV=1	504.1	18	18	6.62598e+08	7.21854e+08	6.48553e+08	6.43778e+08	6.51601e+08	6.8126e+08	1.30613e+09	1.30623e+09	1.18328e+09	1.36042e+09	1.36718e+09	1.40141e+09	8.09237e+08	8.26459e+08	8.70098e+08	9.23026e+08	8.39405e+08	8.53228e+08
A2ELA0	TVAG_069460	AMP-binding enzyme family protein OS=Trichomonas vaginalis OX=5722 GN=TVAG_069460 PE=4 SV=1	484.61	21	21	1.4066e+08	1.45256e+08	1.31608e+08	1.32002e+08	1.44266e+08	1.40718e+08	1.68804e+08	1.65598e+08	1.63719e+08	1.59988e+08	1.65805e+08	1.92413e+08	1.69215e+08	1.62048e+08	1.5461e+08	1.54859e+08	1.54622e+08	1.49766e+08
A2DTN2	TVAG_340730	dTDP-4-dehydrorhamnose 3,5-epimerase family protein OS=Trichomonas vaginalis OX=5722 GN=TVAG_340730 PE=4 SV=1	442.74	17	17	2.70167e+08	2.74766e+08	2.6601e+08	2.70144e+08	2.64984e+08	2.73098e+08	2.12978e+08	2.08137e+08	1.99966e+08	2.00397e+08	2.1223e+08	2.1498e+08	214459151	2.14066e+08	1.69623e+08	1.74027e+08	2.05405e+08	2.12308e+08
A2DPV7	TVAG_453810	Piwi domain containing protein OS=Trichomonas vaginalis OX=5722 GN=TVAG_453810 PE=4 SV=1	353.45	19	19	7.08879e+07	6.57611e+07	6.76869e+07	7.05431e+07	6.94574e+07	6.87189e+07	8.15911e+07	7.83079e+07	7.99446e+07	8.01089e+07	7.14495e+07	8.20654e+07	1.06199e+08	9.9496e+07	8.20024e+07	8.19298e+07	9.6294e+07	9.44423e+07
A2DXB2	TVAG_397250	Uncharacterized protein OS=Trichomonas vaginalis OX=5722 GN=TVAG_397250 PE=4 SV=1	584.23	14	14	2.43662e+08	2.53794e+08	2.5225e+08	2.5045e+08	2.67308e+08	2.68893e+08	2.70754e+08	2.8063e+08	2.77881e+08	2.83755e+08	2.75649e+08	2.80884e+08	2.14516e+08	2.09065e+08	2.37555e+08	2.27708e+08	2.56944e+08	2.52307e+08
A2FCD1	TVAG_226870	4-alpha-glucanotransferase OS=Trichomonas vaginalis OX=5722 GN=TVAG_226870 PE=3 SV=1	294.56	19	9	1.02191e+07	1.60491e+07	1.80213e+07	1.79223e+07	1.17143e+07	1.43245e+07	4.08316e+07	3.88773e+07	4.42266e+07	3.9243e+07	3.94643e+07	3.38787e+07	1.88666e+07	1.6187e+07	9.35304e+06	7.57081e+06	6.39953e+06	6.60293e+06
A2G583	TVAG_492250	Profilin OS=Trichomonas vaginalis OX=5722 GN=TVAG_492250 PE=3 SV=1	1428.49	6	1	4.64611e+06	3.71409e+06	6.47233e+06	6.17566e+06	5.42234e+06	5.33791e+06		247328	1.98161e+06	1.35463e+06	3.42735e+06	2.7146e+06	8.66515e+06	8.40902e+06		181589	5.77263e+06	5.12152e+06
A2F3Y4	TVAG_291060	Uncharacterized protein OS=Trichomonas vaginalis OX=5722 GN=TVAG_291060 PE=4 SV=1	354.4	20	20	1.0017e+08	1.05467e+08	1.00495e+08	1.02139e+08	1.07802e+08	1.11907e+08	6.70671e+07	7.10351e+07	7.73034e+07	6.91595e+07	7.66274e+07	7.25829e+07	7.27518e+07	7.20238e+07	7.60873e+07	7.59215e+07	8.10435e+07	8.20949e+07
A2DK87	TVAG_214830	Phosphoribulokinase / Uridine kinase family protein OS=Trichomonas vaginalis OX=5722 GN=TVAG_214830 PE=4 SV=1	517.04	21	21	3.82275e+08	3.72134e+08	3.78911e+08	3.66686e+08	3.87578e+08	3.71671e+08	2.88814e+08	2.9277e+08	3.02904e+08	3.09392e+08	3.17084e+08	3.24633e+08	3.53544e+08	3.66477e+08	3.37778e+08	3.31936e+08	3.11019e+08	3.30893e+08
A2DBB7	TVAG_098450	40S ribosomal protein S4 OS=Trichomonas vaginalis OX=5722 GN=TVAG_131210 PE=3 SV=1	468.21	15	2	3.17798e+07	3.49654e+07	3.23776e+07	3.23505e+07	3.32197e+07	2.8612e+07	6.15693e+06	5.40608e+06	3.68077e+06	3.90564e+06	2.91258e+06	3.41171e+06	4.26732e+07	3.98716e+07	1.91845e+07	1.99067e+07	2.38291e+07	2.38565e+07
A2DZC5	TVAG_486970	Mov34/MPN/PAD-1 family protein OS=Trichomonas vaginalis OX=5722 GN=TVAG_486970 PE=4 SV=1	413.71	12	12	1.6789e+08	1.66907e+08	1.74427e+08	1.63451e+08	1.77704e+08	1.50287e+08	1.79381e+08	1.84542e+08	2.01312e+08	1.83489e+08	1.9206e+08	1.84591e+08	1.8453e+08	1.71497e+08	1.86255e+08	1.69571e+08	1.85508e+08	1.80281e+08
Q8TA04	TVAG_006140	6-phosphogluconate dehydrogenase, decarboxylating (Fragment) OS=Trichomonas vaginalis OX=5722 GN=gnd PE=2 SV=1	556.57	19	18	2.60089e+08	2.63753e+08	2.59832e+08	2.57794e+08	2.72804e+08	2.73762e+08	7.91139e+08	8.21182e+08	8.21475e+08	8.665e+08	8.35815e+08	8.51356e+08	3.9907e+08	4.03653e+08	3.03365e+08	2.96369e+08	3.41356e+08	3.33966e+08
A2EMD3	TVAG_098820	Alanine transaminase OS=Trichomonas vaginalis OX=5722 GN=TVAG_098820 PE=3 SV=1	326.94	22	8	2.17283e+07	2.61602e+07	2.66242e+07	2.79138e+07	2.34092e+07	2.36483e+07	2.8517e+07	2.73627e+07	2.75212e+07	2.65208e+07	2.33207e+07	2.29645e+07	3.66466e+07	3.67779e+07	3.67465e+07	3.84086e+07	4.3904e+07	4.3906e+07
A2DRM7	TVAG_281070	Phosphofructokinase family protein OS=Trichomonas vaginalis OX=5722 GN=TVAG_281070 PE=4 SV=1	441.96	14	13	1.38098e+08	1.46907e+08	1.64983e+08	1.81924e+08	1.62446e+08	1.50166e+08	1.05414e+08	9.26254e+07	1.00923e+08	9.13837e+07	9.71706e+07	9.36941e+07	1.58416e+08	1.47961e+08	1.14028e+08	1.12178e+08	1.63927e+08	1.55623e+08
A2G1U6	TVAG_385820	Clan MH, family M20, peptidase T-like metallopeptidase OS=Trichomonas vaginalis OX=5722 GN=TVAG_385820 PE=4 SV=1	429.84	18	18	1.216e+08	1.17927e+08	1.33846e+08	1.42449e+08	1.22356e+08	1.25253e+08	3.11551e+08	3.02595e+08	3.21215e+08	3.1401e+08	3.06916e+08	3.12268e+08	1.31152e+08	1.26372e+08	1.2198e+08	1.18754e+08	1.46054e+08	1.48004e+08
A2E3X7	TVAG_074600	Alanine transaminase OS=Trichomonas vaginalis OX=5722 GN=TVAG_074600 PE=3 SV=1	346.05	18	4	2.05273e+07	1.12314e+07	8.8361e+06	1.06226e+07	1.24828e+07	1.15013e+07	2.22256e+07	2.38921e+07	2.27974e+07	2.37389e+07	2.55899e+07	1.25856e+07	2.66963e+07	2.50435e+07	3.65373e+07	3.76391e+07	4.64524e+07	4.58373e+07
A2EWP9	TVAG_040870	Clan CA, family C1, cathepsin L-like cysteine peptidase OS=Trichomonas vaginalis OX=5722 GN=TVAG_040870 PE=3 SV=1	458.25	10	10	1.86763e+08	1.83952e+08	1.87911e+08	1.971e+08	1.88561e+08	1.90573e+08	2.3329e+08	2.30755e+08	2.25822e+08	2.25901e+08	2.15697e+08	2.14679e+08	2.21362e+08	2.30182e+08	2.47724e+08	2.41794e+08	2.83799e+08	2.93591e+08
A2FB95	TVAG_411870	Oxidoreductase, aldo/keto reductase family protein OS=Trichomonas vaginalis OX=5722 GN=TVAG_411870 PE=4 SV=1	651.59	16	14	3.0136e+08	2.89831e+08	3.08784e+08	2.92342e+08	2.98793e+08	2.87812e+08	4.08465e+08	4.16124e+08	3.98675e+08	3.92714e+08	3.75708e+08	3.80748e+08	5.1499e+08	5.12805e+08	3.27945e+08	3.2143e+08	4.76573e+08	4.78822e+08
A2FCX8	TVAG_037710	Copine family protein OS=Trichomonas vaginalis OX=5722 GN=TVAG_037710 PE=3 SV=1	499.05	15	13	7.22155e+07	7.73439e+07	7.05533e+07	7.0421e+07	7.39616e+07	7.89846e+07	1.43903e+08	1.39778e+08	1.15992e+08	1.18907e+08	9.90366e+07	1.0562e+08	9.93483e+07	1.03632e+08	1.06727e+08	1.00892e+08	1.15714e+08	1.146e+08
A2DB48	TVAG_378570	Aminotran_1_2 domain-containing protein OS=Trichomonas vaginalis OX=5722 GN=TVAG_378570 PE=4 SV=1	419.86	11	10	1.41342e+08	1.37084e+08	1.45858e+08	1.44698e+08	1.38326e+08	1.40587e+08	1.87929e+08	1.70548e+08	1.79676e+08	1.68113e+08	1.531e+08	1.6348e+08	1.44975e+08	1.38717e+08	1.2025e+08	1.16743e+08	1.39028e+08	1.31159e+08
Q2PCA0	TVAG_365520	Glucosamine-6-phosphate deaminase (Fragment) OS=Trichomonas vaginalis OX=5722 GN=nagB PE=2 SV=1	480.76	20	20	1.10871e+08	1.13251e+08	1.05897e+08	1.17312e+08	1.05094e+08	1.04126e+08	2.01645e+08	2.04821e+08	2.25385e+08	2.29965e+08	2.20801e+08	2.22769e+08	1.72513e+08	1.71385e+08	1.7114e+08	1.69696e+08	1.82431e+08	1.8421e+08
A2FDX7	TVAG_133950	Haloacid dehalogenase-like hydrolase family protein OS=Trichomonas vaginalis OX=5722 GN=TVAG_133950 PE=4 SV=1	323.41	11	11	1.5212e+08	1.51804e+08	1.70672e+08	1.65816e+08	1.56129e+08	1.51509e+08	1.78456e+08	1.73334e+08	1.79278e+08	1.85517e+08	1.80632e+08	1.76129e+08	306024748	2.98945e+08	2.62096e+08	2.6199e+08	3.04565e+08	2.80672e+08
A2ELU8	TVAG_151830	Dihydropyrimidine dehydrogenase (NADP(+)) OS=Trichomonas vaginalis OX=5722 GN=TVAG_151830 PE=3 SV=1	206.53	19	1	1.99386e+06	2.16247e+06	3.18153e+06	2.98906e+06	2.66248e+06	2.57304e+06
A2FG26	TVAG_301860	EF hand family protein OS=Trichomonas vaginalis OX=5722 GN=TVAG_301860 PE=4 SV=1	497.86	10	10	1.71114e+08	1.76689e+08	1.76614e+08	1.78182e+08	1.70494e+08	1.71318e+08	1.99636e+08	1.94324e+08	1.9721e+08	1.9913e+08	1.94427e+08	1.9091e+08	2.08358e+08	2.04257e+08	2.01141e+08	1.95321e+08	2.03534e+08	2.07569e+08
A2DBA3	TVAG_379120	BTB domain-containing protein OS=Trichomonas vaginalis OX=5722 GN=TVAG_379120 PE=4 SV=1	444.29	10	10	1.32321e+08	1.23821e+08	1.42504e+08	1.44598e+08	1.3104e+08	1.22455e+08	7.47989e+07	6.22456e+07	6.56534e+07	5.37464e+07	6.35432e+07	5.96434e+07	1.58601e+08	1.48976e+08	1.02117e+08	9.5305e+07	1.51074e+08	1.38099e+08
A2E5G5	TVAG_301430	YbaK / prolyl-tRNA synthetases associated domain containing protein OS=Trichomonas vaginalis OX=5722 GN=TVAG_301430 PE=4 SV=1	570.04	20	20	2.19842e+08	2.1712e+08	2.09515e+08	2.04055e+08	2.1829e+08	2.0581e+08	2.14769e+08	2.12708e+08	2.0717e+08	2.07688e+08	2.19635e+08	2.13748e+08	1.57108e+08	1.60908e+08	1.53308e+08	1.49257e+08	1.63203e+08	1.57288e+08
A2FCK1	TVAG_498960	40S ribosomal protein SA OS=Trichomonas vaginalis OX=5722 GN=TVAG_498960 PE=3 SV=1	614.98	13	2	1.74366e+07	1.67198e+07	1.36461e+07	1.35279e+07	8.75173e+06	7.83571e+06	1.23329e+07	1.43838e+07	1.14515e+07	1.05847e+07	1.01603e+07	8.82597e+06	26940935	2.6264e+07	2.31402e+07	2.25414e+07	1.65242e+07	1.75672e+07
A2DDW1	TVAG_199260	UDP-glucose/GDP-mannose dehydrogenase, putative OS=Trichomonas vaginalis OX=5722 GN=TVAG_199260 PE=3 SV=1	372.58	15	1	3.56779e+06	2.08994e+06	3.425e+06	2.54034e+06	4.96031e+06	4.91591e+06	2.0356e+07	2.23822e+07	2.36416e+07	2.5664e+07	2.3273e+07	2.6463e+07	1.55148e+07	1.57086e+07	1.48245e+07	1.52558e+07	1.40223e+07	1.42683e+07
A2E0M2	TVAG_467820	Amidinotransferase family protein OS=Trichomonas vaginalis OX=5722 GN=TVAG_467820 PE=4 SV=1	392.54	17	15	7.50271e+07	7.49005e+07	7.63251e+07	7.4624e+07	8.39155e+07	7.7608e+07	1.35188e+08	1.17817e+08	1.32841e+08	1.221e+08	1.37689e+08	1.24486e+08	7.87799e+07	7.92249e+07	1.07777e+08	1.03502e+08	1.06089e+08	1.06719e+08
A2DI06	TVAG_402500	60s Acidic ribosomal protein OS=Trichomonas vaginalis OX=5722 GN=TVAG_402500 PE=3 SV=1	533.69	9	6	1.65859e+08	1.55041e+08	2.0337e+08	2.11153e+08	1.6719e+08	1.66018e+08	1.02023e+08	9.93224e+07	1.16772e+08	1.17234e+08	1.06917e+08	9.98845e+07	3.21743e+08	3.05486e+08	1.30285e+08	1.22581e+08	3.20606e+08	3.09334e+08
A2EC78	TVAG_414060	Glucose-6-phosphate 1-dehydrogenase OS=Trichomonas vaginalis OX=5722 GN=TVAG_414060 PE=3 SV=1	428.71	25	19	1.01429e+08	9.21482e+07	8.84326e+07	8.56811e+07	1.00088e+08	9.76968e+07	1.35677e+08	1.27257e+08	1.36269e+08	1.42193e+08	1.36916e+08	1.39978e+08	9.14112e+07	9.09874e+07	9.79392e+07	9.24134e+07	8.60109e+07	8.4874e+07
A2H995	TVAG_528040	Peptidase family M49 containing protein (Fragment) OS=Trichomonas vaginalis OX=5722 GN=TVAG_528040 PE=4 SV=1	447.68	14	1
A2EUZ5	TVAG_368890	Cysteine synthases family protein OS=Trichomonas vaginalis OX=5722 GN=TVAG_368890 PE=3 SV=1	392.56	16	7	2.30148e+07	2.44457e+07	2.63646e+07	2.58949e+07	2.15244e+07	2.22878e+07	3.97467e+07	3.40576e+07	4.00845e+07	3.46604e+07	4.23829e+07	3.68906e+07	4.9347e+07	4.58616e+07	3.86572e+07	3.37725e+07	4.43681e+07	4.29814e+07
A2EV95	TVAG_043550	Pyridoxal phosphate homeostasis protein OS=Trichomonas vaginalis OX=5722 GN=TVAG_043550 PE=3 SV=1	492.97	12	12	4.00208e+08	3.91815e+08	3.75928e+08	3.91817e+08	3.84546e+08	4.07072e+08	3.49945e+08	4.03029e+08	3.83085e+08	3.78747e+08	3.82129e+08	3.97715e+08	3.1774e+08	3.28458e+08	3.0341e+08	3.1782e+08	3.16835e+08	3.43576e+08
Q8IEV4	TVAG_125500	Thioredoxin OS=Trichomonas vaginalis OX=5722 GN=trx PE=1 SV=1	658	7	4	5.84134e+08	6.35387e+08	6.44383e+08	6.18256e+08	6.00972e+08	5.98045e+08	5.41881e+08	5.43013e+08	7.12505e+08	4.51049e+08	4.46038e+08	4.11515e+08	6.86127e+08	6.38234e+08	5.12106e+08	4.92693e+08	4.2691e+08	4.0328e+08
A2EK65	TVAG_099980	Ribosomal protein S10p/S20e, putative OS=Trichomonas vaginalis OX=5722 GN=TVAG_099980 PE=3 SV=1	601.16	13	3	3.32217e+07	3.4463e+07	3.75538e+07	4.12306e+07	3.01644e+07	3.53128e+07	1.69678e+07	2.04684e+07	2.19162e+07	2.06791e+07	2.34714e+07	2.42432e+07	4.93107e+07	5.13686e+07	4.08679e+07	4.5322e+07	4.10739e+07	3.89983e+07
A2DII1	TVAG_178290	UDP-glucuronate decarboxylase OS=Trichomonas vaginalis OX=5722 GN=uxs PE=2 SV=1	370.45	10	10	1.33615e+08	1.30226e+08	1.36253e+08	1.31584e+08	1.33024e+08	1.26197e+08	1.21727e+08	1.17948e+08	1.14907e+08	1.17646e+08	1.08017e+08	1.18783e+08	1.12723e+08	1.12088e+08	8.38624e+07	8.50266e+07	1.03138e+08	1.07127e+08
A2EKG5	TVAG_340510	AA_TRNA_LIGASE_II domain-containing protein OS=Trichomonas vaginalis OX=5722 GN=TVAG_340510 PE=4 SV=1	466.23	15	15	3.93473e+08	3.88686e+08	3.87598e+08	3.8255e+08	3.98156e+08	3.81395e+08	2.76413e+08	2.81469e+08	2.81131e+08	2.88137e+08	2.81824e+08	2.90457e+08	8.16399e+08	8.04221e+08	6.26134e+08	6.3128e+08	7.17757e+08	7.0379e+08
A2FPT8	TVAG_471390	40S ribosomal protein S5, putative OS=Trichomonas vaginalis OX=5722 GN=TVAG_471390 PE=3 SV=1	430.15	11	2	4.58675e+06	5.41029e+06	6.10036e+06	5.71012e+06	5.68706e+06	7.11892e+06	2.36563e+06	2.40129e+06	2.55285e+06	2.31964e+06	2.24825e+06	2.20053e+06	2.60282e+07	2.44832e+07	1.28442e+07	1.18839e+07	1.75493e+07	1.54124e+07
A2FSG7	TVAG_383370	Uncharacterized protein OS=Trichomonas vaginalis OX=5722 GN=TVAG_383370 PE=4 SV=1	710.51	21	21	5.56692e+08	5.84842e+08	5.30129e+08	5.48989e+08	5.27743e+08	5.41076e+08	7.92544e+08	7.83409e+08	8.01811e+08	7.79721e+08	7.73263e+08	7.67651e+08	459148003	4.54781e+08	4.89806e+08	5.02867e+08	4.63371e+08	4.67658e+08
O43957	TVAG_161300	Superoxide dismutase OS=Trichomonas vaginalis OX=5722 GN=TvSOD6 PE=3 SV=1	703.96	10	7	3.45156e+08	3.32289e+08	3.5397e+08	3.26991e+08	3.27175e+08	3.15222e+08	8.62787e+08	1.09921e+09	6.47414e+08	4.06576e+08	6.68527e+08	4.10828e+08	515986413	4.90178e+08	3.81598e+08	3.80737e+08	5.17606e+08	5.22695e+08
A2DHG9	TVAG_021890	Uncharacterized protein OS=Trichomonas vaginalis OX=5722 GN=TVAG_021890 PE=3 SV=1	381.88	15	12	4.14938e+08	4.20955e+08	4.21773e+08	4.24322e+08	3.94518e+08	4.00142e+08	3.96295e+08	3.99544e+08	3.71659e+08	3.72076e+08	3.71256e+08	3.5532e+08	628692143	6.27251e+08	5.29263e+08	5.36693e+08	5.81943e+08	6.18332e+08
A2FR27	TVAG_350040	Dynamin central region family protein OS=Trichomonas vaginalis OX=5722 GN=TVAG_350040 PE=3 SV=1	407.23	24	21	1.77675e+08	1.79313e+08	1.73133e+08	1.607e+08	1.73495e+08	1.82163e+08	2.11753e+08	2.18568e+08	2.24931e+08	2.22338e+08	2.24463e+08	2.2404e+08	2.02121e+08	2.00148e+08	1.97119e+08	1.91425e+08	2.0506e+08	2.07287e+08
A2FWR9	TVAG_142060	Ribosomal protein S3Ae, putative OS=Trichomonas vaginalis OX=5722 GN=TVAG_142060 PE=4 SV=1	477.85	14	1	2.65347e+06	2.59668e+06	2.95628e+06	2.91339e+06				1.87035e+06					5368755	5.4699e+06	1.94409e+06	1.8027e+06		2.61023e+06
A2EBI6	TVAG_128250	Proteasome endopeptidase complex, putative OS=Trichomonas vaginalis OX=5722 GN=TVAG_128250 PE=3 SV=1	337.42	16	14	3.99647e+07	5.22937e+07	5.02292e+07	6.6955e+07	5.4838e+07	5.56183e+07	8.41499e+07	7.01466e+07	8.37309e+07	9.28401e+07	9.0935e+07	9.04592e+07	8.68975e+07	8.67144e+07	8.7698e+07	6.93972e+07	9.24839e+07	9.06388e+07
A2FEY8	TVAG_256820	Phosphorylase family protein OS=Trichomonas vaginalis OX=5722 GN=TVAG_256820 PE=4 SV=1	626.52	15	8	1.90372e+08	1.9133e+08	1.9811e+08	2.08354e+08	2.02615e+08	2.03265e+08	2.95821e+08	3.26001e+08	3.17455e+08	3.13349e+08	3.20459e+08	3.20676e+08	4.24182e+08	4.30531e+08	5.60772e+08	5.70718e+08	4.17941e+08	4.38702e+08
A2DYC4	TVAG_393280	Deoxyribose-phosphate aldolase OS=Trichomonas vaginalis OX=5722 GN=TVAG_393280 PE=3 SV=1	369.71	9	5	4.05022e+07	4.08007e+07	4.04214e+07	3.89232e+07	4.33484e+07	4.06843e+07	3.46337e+07	3.43286e+07	3.3217e+07	3.71233e+07	3.51111e+07	3.31204e+07	4.83134e+07	5.00381e+07	4.05624e+07	3.77995e+07	4.24029e+07	4.13821e+07
A2FLG0	TVAG_480600	40S ribosomal protein SA OS=Trichomonas vaginalis OX=5722 GN=TVAG_480600 PE=3 SV=1	550.63	14	1		707368			1.41795e+06	1.63102e+06	1.39014e+07	1.52694e+07	1.77101e+07	1.93276e+07	3.07854e+07	3.1336e+07	9455974	1.04055e+07	7.40469e+06	8.02457e+06	1.00209e+07	1.18093e+07
A2DDU5	TVAG_199100	40S ribosomal protein S7 OS=Trichomonas vaginalis OX=5722 GN=TVAG_199100 PE=3 SV=1	559.06	8	7	7.59285e+08	7.80109e+08	7.17085e+08	7.19923e+08	7.40635e+08	7.38993e+08	2.86542e+08	2.43696e+08	2.40304e+08	2.7191e+08	2.82814e+08	2.84855e+08	6.37611e+08	6.49043e+08	5.69254e+08	5.94512e+08	5.67686e+08	6.08131e+08
A2FC75	TVAG_335480	40S ribosomal protein S4 OS=Trichomonas vaginalis OX=5722 GN=TVAG_335480 PE=1 SV=1	413.22	14	1	7.13938e+06	7.435e+06	6.59185e+06	6.46574e+06	7.91843e+06	6.57187e+06
A2D8B4	TVAG_072100	Glutamate dehydrogenase OS=Trichomonas vaginalis OX=5722 GN=TVAG_072100 PE=3 SV=1	386.89	17	1							3.04259e+06	3.05207e+06	3.95245e+06	3.75338e+06	3.58255e+06	3.04665e+06
A2FF22	TVAG_277610	Uncharacterized protein OS=Trichomonas vaginalis OX=5722 GN=TVAG_277610 PE=4 SV=1	373.72	13	4	5.41259e+06	6.83925e+06	9.82535e+06	1.03618e+07	7.94816e+06	2.53537e+06	3.59653e+07	3.64556e+07	3.87617e+07	3.99134e+07	3.36509e+07	3.9405e+07	2.74887e+07	2.74189e+07	2.21054e+07	2.14934e+07	2.82574e+07	2.84983e+07
A2E2N8	TVAG_212480	RuvB-like helicase OS=Trichomonas vaginalis OX=5722 GN=TVAG_212480 PE=3 SV=1	416.13	23	23	1.93969e+08	1.96729e+08	2.11722e+08	2.22969e+08	2.00961e+08	2.07202e+08	2.31733e+08	2.23463e+08	2.33119e+08	2.31173e+08	2.13953e+08	2.06226e+08	2.58413e+08	2.65163e+08	2.23691e+08	2.43075e+08	2.77472e+08	2.759e+08
A2DDJ7	TVAG_198100	S5 DRBM domain-containing protein OS=Trichomonas vaginalis OX=5722 GN=TVAG_198100 PE=3 SV=1	449.06	16	1	1.43776e+06	1.08196e+06	2.16351e+06	1.67067e+06	916541	1.78976e+06		1.35714e+06	1.08838e+06	1.19885e+06		1.18459e+06	1.30811e+07	1.19276e+07	8.72742e+06	6.21676e+06	6.61527e+06	6.70002e+06
A2FV16	TVAG_162680	S5 DRBM domain-containing protein OS=Trichomonas vaginalis OX=5722 GN=TVAG_162680 PE=3 SV=1	445.86	16	1	5.22415e+06	4.29574e+06	6.66835e+06	6.85865e+06	4.74502e+06	4.50224e+06	2.58456e+06	1.99393e+06	1.62441e+06	2.67933e+06	1.67347e+06	1.36788e+06	16839361	1.69863e+07	6.87444e+06	6.20424e+06	1.07232e+07	1.11073e+07
A2GCR8	TVAG_573910	Uncharacterized protein OS=Trichomonas vaginalis OX=5722 GN=TVAG_573910 PE=4 SV=1	352.73	18	18	1.79938e+08	1.78383e+08	1.77605e+08	1.67794e+08	1.91248e+08	1.80279e+08	2.24365e+08	2.30089e+08	2.4943e+08	2.15273e+08	2.5982e+08	2.67838e+08	2.59385e+08	2.51603e+08	3.84209e+08	3.51807e+08	3.68403e+08	3.66182e+08
A2ENN9	TVAG_100620	Profilin OS=Trichomonas vaginalis OX=5722 GN=TVAG_100620 PE=3 SV=1	1033.09	6	3	1.49782e+09	1.51915e+09	1.40706e+09	1.42427e+09	1.46844e+09	1.46341e+09	1.89425e+09	2.03321e+09	1.99847e+09	2.04859e+09	1.98533e+09	1.9452e+09	1.22071e+09	1.18141e+09	1.49087e+09	1.48023e+09	1.33252e+09	1.3712e+09
A2DHY3	TVAG_402260	Cofilin/tropomyosin-type actin-binding protein OS=Trichomonas vaginalis OX=5722 GN=TVAG_402260 PE=4 SV=1	753.04	11	8	1.05564e+09	1.07417e+09	1.0463e+09	1.05548e+09	1.0791e+09	1.09769e+09	5.71979e+08	5.92029e+08	5.92045e+08	5.82879e+08	6.19532e+08	6.47019e+08	9.53602e+08	9.10643e+08	9.55217e+08	9.50103e+08	8.98094e+08	9.16243e+08
A2DGX6	TVAG_192620	Cofilin/tropomyosin-type actin-binding protein OS=Trichomonas vaginalis OX=5722 GN=TVAG_192620 PE=3 SV=1	882.01	8	8	7.14752e+08	7.47882e+08	6.77114e+08	6.69119e+08	7.15267e+08	7.31736e+08	7.00404e+08	7.07634e+08	7.26144e+08	7.26805e+08	7.50629e+08	7.12633e+08	9.15483e+08	9.39357e+08	6.91225e+08	6.93978e+08	8.82474e+08	8.36829e+08
A2FIW7	TVAG_268810	STE family protein kinase OS=Trichomonas vaginalis OX=5722 GN=TVAG_268810 PE=4 SV=1	563.49	14	14	4.08926e+08	3.7778e+08	3.6669e+08	3.54862e+08	3.78282e+08	3.74959e+08	4.58206e+08	4.84973e+08	4.83203e+08	4.90541e+08	5.1062e+08	4.93823e+08	3.96816e+08	3.82004e+08	3.96884e+08	3.77064e+08	3.69682e+08	3.64365e+08
A2EKS1	TVAG_182620	TvhydB protein, putative OS=Trichomonas vaginalis OX=5722 GN=TVAG_310050 PE=3 SV=1	253.36	12	9	2.75074e+08	2.75792e+08	2.69944e+08	2.73115e+08	2.76453e+08	2.75555e+08	2.90877e+07	3.26784e+07	3.12773e+07	3.2733e+07	3.45567e+07	3.30475e+07	4.6435e+07	4.87436e+07	5.60257e+07	5.54691e+07	4.70437e+07	4.84725e+07
A2EFE7	TVAG_240050	40S ribosomal protein SA OS=Trichomonas vaginalis OX=5722 GN=TVAG_240050 PE=1 SV=1	542.82	14	1	1.10409e+06	4.1014e+06	693627			4.09674e+06												433277
A2DMV2	TVAG_254350	Calponin-homology (CH) domain-containing protein OS=Trichomonas vaginalis OX=5722 GN=TVAG_254350 PE=4 SV=1	384.71	9	9	3.04765e+08	2.95164e+08	3.20218e+08	3.21904e+08	3.17139e+08	3.09447e+08	3.21188e+08	3.10013e+08	3.28811e+08	3.39976e+08	3.14375e+08	3.22393e+08	2.3622e+08	2.32406e+08	1.75299e+08	1.63555e+08	2.00735e+08	1.94035e+08
A2D7A3	TVAG_119570	ATPase, AAA family protein OS=Trichomonas vaginalis OX=5722 GN=TVAG_119570 PE=4 SV=1	338.1	19	19	3.47195e+07	3.20554e+07	3.79179e+07	3.48678e+07	3.47096e+07	3.97681e+07	7.39779e+07	6.68499e+07	6.93256e+07	6.94331e+07	6.29392e+07	7.00062e+07	4.11343e+07	4.22805e+07	3.6808e+07	4.28953e+07	4.65891e+07	4.60349e+07
A2FYY9	TVAG_405380	AMP-binding enzyme family protein OS=Trichomonas vaginalis OX=5722 GN=TVAG_405380 PE=4 SV=1	221.34	19	19	9.85743e+07	9.92677e+07	1.02433e+08	1.05739e+08	9.89321e+07	1.04013e+08	6.73853e+07	7.45138e+07	6.9965e+07	6.73981e+07	6.98063e+07	7.56125e+07	5.0879e+07	5.52942e+07	4.91052e+07	5.1407e+07	5.22684e+07	4.76161e+07
A2EYL1	TVAG_031030	DUF1681 domain-containing protein OS=Trichomonas vaginalis OX=5722 GN=TVAG_031030 PE=4 SV=1	479.52	11	11	2.78573e+08	2.77132e+08	2.62714e+08	2.70992e+08	2.71606e+08	2.76114e+08	4.10165e+08	3.86724e+08	4.46009e+08	4.18398e+08	4.2697e+08	4.16842e+08	2.80357e+08	2.75537e+08	3.61871e+08	3.38679e+08	3.04644e+08	2.95018e+08
A2DDW2	TVAG_199270	60S ribosomal protein L7a OS=Trichomonas vaginalis OX=5722 GN=TVAG_199270 PE=3 SV=1	506.86	13	13	8.66241e+08	8.53233e+08	8.43449e+08	8.42281e+08	8.1712e+08	8.00646e+08	2.93036e+08	3.06904e+08	3.03472e+08	3.14164e+08	3.08526e+08	3.26156e+08	2.64821e+09	2.68347e+09	1.07371e+09	1.09746e+09	1.14323e+09	1.19404e+09
A2F2T6	TVAG_231360	Proteasome endopeptidase complex OS=Trichomonas vaginalis OX=5722 GN=TVAG_231360 PE=4 SV=1	372.57	11	11	1.84984e+08	1.79741e+08	1.82526e+08	1.78113e+08	2.05745e+08	1.97202e+08	2.65286e+08	2.55721e+08	2.59622e+08	2.66016e+08	2.84431e+08	2.81921e+08	2.00669e+08	2.06237e+08	2.39615e+08	2.43752e+08	2.34307e+08	2.37853e+08
A2DGI5	TVAG_239580	Eukaryotic translation initiation factor 5B OS=Trichomonas vaginalis OX=5722 GN=TVAG_239580 PE=4 SV=1	562.96	18	18	8.87002e+07	8.39613e+07	8.76247e+07	8.59655e+07	8.52598e+07	9.09344e+07	1.21797e+08	1.4049e+08	1.26984e+08	1.22751e+08	1.21136e+08	1.2579e+08	127034599	1.20998e+08	8.6198e+07	8.41496e+07	9.92751e+07	9.8409e+07
A2ELT8	TVAG_151730	Dynein intermediate chain 2, ciliary-related protein OS=Trichomonas vaginalis OX=5722 GN=TVAG_151730 PE=4 SV=1	324.28	17	17	4.34443e+07	4.54637e+07	4.13055e+07	4.22309e+07	4.14323e+07	4.164e+07	6.05166e+07	5.38123e+07	6.21441e+07	6.20672e+07	6.93038e+07	5.69644e+07	7.66796e+07	7.56995e+07	8.27828e+07	7.41886e+07	8.51741e+07	8.21798e+07
A2FLR6	TVAG_105770	Pyruvate:ferredoxin oxidoreductase C OS=Trichomonas vaginalis OX=5722 GN=TVAG_105770 PE=4 SV=1	252.68	23	23	1.87799e+08	1.82304e+08	1.87043e+08	1.90059e+08	1.92824e+08	1.87831e+08	2.94672e+07	2.61229e+07	2.8017e+07	3.03998e+07	2.78912e+07	2.62164e+07	5.49977e+07	6.41236e+07	5.30805e+07	5.88694e+07	6.56762e+07	6.92114e+07
A2DA58	TVAG_476350	Uncharacterized protein OS=Trichomonas vaginalis OX=5722 GN=TVAG_476350 PE=4 SV=1	537.46	13	13	3.62687e+08	3.59812e+08	3.53211e+08	3.52181e+08	3.63057e+08	3.60671e+08	3.5867e+08	3.67476e+08	3.75092e+08	3.9648e+08	3.59379e+08	3.6767e+08	5.34324e+08	5.38443e+08	3.69014e+08	3.64828e+08	4.94308e+08	4.914e+08
A2FA68	TVAG_263210	Proline-rich protein, putative OS=Trichomonas vaginalis OX=5722 GN=TVAG_263210 PE=4 SV=1	247.25	16	16	1.31162e+08	1.37402e+08	1.33228e+08	1.32471e+08	1.31785e+08	1.41643e+08	1.20749e+08	8.76934e+07	1.15927e+08	1.14103e+08	1.17412e+08	1.15622e+08	1.11597e+08	1.11723e+08	1.32453e+08	1.35599e+08	1.26391e+08	1.17558e+08
A2FHD2	TVAG_144390	Uncharacterized protein OS=Trichomonas vaginalis OX=5722 GN=TVAG_144390 PE=4 SV=1	305.02	15	15	5.59339e+07	5.06128e+07	5.55672e+07	4.68995e+07	5.25291e+07	5.25235e+07	6.88869e+07	7.01803e+07	7.39821e+07	7.27412e+07	7.50369e+07	6.88506e+07	7.15827e+07	6.79257e+07	7.44131e+07	7.51156e+07	8.15613e+07	8.61705e+07
A2FAS2	TVAG_114530	UDP-glucose 6-dehydrogenase OS=Trichomonas vaginalis OX=5722 GN=TVAG_114530 PE=3 SV=1	340.96	16	16	8.3191e+07	7.73751e+07	8.84426e+07	8.50334e+07	8.10151e+07	7.85613e+07	6.63726e+07	6.6629e+07	6.80346e+07	7.02335e+07	6.9818e+07	6.71721e+07	8.06339e+07	7.62902e+07	6.08564e+07	6.15936e+07	7.3265e+07	7.57053e+07
A2FDL4	TVAG_440110	Uncharacterized protein OS=Trichomonas vaginalis OX=5722 GN=TVAG_440110 PE=4 SV=1	402.84	19	19	1.98286e+08	2.03722e+08	2.13966e+08	2.03545e+08	2.01022e+08	2.11262e+08	3.08654e+08	3.07122e+08	2.93252e+08	2.85538e+08	2.80882e+08	2.75439e+08	2.97178e+08	2.99713e+08	2.95983e+08	2.98168e+08	3.25721e+08	3.28698e+08
A2DLM6	TVAG_062640	Uncharacterized protein OS=Trichomonas vaginalis OX=5722 GN=TVAG_062640 PE=4 SV=1	294.38	16	16	1.82467e+08	1.82708e+08	1.64941e+08	1.82819e+08	1.79224e+08	1.71775e+08	9.9905e+07	8.77939e+07	1.11041e+08	1.0125e+08	1.09702e+08	1.15732e+08	1.27213e+08	1.4347e+08	1.1864e+08	1.12313e+08	1.32965e+08	1.37396e+08
A2E8B4	TVAG_359120	S5 DRBM domain-containing protein OS=Trichomonas vaginalis OX=5722 GN=TVAG_359120 PE=3 SV=1	444.82	16	1													4348799	4.12321e+06	1.99584e+06	2.13057e+06	2.06796e+06	1.57842e+06
A2F5C1	TVAG_222450	Small GTP-binding protein, putative OS=Trichomonas vaginalis OX=5722 GN=TVAG_222450 PE=4 SV=1	315.98	12	11	4.51148e+08	4.47765e+08	4.71557e+08	4.71047e+08	4.40033e+08	4.55787e+08	5.46928e+08	5.2298e+08	5.32259e+08	5.24051e+08	5.30312e+08	5.04098e+08	568482811	5.44491e+08	4.91154e+08	4.9402e+08	5.36209e+08	5.30352e+08
A2DJ26	TVAG_447850	Histone H2B OS=Trichomonas vaginalis OX=5722 GN=TVAG_026390 PE=3 SV=1	605.28	12	8	8.8465e+08	8.66156e+08	8.02292e+08	8.26224e+08	7.89557e+08	7.9788e+08	4.46991e+08	4.3846e+08	4.66864e+08	4.84349e+08	4.74142e+08	4.89849e+08	1.24786e+09	1.31664e+09	9.17452e+08	8.95813e+08	1.05277e+09	1.08513e+09
A2EHV7	TVAG_000810	Uncharacterized protein OS=Trichomonas vaginalis OX=5722 GN=TVAG_000810 PE=4 SV=1	416.32	16	16	1.64046e+08	1.27625e+08	1.26433e+08	1.32592e+08	1.57026e+08	1.59062e+08	1.18685e+08	1.17714e+08	1.13474e+08	1.04508e+08	9.96542e+07	1.04538e+08	206266448	1.95745e+08	1.21066e+08	1.56963e+08	1.56326e+08	1.52729e+08
A2EFT9	TVAG_145700	S-adenosylmethionine synthase OS=Trichomonas vaginalis OX=5722 GN=TVAG_145700 PE=3 SV=1	387.03	16	4	9.91867e+06	9.88586e+06	2.36429e+07	1.28538e+07	1.22857e+07	1.38718e+07	7.54266e+07	7.65037e+07	8.16181e+07	7.68744e+07	2.72105e+07	7.22246e+07	1.70178e+07	1.79299e+07	2.37107e+07	2.25263e+07	1.09026e+07	2.19529e+07
A2FUZ0	TVAG_251250	Uncharacterized protein OS=Trichomonas vaginalis OX=5722 GN=TVAG_251250 PE=4 SV=1	441.64	14	14	3.08271e+08	3.13582e+08	2.99612e+08	2.9218e+08	2.79403e+08	2.88828e+08	1.75137e+08	1.98889e+08	1.98302e+08	1.96208e+08	1.67038e+08	1.88865e+08	3.24624e+08	3.00422e+08	2.02738e+08	2.02141e+08	2.8565e+08	2.81222e+08
A2FXV9	TVAG_099490	ROK family protein OS=Trichomonas vaginalis OX=5722 GN=TVAG_099490 PE=4 SV=1	370.61	12	12	1.32593e+08	1.3001e+08	1.27784e+08	1.29493e+08	1.33443e+08	1.34757e+08	1.10493e+08	1.14962e+08	1.16265e+08	1.11637e+08	1.05731e+08	1.03521e+08	2.53371e+08	2.62426e+08	2.29917e+08	2.23816e+08	2.8216e+08	2.93706e+08
A2DSA6	TVAG_066900	Ubiquitin-conjugating enzyme family protein OS=Trichomonas vaginalis OX=5722 GN=TVAG_066900 PE=3 SV=1	404.56	14	14	4.08654e+08	4.10754e+08	3.9475e+08	3.90693e+08	4.08157e+08	4.21014e+08	3.91829e+08	4.01116e+08	4.10386e+08	4.18752e+08	4.10768e+08	4.1093e+08	629483370	6.24746e+08	6.39027e+08	6.54347e+08	6.40513e+08	6.70241e+08
A2E7Z2	TVAG_127250	Proteasome subunit beta OS=Trichomonas vaginalis OX=5722 GN=TVAG_127250 PE=3 SV=1	495.64	12	12	2.46104e+08	2.54172e+08	2.37777e+08	2.237e+08	2.49354e+08	2.53246e+08	3.7797e+08	3.85453e+08	3.66771e+08	3.58076e+08	4.63138e+08	4.54156e+08	2.47666e+08	2.41837e+08	3.36597e+08	3.40007e+08	2.96065e+08	3.07063e+08
A2FP65	TVAG_277050	Citrate lyase beta like, putative OS=Trichomonas vaginalis OX=5722 GN=TVAG_277050 PE=4 SV=1	405.31	13	13	1.52533e+08	1.48647e+08	1.36686e+08	1.43094e+08	1.50545e+08	1.43847e+08	1.55669e+08	1.5703e+08	1.45171e+08	1.53753e+08	1.4496e+08	1.45432e+08	1.52041e+08	1.51968e+08	1.82852e+08	1.80124e+08	1.98494e+08	2.01003e+08
A2EHK3	TVAG_142440	S5 DRBM domain-containing protein OS=Trichomonas vaginalis OX=5722 GN=TVAG_142440 PE=1 SV=1	440.83	16	1	844329	1.42447e+06	1.55438e+06	1.28431e+06	1.21162e+06		2.09411e+06	2.22175e+06	2.45376e+06	2.99409e+06	1.90599e+06	2.18408e+06	2.87261e+06	4.08128e+06	2.52916e+06	2.42755e+06	2.94841e+06	2.46168e+06
A2EFR4	TVAG_145440	Thioredoxin OS=Trichomonas vaginalis OX=5722 GN=TVAG_145440 PE=3 SV=1	564.67	6	6	9.85624e+08	1.02024e+09	9.51517e+08	9.43958e+08	9.85125e+08	9.09909e+08	1.23218e+09	1.24889e+09	1.22825e+09	1.18254e+09	1.19457e+09	1.28467e+09	1.28293e+09	1.29016e+09	1.13468e+09	1.12265e+09	1.25181e+09	1.23945e+09
A2G5X6	TVAG_375490	40S ribosomal protein S7 OS=Trichomonas vaginalis OX=5722 GN=TVAG_143030 PE=1 SV=1	553.52	10	9	8.57014e+08	8.6004e+08	8.08246e+08	7.89165e+08	8.10113e+08	7.38858e+08	3.30735e+08	3.40748e+08	3.06076e+08	3.19829e+08	3.3141e+08	3.35628e+08	837188815	8.20779e+08	7.33464e+08	7.47578e+08	6.96016e+08	7.03301e+08
A2FN11	TVAG_458470	Tudor domain containing protein OS=Trichomonas vaginalis OX=5722 GN=TVAG_458470 PE=4 SV=1	429.76	23	23	1.06913e+08	1.08336e+08	9.69938e+07	1.14777e+08	1.02091e+08	9.95805e+07	1.21487e+08	1.07015e+08	1.30117e+08	1.2144e+08	1.17001e+08	1.20413e+08	1.45146e+08	1.4243e+08	9.54651e+07	8.96262e+07	1.09084e+08	1.09494e+08
A2F2J3	TVAG_265960	Maf protein OS=Trichomonas vaginalis OX=5722 GN=TVAG_265960 PE=3 SV=1	562.8	12	10	4.46957e+08	4.57785e+08	4.19571e+08	4.36555e+08	4.46728e+08	4.44049e+08	3.09598e+08	2.92032e+08	3.24999e+08	3.18031e+08	3.31259e+08	3.01597e+08	410324839	3.884e+08	4.44329e+08	4.30514e+08	4.11669e+08	4.03975e+08
A2F763	TVAG_296140	Clan CA, family C19, ubiquitin hydrolase-like cysteine peptidase OS=Trichomonas vaginalis OX=5722 GN=TVAG_296140 PE=4 SV=1	416.08	17	17	1.55109e+08	1.45425e+08	1.51843e+08	1.49532e+08	1.44851e+08	1.48158e+08	1.79924e+08	1.80808e+08	1.94625e+08	1.90335e+08	1.84587e+08	1.82989e+08	2.0084e+08	1.9295e+08	2.04366e+08	1.95773e+08	2.02867e+08	1.91206e+08
A2DJD5	TVAG_136530	Adaptin N terminal region family protein OS=Trichomonas vaginalis OX=5722 GN=TVAG_136530 PE=3 SV=1	235.96	18	6	2.01425e+07	1.81963e+07	2.20536e+07	2.16987e+07	1.90667e+07	1.18901e+07	1.51028e+07	1.28895e+07	1.59054e+07	1.43764e+07	6.04698e+06	5.46687e+06	22402641	2.30618e+07	7.17271e+06	6.84607e+06	1.82891e+07	1.70255e+07
A2D791	TVAG_119450	Uncharacterized protein OS=Trichomonas vaginalis OX=5722 GN=TVAG_119450 PE=4 SV=1	444.21	13	11	1.45854e+08	1.61742e+08	1.50292e+08	1.43363e+08	1.48744e+08	1.67415e+08	6.24032e+08	6.44123e+08	6.13816e+08	6.24941e+08	6.34671e+08	6.5544e+08	2.92896e+08	2.73027e+08	2.9838e+08	2.8072e+08	3.00038e+08	2.90259e+08
A2E5L6	TVAG_039050	Epimerase/dehydratase, putative OS=Trichomonas vaginalis OX=5722 GN=TVAG_039050 PE=4 SV=1	289.49	8	8	1.41011e+08	1.2362e+08	1.35544e+08	1.65318e+08	1.16113e+08	1.16438e+08	2.05166e+08	2.25195e+08	2.35478e+08	2.29077e+08	2.16619e+08	2.2066e+08	1.47528e+08	1.41461e+08	1.17106e+08	1.12358e+08	1.19703e+08	1.21428e+08
A2F4R6	TVAG_328410	RNA polymerase Rpb3/Rpb11 dimerisation domain containing protein OS=Trichomonas vaginalis OX=5722 GN=TVAG_328410 PE=3 SV=1	155.06	11	11	7.5643e+07	7.72593e+07	7.30693e+07	7.48908e+07	7.57972e+07	6.91969e+07	1.49066e+08	1.49297e+08	1.49741e+08	1.8438e+08	1.55952e+08	1.48677e+08	8.33634e+07	8.25693e+07	9.01817e+07	8.46483e+07	8.75346e+07	8.96935e+07
A2G7V0	TVAG_006110	ThiF family protein OS=Trichomonas vaginalis OX=5722 GN=TVAG_369470 PE=3 SV=1	286.2	18	12	8.66128e+07	8.44869e+07	8.09321e+07	7.89019e+07	9.80433e+07	9.20585e+07	1.19863e+08	1.21281e+08	1.23336e+08	1.15365e+08	1.23051e+08	1.17041e+08	8.86189e+07	9.24172e+07	9.45782e+07	8.13261e+07	8.711e+07	9.51366e+07
A2DFC2	TVAG_436740	Formin Homology 2 Domain containing protein OS=Trichomonas vaginalis OX=5722 GN=TVAG_436740 PE=4 SV=1	289.2	21	21	6.81298e+07	6.31548e+07	6.91928e+07	6.85616e+07	6.82994e+07	6.81522e+07	7.76531e+07	7.42824e+07	7.46149e+07	7.36481e+07	7.40824e+07	7.26783e+07	1.0979e+08	1.11443e+08	8.03225e+07	7.69546e+07	1.01975e+08	1.05212e+08
A2F6X9	TVAG_181970	Tctex-1 family protein OS=Trichomonas vaginalis OX=5722 GN=TVAG_181970 PE=4 SV=1	296.71	7	7	3.40356e+08	3.29407e+08	3.37611e+08	3.52808e+08	3.21075e+08	3.30233e+08	3.63772e+08	3.8533e+08	3.8563e+08	3.67162e+08	2.17271e+08	3.87831e+08	2.28807e+08	2.59799e+08	2.9952e+08	2.83561e+08	2.56528e+08	2.85569e+08
A2FUN6	TVAG_319300	Profilin OS=Trichomonas vaginalis OX=5722 GN=TVAG_319300 PE=3 SV=1	283.47	4	4	1.66539e+08	1.741e+08	1.54645e+08	1.65016e+08	1.727e+08	1.77191e+08	1.22666e+08	1.19141e+08	1.25113e+08	1.21841e+08	1.11192e+08	1.22744e+08	8.86623e+07	8.47655e+07	8.35772e+07	8.32886e+07	8.91494e+07	9.43803e+07
A2DAU3	TVAG_036210	NAC domain containing protein OS=Trichomonas vaginalis OX=5722 GN=TVAG_036210 PE=4 SV=1	682.29	7	1	4.0583e+07	3.8809e+07	6.68565e+07	7.25479e+07	4.28164e+07	4.82582e+07	1.23766e+07	1.14113e+07	1.19189e+07	1.06229e+07	1.20799e+07	1.11458e+07	66167160	7.21326e+07	4.5776e+07	4.50478e+07	7.24747e+07	7.52549e+07
A2EI69	TVAG_429930	Uncharacterized protein OS=Trichomonas vaginalis OX=5722 GN=TVAG_429930 PE=4 SV=1	416.36	20	20	2.31803e+08	2.33737e+08	2.46607e+08	2.48143e+08	2.33172e+08	2.28841e+08	2.77697e+08	2.76245e+08	2.70311e+08	2.69577e+08	2.63894e+08	2.58065e+08	2.03683e+08	2.01736e+08	2.56847e+08	2.5303e+08	2.44082e+08	2.45804e+08
Q4G2C9	TVAG_169740	Ras-related protein Rab11C, putative OS=Trichomonas vaginalis OX=5722 GN=TVAG_169740 PE=4 SV=1	579.75	12	9	2.53373e+08	2.48008e+08	2.69486e+08	2.54876e+08	2.40775e+08	2.45814e+08	2.92054e+08	2.86244e+08	2.83488e+08	2.97302e+08	2.96354e+08	3.01475e+08	3.89271e+08	3.82349e+08	3.30297e+08	3.29709e+08	3.81725e+08	3.84092e+08
A2F083	TVAG_317070	S-adenosylmethionine synthase OS=Trichomonas vaginalis OX=5722 GN=TVAG_317070 PE=3 SV=1	398.82	16	5	4.09654e+06	4.19454e+06	4.55798e+06	2.83726e+06	5.84156e+06	4.60871e+06	1.20936e+07	1.12722e+07	1.1518e+07	1.10892e+07	1.37193e+07	1.26049e+07	7.33514e+06	6.66756e+06	5.18018e+06	4.50067e+06	5.09292e+06	5.47971e+06
A2FXM5	TVAG_385330	Polyadenylate-binding protein, putative OS=Trichomonas vaginalis OX=5722 GN=TVAG_385330 PE=4 SV=1	424.38	16	16	1.71037e+08	1.70267e+08	1.7883e+08	1.70312e+08	1.72887e+08	1.6385e+08	1.51788e+08	1.60427e+08	1.55816e+08	1.60347e+08	1.49982e+08	1.51298e+08	1.74029e+08	1.96946e+08	1.59353e+08	1.56864e+08	1.77634e+08	1.7702e+08
A2FWD3	TVAG_357210	Small GTP-binding protein, putative OS=Trichomonas vaginalis OX=5722 GN=TVAG_357210 PE=4 SV=1	548.15	10	10	3.7559e+08	3.62109e+08	3.79406e+08	3.62903e+08	3.61358e+08	3.51793e+08	4.13732e+08	3.95668e+08	3.94692e+08	3.95594e+08	4.15498e+08	4.31423e+08	4.02356e+08	4.17654e+08	3.82615e+08	3.70904e+08	4.0341e+08	4.09134e+08
A2DAC2	TVAG_407170	Inositol-3-phosphate synthase OS=Trichomonas vaginalis OX=5722 GN=TVAG_476990 PE=3 SV=1	550.66	13	1
A2F2B2	TVAG_493040	Uncharacterized protein OS=Trichomonas vaginalis OX=5722 GN=TVAG_493040 PE=4 SV=1	256.68	10	10	6.47826e+07	5.27737e+07	6.17845e+07	6.81291e+07	5.12464e+07	6.00704e+07	4.13238e+07	4.29184e+07	4.00842e+07	4.17824e+07	3.82673e+07	4.27698e+07	2.07096e+08	2.07713e+08	4.61403e+07	5.00228e+07	1.26571e+08	1.38161e+08
A2E0R1	TVAG_468220	NAD(P)H-hydrate epimerase OS=Trichomonas vaginalis OX=5722 GN=TVAG_468220 PE=3 SV=1	479	12	12	1.51312e+08	1.41691e+08	1.4184e+08	1.33895e+08	1.44416e+08	1.32008e+08	1.53113e+08	1.55106e+08	1.46038e+08	1.46608e+08	1.50828e+08	1.48765e+08	1.46448e+08	1.46981e+08	1.59485e+08	1.54717e+08	1.69287e+08	1.70737e+08
A2FRW1	TVAG_215920	Phospholipase B-like OS=Trichomonas vaginalis OX=5722 GN=TVAG_215920 PE=3 SV=1	329.2	14	14	8.42305e+07	8.56036e+07	8.25418e+07	8.69966e+07	7.75001e+07	8.20442e+07	8.11742e+07	7.65476e+07	8.79844e+07	8.15068e+07	8.25939e+07	7.87263e+07	7.4425e+07	7.52363e+07	7.4099e+07	8.66251e+07	1.05261e+08	8.30743e+07
A2DVE1	TVAG_208990	Profilin OS=Trichomonas vaginalis OX=5722 GN=TVAG_208990 PE=3 SV=1	618.49	5	5	6.15625e+08	6.08128e+08	5.57781e+08	5.48353e+08	6.2238e+08	5.98553e+08	5.43212e+08	5.85423e+08	5.43017e+08	5.38489e+08	4.89871e+08	5.14095e+08	4.28058e+08	4.32041e+08	4.99303e+08	5.04598e+08	4.80378e+08	4.7853e+08
A2FYS8	TVAG_434970	Actin family protein OS=Trichomonas vaginalis OX=5722 GN=TVAG_434970 PE=3 SV=1	382.72	14	14	6.20649e+08	6.84775e+08	6.97331e+08	6.96145e+08	6.73418e+08	6.5348e+08	9.66309e+08	9.3856e+08	1.05658e+09	1.04644e+09	1.05264e+09	1.01518e+09	8.32606e+08	8.15983e+08	1.10579e+09	1.02756e+09	9.01234e+08	8.63018e+08
A2FPV1	TVAG_220300	60s Acidic ribosomal protein OS=Trichomonas vaginalis OX=5722 GN=TVAG_220300 PE=3 SV=1	385.01	7	5	1.30668e+08	8.16475e+07	1.84202e+08	1.93635e+08	1.39728e+08	1.36038e+08	1.21243e+08	1.13327e+08	1.24337e+08	6.97845e+07	5.94716e+07	6.0143e+07	275361430	2.80915e+08	1.59899e+08	1.58987e+08	2.61352e+08	2.63343e+08
A2E414	TVAG_074970	Clan SC, family S33, methylesterase-like serine peptidase OS=Trichomonas vaginalis OX=5722 GN=TVAG_074970 PE=4 SV=1	490.17	14	14	2.9832e+08	2.95924e+08	3.16267e+08	3.03082e+08	3.01257e+08	2.71962e+08	5.3762e+08	5.69757e+08	5.76262e+08	6.22566e+08	5.91505e+08	6.38308e+08	3.79531e+08	3.83749e+08	4.95492e+08	4.76322e+08	4.85909e+08	4.95727e+08
A2ECS1	TVAG_276400	Cysteine--tRNA ligase OS=Trichomonas vaginalis OX=5722 GN=TVAG_276400 PE=3 SV=1	263.92	21	21	6.73862e+07	7.42855e+07	6.60314e+07	6.65012e+07	7.31165e+07	7.66104e+07	2.99072e+07	3.64927e+07	3.60694e+07	3.86501e+07	3.27448e+07	3.4258e+07	6.10382e+07	6.34591e+07	4.40388e+07	4.73761e+07	5.81592e+07	5.50141e+07
A2DA43	TVAG_476200	Kinase OS=Trichomonas vaginalis OX=5722 GN=TVAG_476200 PE=3 SV=1	384.24	15	15	1.80591e+08	1.78362e+08	1.62823e+08	1.6757e+08	1.79127e+08	1.86227e+08	1.93664e+08	1.92795e+08	2.1339e+08	2.04964e+08	1.96353e+08	2.01506e+08	2.66696e+08	2.50243e+08	2.50273e+08	2.40541e+08	2.61693e+08	2.54988e+08
A2FZR9	TVAG_485570	C2 domain containing protein OS=Trichomonas vaginalis OX=5722 GN=TVAG_485570 PE=4 SV=1	327.06	14	12	1.07047e+08	9.01063e+07	1.10814e+08	1.06521e+08	1.00299e+08	9.2233e+07	6.24095e+07	7.27428e+07	6.56709e+07	7.11699e+07	8.88558e+07	7.388e+07	1.44223e+08	1.13959e+08	1.07271e+08	8.65495e+07	1.21296e+08	1.15357e+08
A2E540	TVAG_028010	Dynamin central region family protein OS=Trichomonas vaginalis OX=5722 GN=TVAG_028010 PE=3 SV=1	300.48	20	15	4.87179e+07	4.52361e+07	4.96523e+07	4.48925e+07	4.93177e+07	4.7629e+07	6.71571e+07	5.05624e+07	5.29143e+07	4.58573e+07	6.13404e+07	5.88537e+07	6.80813e+07	6.25464e+07	5.28527e+07	4.80096e+07	6.06847e+07	6.08245e+07
A2EMI2	TVAG_054130	60S ribosomal protein L7-2, putative OS=Trichomonas vaginalis OX=5722 GN=TVAG_054130 PE=3 SV=1	413.39	15	7	4.45693e+08	4.6246e+08	3.75621e+08	3.74384e+08	4.02196e+08	4.0402e+08	1.10721e+08	1.09482e+08	1.02044e+08	1.02024e+08	1.01906e+08	1.0585e+08	8.17215e+08	8.38874e+08	3.9229e+08	4.04743e+08	3.58555e+08	3.64364e+08
A2E8J5	TVAG_410350	Uncharacterized protein OS=Trichomonas vaginalis OX=5722 GN=TVAG_410350 PE=4 SV=1	508.45	6	6	7.53421e+08	7.61249e+08	8.58726e+08	8.66125e+08	6.9786e+08	6.91355e+08	5.71822e+08	5.66158e+08	5.08223e+08	5.23383e+08	4.29685e+08	4.29287e+08	885324560	8.62838e+08	9.37317e+08	9.4888e+08	1.01421e+09	1.042e+09
A2EC21	TVAG_137880	Peptidyl-prolyl cis-trans isomerase OS=Trichomonas vaginalis OX=5722 GN=TVAG_137880 PE=3 SV=1	1014.46	8	8	3.33521e+09	3.53216e+09	3.30437e+09	3.33181e+09	3.07805e+09	3.25153e+09	2.5737e+09	2.68052e+09	2.58173e+09	2.42544e+09	2.48608e+09	2.45567e+09	2.55751e+09	2.52762e+09	3.00277e+09	3.09795e+09	2.59374e+09	2.48102e+09
A2G735	TVAG_024980	Ubiquitin fusion degradation protein, putative OS=Trichomonas vaginalis OX=5722 GN=TVAG_024980 PE=3 SV=1	347.8	14	14	1.54807e+08	1.71547e+08	1.51452e+08	1.68286e+08	1.42042e+08	1.6676e+08	1.50115e+08	1.51291e+08	1.61342e+08	1.57414e+08	1.55661e+08	1.51695e+08	1.10099e+08	1.1544e+08	1.26983e+08	1.2786e+08	1.23728e+08	1.21036e+08
A2E6G3	TVAG_106710	Uncharacterized protein OS=Trichomonas vaginalis OX=5722 GN=TVAG_106710 PE=4 SV=1	387.49	13	13	1.93936e+08	1.94963e+08	2.06692e+08	1.87068e+08	1.91733e+08	1.90456e+08	3.34231e+08	3.5221e+08	3.39514e+08	3.47196e+08	3.47715e+08	3.52303e+08	2.49466e+08	2.36784e+08	2.67668e+08	2.67635e+08	2.53676e+08	2.585e+08
A2FJV7	TVAG_103780	Family T1, proteasome alpha subunit, threonine peptidase OS=Trichomonas vaginalis OX=5722 GN=TVAG_103780 PE=3 SV=1	324.2	9	9	1.41682e+08	1.37741e+08	1.41017e+08	1.3854e+08	1.44234e+08	1.36893e+08	1.16672e+08	1.09723e+08	1.09364e+08	1.1636e+08	1.04957e+08	1.01509e+08	1.76226e+08	1.72213e+08	1.61661e+08	1.59457e+08	1.60352e+08	1.72273e+08
A2DLJ8	TVAG_062360	Dynamin central region family protein OS=Trichomonas vaginalis OX=5722 GN=TVAG_062360 PE=3 SV=1	369.05	20	16	1.08039e+08	1.1512e+08	1.1288e+08	1.10949e+08	1.10501e+08	1.09857e+08	1.33135e+08	1.47178e+08	1.46592e+08	1.46547e+08	1.49153e+08	1.4122e+08	1.42458e+08	1.43664e+08	1.38107e+08	1.37729e+08	1.4309e+08	1.47574e+08
A2DJP4	TVAG_101620	UDP-glucose 4-epimerase OS=Trichomonas vaginalis OX=5722 GN=TVAG_101620 PE=3 SV=1	375.35	12	12	1.22301e+08	1.14781e+08	1.1175e+08	1.16077e+08	1.10786e+08	1.16189e+08	1.48913e+08	1.43002e+08	1.5884e+08	1.61892e+08	1.55122e+08	1.62076e+08	1.21691e+08	1.22765e+08	1.08952e+08	1.09598e+08	1.13952e+08	1.19665e+08
A2DIM3	TVAG_462690	Ribosomal protein S3, putative OS=Trichomonas vaginalis OX=5722 GN=TVAG_106800 PE=1 SV=1	532.94	12	12	7.60959e+08	7.6154e+08	6.85741e+08	6.58156e+08	7.00637e+08	7.24472e+08	2.32466e+08	2.39488e+08	2.4152e+08	2.46053e+08	2.42733e+08	2.53476e+08	1.23568e+09	1.19785e+09	7.25344e+08	7.13905e+08	6.80168e+08	6.52809e+08
A2FMX2	TVAG_455100	DnaK protein OS=Trichomonas vaginalis OX=5722 GN=TVAG_455100 PE=4 SV=1	388.78	16	13	6.34862e+07	6.52282e+07	6.5571e+07	6.87027e+07	6.47348e+07	6.61606e+07	5.76626e+07	5.44625e+07	5.69567e+07	5.70669e+07	6.05815e+07	5.23388e+07	5.51803e+07	5.50821e+07	5.78015e+07	5.57456e+07	6.23063e+07	6.27243e+07
Q6IV59	TVAG_389740	Thioredoxin OS=Trichomonas vaginalis OX=5722 GN=Trx1 PE=2 SV=1	533.06	5	4	1.29097e+09	1.25897e+09	1.27678e+09	1.27428e+09	1.36581e+09	1.32728e+09	1.18096e+09	1.23604e+09	1.17727e+09	1.13907e+09	1.07916e+09	1.10203e+09	1.06556e+09	1.04245e+09	1.03424e+09	1.04393e+09	1.01272e+09	9.90838e+08
A2EHC4	TVAG_064490	Rubrerythrin, putative OS=Trichomonas vaginalis OX=5722 GN=TVAG_064490 PE=4 SV=1	313.02	9	8	2.62805e+08	2.83243e+08	2.9802e+08	2.93142e+08	2.75757e+08	2.92824e+08	1.12224e+07	8.24943e+06	1.05039e+07	1.00168e+07	1.13843e+07	1.02446e+07	6.29323e+07	5.97593e+07	6.11283e+07	6.00702e+07	7.92026e+07	7.51626e+07
A2EA89	TVAG_271200	Valine--tRNA ligase OS=Trichomonas vaginalis OX=5722 GN=TVAG_271200 PE=4 SV=1	253.48	14	10	1.01767e+08	9.51729e+07	9.92844e+07	9.73207e+07	1.01134e+08	9.90804e+07	1.36635e+08	1.38222e+08	1.47028e+08	1.40644e+08	1.42383e+08	1.30137e+08	1.15991e+08	1.17925e+08	6.9355e+07	6.67225e+07	8.6011e+07	8.43757e+07
A2GCR2	TVAG_382280	Haloacid dehalogenase-like hydrolase family protein OS=Trichomonas vaginalis OX=5722 GN=TVAG_382280 PE=4 SV=1	287.42	12	12	1.02794e+08	9.46496e+07	1.15811e+08	8.94272e+07	1.00744e+08	9.60937e+07	7.78675e+07	8.39779e+07	8.80991e+07	8.79559e+07	9.13324e+07	8.91823e+07	1.38882e+08	1.36393e+08	1.04178e+08	9.94555e+07	1.13383e+08	1.41484e+08
A2G0G1	TVAG_144060	CAMK family protein kinase OS=Trichomonas vaginalis OX=5722 GN=TVAG_144060 PE=4 SV=1	298.45	15	15	7.27646e+07	5.12634e+07	4.99687e+07	5.39155e+07	5.07333e+07	5.31481e+07	6.21154e+07	6.52948e+07	6.7854e+07	6.6191e+07	6.54443e+07	6.18333e+07	5.82913e+07	5.89433e+07	5.87207e+07	7.97822e+07	5.87435e+07	1.08116e+08
A2DEZ9	TVAG_172480	Variant SH3 domain containing protein OS=Trichomonas vaginalis OX=5722 GN=TVAG_172480 PE=4 SV=1	407.49	15	15	9.86075e+07	9.76185e+07	1.02478e+08	1.04033e+08	9.60418e+07	9.42947e+07	2.3155e+08	2.38704e+08	2.9825e+08	2.92507e+08	3.5686e+08	3.59322e+08	1.82804e+08	1.82167e+08	1.64596e+08	1.66421e+08	1.79904e+08	1.78369e+08
A2FTP3	TVAG_384390	D-hydantoinase family protein OS=Trichomonas vaginalis OX=5722 GN=TVAG_384390 PE=3 SV=1	294.03	12	12	6.09081e+07	5.30124e+07	5.88307e+07	5.80991e+07	5.80774e+07	5.33188e+07	4.44008e+07	3.69047e+07	4.47675e+07	4.30894e+07	4.44268e+07	4.06199e+07	2.69353e+07	2.97637e+07	2.89864e+07	3.35394e+07	3.4854e+07	3.73686e+07
A2FF46	TVAG_024690	Isoleucine--tRNA ligase OS=Trichomonas vaginalis OX=5722 GN=TVAG_024690 PE=3 SV=1	287.9	23	23	1.03429e+08	1.09125e+08	1.53423e+08	9.51956e+07	1.1682e+08	1.08506e+08	9.72092e+07	9.70179e+07	1.01453e+08	1.00884e+08	1.10569e+08	9.47892e+07	183721556	1.81471e+08	9.7784e+07	9.54828e+07	1.11298e+08	8.76593e+07
A2ES02	TVAG_233330	Uncharacterized protein OS=Trichomonas vaginalis OX=5722 GN=TVAG_233330 PE=3 SV=1	352	11	11	1.12621e+08	1.0724e+08	1.12097e+08	1.12376e+08	9.89834e+07	1.02168e+08	1.08536e+08	1.04881e+08	1.07478e+08	1.14235e+08	1.17316e+08	1.01879e+08	1.27658e+08	1.25202e+08	1.57088e+08	1.46213e+08	1.32113e+08	1.34401e+08
A2E0R2	TVAG_151830	Pyridine nucleotide-disulphide oxidoreductase family protein OS=Trichomonas vaginalis OX=5722 GN=TVAG_468230 PE=4 SV=1	157.03	15	3	1.97328e+07	1.82744e+07	2.13654e+07	2.01896e+07	2.00891e+07	2.08141e+07							307055	330938
A2FS14	TVAG_337260	RanBP1 domain containing protein OS=Trichomonas vaginalis OX=5722 GN=TVAG_337260 PE=4 SV=1	343.91	9	9	3.13767e+08	3.38073e+08	3.03322e+08	3.16891e+08	3.08256e+08	3.3437e+08	1.63893e+08	1.61596e+08	1.72129e+08	1.65271e+08	1.70772e+08	1.56973e+08	5.85489e+08	6.12329e+08	2.61248e+08	2.6141e+08	4.88618e+08	4.78304e+08
A2DNC1	TVAG_189070	Ribosomal protein L27e, putative OS=Trichomonas vaginalis OX=5722 GN=TVAG_140290 PE=1 SV=1	368.81	13	1	1.64765e+08	1.67796e+08	1.34477e+08	1.22736e+08	1.45617e+08	1.51046e+08	7.22658e+06	5.76904e+06	3.03005e+06	3.00092e+06	1.55221e+06	1.53625e+06	1.4878e+08	1.37309e+08	7.56784e+07	7.25051e+07	1.31846e+08	1.16875e+08
A2FAK9	TVAG_483090	40S ribosomal protein S2, putative OS=Trichomonas vaginalis OX=5722 GN=TVAG_483090 PE=3 SV=1	418.58	16	2	3.60993e+06	2.89146e+06	3.26663e+06	3.35616e+06	3.86589e+06	3.65214e+06		719517	963565		891642	872988	6.42319e+06	5.58391e+06	2.78893e+06	2.75525e+06	2.79422e+06	2.80646e+06
A2EXA4	TVAG_036210	NAC domain containing protein OS=Trichomonas vaginalis OX=5722 GN=TVAG_440820 PE=4 SV=1	661.29	7	1	1.36887e+08	1.46696e+08	1.15476e+08	1.26138e+08	1.39353e+08	1.31e+08	1.21249e+08	1.17361e+08	1.09554e+08	9.57223e+07	1.17221e+08	1.1338e+08	84395280	8.07983e+07	1.04432e+08	1.0748e+08	9.38624e+07	8.64028e+07
A2DZR6	TVAG_351820	Uncoordinated, putative OS=Trichomonas vaginalis OX=5722 GN=TVAG_351820 PE=4 SV=1	361.16	16	16	1.0383e+08	8.72814e+07	9.85844e+07	8.67801e+07	9.93762e+07	8.40012e+07	1.38592e+08	1.27629e+08	1.26604e+08	1.26958e+08	1.35551e+08	1.32154e+08	1.14494e+08	1.09259e+08	8.99501e+07	8.55109e+07	9.81149e+07	9.8419e+07
A2ERL1	TVAG_059360	Armadillo/beta-catenin-like repeat family protein OS=Trichomonas vaginalis OX=5722 GN=TVAG_059360 PE=4 SV=1	314.83	16	16	1.44669e+08	1.26334e+08	1.35752e+08	1.32682e+08	1.47965e+08	1.44679e+08	1.30757e+08	1.22458e+08	1.29155e+08	1.25313e+08	1.34665e+08	1.31634e+08	1.9696e+08	1.9563e+08	1.97215e+08	1.85444e+08	1.96258e+08	1.99801e+08
A2E6B9	TVAG_459140	SnoRNA binding domain containing protein OS=Trichomonas vaginalis OX=5722 GN=TVAG_459140 PE=3 SV=1	202.09	12	12	2.94158e+07	2.96631e+07	3.34165e+07	3.21428e+07	2.98031e+07	2.99463e+07	2.53928e+07	2.93785e+07	2.74542e+07	2.8841e+07	2.29852e+07	2.60707e+07	60934346	5.66477e+07	3.45917e+07	3.36525e+07	4.9283e+07	4.61035e+07
A2DML2	TVAG_046430	Uncharacterized protein OS=Trichomonas vaginalis OX=5722 GN=TVAG_046430 PE=4 SV=1	225.38	17	17	4.94752e+07	4.61346e+07	5.12653e+07	5.06097e+07	4.4693e+07	5.13985e+07	4.07113e+07	4.00464e+07	3.28794e+07	3.4475e+07	3.72345e+07	3.70121e+07	9.5725e+07	9.12828e+07	6.21498e+07	6.16957e+07	8.25459e+07	8.36762e+07
A2DZN8	TVAG_351540	Oxidoreductase, FAD/FMN-binding family protein OS=Trichomonas vaginalis OX=5722 GN=TVAG_351540 PE=4 SV=1	427.37	16	16	1.62461e+08	1.58341e+08	1.38827e+08	1.45345e+08	1.68628e+08	1.44396e+08	8.83873e+07	8.6606e+07	8.77071e+07	9.46075e+07	9.74221e+07	7.84637e+07	143727409	1.44432e+08	1.68837e+08	1.72722e+08	1.8929e+08	1.54213e+08
O96517	TVAG_107720	Ribosomal protein L10a OS=Trichomonas vaginalis OX=5722 GN=RPL10a PE=3 SV=1	268.95	13	13	2.36394e+08	2.28078e+08	2.00122e+08	1.95485e+08	2.07056e+08	2.00717e+08	1.69558e+08	1.62011e+08	1.86046e+08	1.85566e+08	2.05403e+08	1.97822e+08	8.89594e+08	8.93719e+08	3.45859e+08	3.52356e+08	3.20667e+08	3.36506e+08
A2FLA2	TVAG_466760	Protein phosphatase methylesterase 1 OS=Trichomonas vaginalis OX=5722 GN=TVAG_466760 PE=3 SV=1	259.89	9	9	9.40426e+07	8.65699e+07	8.51571e+07	8.50025e+07	9.66674e+07	9.23882e+07	1.22165e+08	1.19187e+08	1.3256e+08	1.33242e+08	1.49015e+08	1.46816e+08	9.03019e+07	9.07719e+07	6.49828e+07	8.36694e+07	7.99276e+07	9.56254e+07
A2FAG5	TVAG_439460	Adaptin N terminal region family protein OS=Trichomonas vaginalis OX=5722 GN=TVAG_439460 PE=3 SV=1	262.91	19	7	1.75092e+08	1.73676e+08	1.43253e+08	1.48587e+08	1.7248e+08	1.38579e+08	4.98311e+07	4.42618e+07	4.99904e+07	4.73253e+07	4.9496e+07	4.91683e+07	8.23521e+07	7.91974e+07	9.51479e+07	9.35772e+07	9.9588e+07	9.45852e+07
A2E977	TVAG_121660	LisH domain-containing protein OS=Trichomonas vaginalis OX=5722 GN=TVAG_121660 PE=4 SV=1	263.92	10	10	4.06109e+07	4.08951e+07	4.33522e+07	4.14365e+07	3.96576e+07	3.44616e+07	5.82383e+07	5.32558e+07	5.82348e+07	5.68969e+07	6.26429e+07	6.03789e+07	7.49433e+07	7.33686e+07	7.03988e+07	7.22014e+07	7.79844e+07	7.62238e+07
A2ETK0	TVAG_055320	Iron-sulfur cluster assembly accessory protein OS=Trichomonas vaginalis OX=5722 GN=TVAG_055320 PE=4 SV=1	424.8	7	7	1.13369e+08	1.04193e+08	1.13832e+08	1.12852e+08	1.05012e+08	1.03788e+08	3.22749e+08	3.2107e+08	3.34776e+08	3.28155e+08	3.16773e+08	3.38842e+08	2.93438e+08	2.70507e+08	3.4151e+08	3.21116e+08	3.88548e+08	3.68102e+08
A2G611	TVAG_396060	F-actin-capping protein subunit beta OS=Trichomonas vaginalis OX=5722 GN=TVAG_396060 PE=3 SV=1	347.25	10	10	6.20073e+07	5.80595e+07	6.76121e+07	6.3838e+07	6.1001e+07	5.60973e+07	9.70972e+07	8.8735e+07	9.32391e+07	8.97446e+07	1.01142e+08	9.53172e+07	5.97195e+07	5.51067e+07	5.33589e+07	5.45189e+07	5.04872e+07	5.19279e+07
A2ETG5	TVAG_203890	Serine/threonine-protein phosphatase OS=Trichomonas vaginalis OX=5722 GN=TVAG_203890 PE=3 SV=1	208.92	16	16	8.39695e+07	6.35081e+07	7.9593e+07	8.03842e+07	6.74499e+07	8.3742e+07	1.06805e+08	1.10291e+08	1.07455e+08	1.14518e+08	1.01325e+08	1.03878e+08	7.28119e+07	7.17414e+07	8.00527e+07	7.04516e+07	7.64662e+07	8.82011e+07
A2FUU3	TVAG_493000	Adenylate kinase family protein OS=Trichomonas vaginalis OX=5722 GN=TVAG_493000 PE=3 SV=1	460.02	10	2	3.13113e+07	2.62765e+07	4.43484e+07	3.81736e+07	3.00493e+07	2.65028e+07	4.01353e+07	3.70663e+07	4.44686e+07	3.3194e+07	3.52765e+07	3.34761e+07	6.12153e+07	6.0312e+07	4.28788e+07	4.0746e+07	5.29971e+07	4.89751e+07
A2FS41	TVAG_262750	V-ATPase_H_C domain-containing protein OS=Trichomonas vaginalis OX=5722 GN=TVAG_262750 PE=3 SV=1	306.17	18	18	7.05292e+07	7.22563e+07	7.33804e+07	7.0261e+07	7.58274e+07	7.3442e+07	5.23147e+07	5.83888e+07	4.35969e+07	4.78305e+07	5.06434e+07	4.23569e+07	1.75543e+08	1.7139e+08	8.51172e+07	8.42095e+07	1.21322e+08	1.32554e+08
A2DCX6	TVAG_237760	Intermediate dynein chain, putative OS=Trichomonas vaginalis OX=5722 GN=TVAG_237760 PE=4 SV=1	184.47	17	17	5.43419e+07	6.25123e+07	5.91936e+07	5.74205e+07	5.53429e+07	6.20089e+07	7.54841e+07	8.11233e+07	7.94305e+07	7.58325e+07	8.27374e+07	8.21227e+07	6.88869e+07	5.17578e+07	7.9345e+07	7.87253e+07	6.38231e+07	7.9968e+07
A2EV08	TVAG_562540	Clathrin and VPS domain-containing protein OS=Trichomonas vaginalis OX=5722 GN=TVAG_369030 PE=4 SV=1	259.84	12	8	4.82312e+07	4.53604e+07	4.70944e+07	4.72318e+07	4.7521e+07	4.72427e+07	3.38258e+07	3.72955e+07	3.92916e+07	3.8114e+07	3.59183e+07	3.70898e+07	6.03064e+07	5.79929e+07	4.05476e+07	3.82867e+07	4.39572e+07	4.55589e+07
A2DRS4	TVAG_150220	Glyco_hydro_15 domain-containing protein OS=Trichomonas vaginalis OX=5722 GN=TVAG_150220 PE=4 SV=1	224.25	17	16	4.65062e+07	3.91605e+07	3.77092e+07	4.02394e+07	4.48115e+07	3.78353e+07	7.25745e+07	5.82824e+07	6.2325e+07	5.11738e+07	6.65201e+07	6.49686e+07	4.18902e+07	3.594e+07	4.46018e+07	4.21119e+07	4.56772e+07	4.81734e+07
A2D9M0	TVAG_076230	Mrp, putative OS=Trichomonas vaginalis OX=5722 GN=TVAG_076230 PE=3 SV=1	483.15	10	10	2.29245e+08	2.14607e+08	2.07387e+08	2.00431e+08	2.18713e+08	2.01595e+08	3.21081e+08	3.22437e+08	3.26531e+08	3.25799e+08	3.36247e+08	3.38718e+08	3.3306e+08	3.35211e+08	4.26481e+08	4.23527e+08	4.58552e+08	4.40598e+08
A2F8I8	TVAG_492720	WD-repeat protein, putative OS=Trichomonas vaginalis OX=5722 GN=TVAG_492720 PE=4 SV=1	253.02	12	12	6.08798e+07	7.11136e+07	9.56961e+07	7.33959e+07	5.84788e+07	6.10703e+07	8.89113e+07	7.42303e+07	7.65764e+07	9.80442e+07	8.16902e+07	7.1846e+07	4.8751e+07	6.26872e+07	6.94124e+07	7.28135e+07	7.00388e+07	5.60827e+07
A2FCA3	TVAG_135190	Cytidine deaminase OS=Trichomonas vaginalis OX=5722 GN=TVAG_135190 PE=3 SV=1	358.85	6	5	1.79549e+08	1.57693e+08	1.84154e+08	2.03877e+08	1.7668e+08	1.70514e+08	6.40622e+07	5.76222e+07	5.57083e+07	5.57875e+07	5.97813e+07	5.79553e+07	1.18936e+08	1.19832e+08	1.08886e+08	1.05287e+08	1.19992e+08	1.24087e+08
A2FUH4	TVAG_380870	Ribosomal protein L27e, putative OS=Trichomonas vaginalis OX=5722 GN=TVAG_380870 PE=3 SV=1	350.95	13	1	2.98075e+07	2.86616e+07	2.11541e+07	2.19104e+07	2.36583e+07	2.3299e+07	1.63025e+06	1.5769e+06	1.01469e+06				19885660	2.0664e+07	1.07958e+07	1.10938e+07	1.573e+07	1.61268e+07
A2DGK2	TVAG_110010	Uncharacterized protein OS=Trichomonas vaginalis OX=5722 GN=TVAG_110010 PE=4 SV=1	451.81	12	10	3.27741e+08	2.84658e+08	2.68997e+08	3.34647e+08	3.00038e+08	3.29669e+08	4.37409e+08	3.82297e+08	4.58592e+08	4.31813e+08	3.99699e+08	4.50082e+08	5.19033e+08	5.31396e+08	4.6551e+08	4.47864e+08	5.30626e+08	5.4779e+08
A2EIF7	TVAG_212010	Ankyrin repeat protein, putative OS=Trichomonas vaginalis OX=5722 GN=TVAG_212010 PE=4 SV=1	180.18	14	14	4.06058e+07	3.4404e+07	3.87625e+07	4.12137e+07	3.47582e+07	3.43695e+07	4.35176e+07	4.0752e+07	3.9483e+07	3.38743e+07	3.26354e+07	3.99457e+07	4.28877e+07	4.17542e+07	3.76328e+07	4.0061e+07	4.11862e+07	4.31735e+07
A2EV07	TVAG_369020	Clathrin and VPS domain-containing protein OS=Trichomonas vaginalis OX=5722 GN=TVAG_369020 PE=4 SV=1	253.37	16	9	5.25354e+07	4.75987e+07	4.36483e+07	3.38622e+07	4.03452e+07	5.10442e+07	3.01293e+07	3.39959e+07	2.95437e+07	2.84605e+07	4.46793e+07	3.91566e+07	5.07665e+07	5.10402e+07	3.90161e+07	4.0019e+07	3.97621e+07	3.58164e+07
A2DGQ5	TVAG_110540	Polyubiquitin, putative OS=Trichomonas vaginalis OX=5722 GN=TVAG_110540 PE=4 SV=1	941.06	8	3	2.75723e+08	2.61624e+08	4.53722e+08	4.47529e+08	2.94437e+08	2.8837e+08	7.7578e+08	7.71441e+08	9.99958e+08	1.02433e+09	8.59707e+08	8.38094e+08	1167358637	1.18929e+09	1.09864e+09	9.88516e+08	1.06559e+09	1.07006e+09
A2G9K3	TVAG_095250	Tryparedoxin peroxidase, putative OS=Trichomonas vaginalis OX=5722 GN=TVAG_095250 PE=3 SV=1	559.79	8	5	3.88378e+07	4.10662e+07	4.15001e+07	4.09673e+07	3.88794e+07	3.67119e+07	8.88161e+07	8.46316e+07	8.662e+07	7.93557e+07	7.63241e+07	7.33699e+07	5.79153e+07	6.64411e+07	8.03313e+07	7.79615e+07	7.81569e+07	7.82481e+07
A2G9Z8	TVAG_047460	Ribosomal protein S3Ae, putative OS=Trichomonas vaginalis OX=5722 GN=TVAG_047460 PE=1 SV=1	257.94	12	5	1.4158e+07	1.25232e+07	1.55641e+07	1.44249e+07	1.5965e+07	1.4058e+07	9.20293e+06	1.25005e+07	1.00539e+07	9.30236e+06	8.88012e+06	7.58322e+06	3.73951e+07	3.48376e+07	2.13202e+07	2.0455e+07	2.17463e+07	1.88893e+07
A2G4P3	TVAG_293370	Nucleoside diphosphate kinase OS=Trichomonas vaginalis OX=5722 GN=TVAG_293370 PE=3 SV=1	543.35	11	5	8.24786e+08	8.34636e+08	9.98416e+08	1.04803e+09	7.85552e+08	8.21409e+08	1.17109e+09	1.14548e+09	1.23284e+09	1.20543e+09	1.07977e+09	1.04805e+09	1.25376e+09	1.2318e+09	1.09329e+09	1.09818e+09	1.17235e+09	1.175e+09
A2G868	TVAG_243080	Thioredoxin family protein OS=Trichomonas vaginalis OX=5722 GN=TVAG_243080 PE=4 SV=1	312.43	13	13	1.20117e+08	1.19062e+08	1.19975e+08	1.17022e+08	1.19329e+08	1.22907e+08	1.1802e+08	1.25836e+08	1.21728e+08	1.19834e+08	1.1676e+08	1.20426e+08	1.23307e+08	1.32327e+08	1.41528e+08	1.36789e+08	1.47573e+08	1.44802e+08
A2D908	TVAG_182700	Generic methyltransferase, putative OS=Trichomonas vaginalis OX=5722 GN=TVAG_182700 PE=4 SV=1	317.84	22	22	6.27363e+07	6.55317e+07	6.60261e+07	6.90387e+07	5.84149e+07	6.69138e+07	2.44843e+08	2.22611e+08	2.22866e+08	2.19369e+08	2.1874e+08	2.14102e+08	6.25973e+07	7.12919e+07	4.16443e+07	3.67692e+07	5.73971e+07	5.45693e+07
A2FT79	TVAG_058050	Proteasome subunit alpha type OS=Trichomonas vaginalis OX=5722 GN=TVAG_058050 PE=3 SV=1	306.35	9	9	1.72786e+08	1.67516e+08	1.76358e+08	1.67486e+08	1.70842e+08	1.59797e+08	2.05174e+08	2.10466e+08	1.94034e+08	1.83793e+08	2.00012e+08	1.86152e+08	2.04976e+08	1.95178e+08	1.9929e+08	1.7792e+08	2.12926e+08	1.97704e+08
A2D758	TVAG_119110	Uncharacterized protein OS=Trichomonas vaginalis OX=5722 GN=TVAG_119110 PE=4 SV=1	300.87	11	11	7.30277e+07	7.93827e+07	6.92355e+07	7.04472e+07	7.74898e+07	7.71294e+07	9.19918e+07	8.69415e+07	9.26893e+07	9.80759e+07	7.56748e+07	7.56892e+07	5.36963e+07	4.6941e+07	6.02728e+07	5.78493e+07	5.26559e+07	5.36548e+07
A2ERH8	TVAG_059030	AMP-binding enzyme family protein OS=Trichomonas vaginalis OX=5722 GN=TVAG_059030 PE=4 SV=1	270.93	15	15	1.01828e+08	1.04393e+08	1.00241e+08	1.1567e+08	1.01991e+08	1.15751e+08	1.264e+08	1.22738e+08	1.33366e+08	1.2644e+08	1.2849e+08	1.2377e+08	1.01649e+08	1.05253e+08	7.64646e+07	7.62449e+07	1.04012e+08	1.00908e+08
A2DSB1	TVAG_066950	DnaJ domain containing protein OS=Trichomonas vaginalis OX=5722 GN=TVAG_066950 PE=3 SV=1	268.95	14	14	5.11305e+07	4.81244e+07	5.00776e+07	5.00299e+07	4.86136e+07	4.80131e+07	2.94474e+08	3.06665e+08	3.62695e+08	3.59673e+08	4.32029e+08	4.73064e+08	1.5772e+08	1.45051e+08	2.18789e+08	2.17506e+08	1.5657e+08	1.53973e+08
A2G3U3	TVAG_242620	Ankyrin repeat protein, putative OS=Trichomonas vaginalis OX=5722 GN=TVAG_242620 PE=4 SV=1	188.68	12	12	1.53002e+07	1.72934e+07	1.97952e+07	1.87166e+07	2.43611e+07	1.7596e+07	3.22001e+07	3.06649e+07	3.10541e+07	2.79567e+07	2.97543e+07	2.95056e+07	3.02067e+07	2.40881e+07	3.98485e+07	3.59087e+07	3.88612e+07	3.17898e+07
A2FI55	TVAG_461810	Uncharacterized protein OS=Trichomonas vaginalis OX=5722 GN=TVAG_461810 PE=4 SV=1	139.99	18	18	1.47979e+07	2.00074e+07	1.64661e+07	1.727e+07	2.14273e+07	2.23377e+07	2.51096e+07	2.66914e+07	2.36267e+07	2.29609e+07	2.64922e+07	2.41002e+07	4.8227e+07	4.79008e+07	4.20363e+07	3.29496e+07	4.06206e+07	4.41654e+07
A2DA45	TVAG_476220	Uncharacterized protein OS=Trichomonas vaginalis OX=5722 GN=TVAG_476220 PE=4 SV=1	565.92	12	12	3.34694e+08	3.22002e+08	3.22701e+08	3.38076e+08	3.43268e+08	3.39633e+08	4.14694e+08	4.11757e+08	4.29641e+08	4.15032e+08	4.16552e+08	4.09031e+08	3.32963e+08	3.20051e+08	3.66285e+08	3.73504e+08	3.96971e+08	3.76005e+08
A2FYD1	TVAG_396520	C2 domain containing protein OS=Trichomonas vaginalis OX=5722 GN=TVAG_396520 PE=4 SV=1	213.46	14	14	6.99338e+07	7.16098e+07	6.22858e+07	6.30735e+07	6.88256e+07	6.98986e+07	6.59298e+07	7.02316e+07	6.87294e+07	7.27208e+07	6.32559e+07	7.04552e+07	6.84185e+07	6.52567e+07	7.60949e+07	7.07896e+07	7.14271e+07	7.31646e+07
A2EKJ4	TVAG_313960	dTDP-4-dehydrorhamnose 3,5-epimerase family protein OS=Trichomonas vaginalis OX=5722 GN=TVAG_313960 PE=4 SV=1	342.56	16	16	1.46986e+08	1.55643e+08	1.76926e+08	1.55986e+08	1.49073e+08	1.56129e+08	1.83579e+08	1.82742e+08	1.83604e+08	1.69125e+08	1.72937e+08	1.60785e+08	1.53503e+08	1.48965e+08	1.45511e+08	1.47686e+08	1.46272e+08	1.48018e+08
A2ERI6	TVAG_059110	Uncharacterized protein OS=Trichomonas vaginalis OX=5722 GN=TVAG_059110 PE=4 SV=1	239.04	15	15	7.29537e+07	7.03487e+07	6.97164e+07	7.27552e+07	7.77329e+07	6.58773e+07	6.15919e+07	5.84947e+07	4.51544e+07	5.74294e+07	6.7841e+07	5.99619e+07	5.97246e+07	6.31296e+07	4.68065e+07	4.84905e+07	6.22694e+07	5.63719e+07
A2G419	TVAG_062260	WD-repeat protein, putative OS=Trichomonas vaginalis OX=5722 GN=TVAG_062260 PE=4 SV=1	237.12	14	5	1.81897e+07	1.99753e+07	1.93188e+07	1.36397e+07	1.81878e+07	1.17551e+07	2.17167e+07	2.11373e+07	2.63164e+07	2.19504e+07	2.47075e+07	2.50122e+07	2.55677e+07	2.13295e+07	2.84345e+07	2.98336e+07	2.5848e+07	2.23742e+07
A2FII9	TVAG_051820	Mitochondrial carrier protein OS=Trichomonas vaginalis OX=5722 GN=TVAG_051820 PE=3 SV=1	318.5	16	16	6.25324e+08	6.0694e+08	5.57346e+08	5.52048e+08	6.41648e+08	6.32365e+08	2.48013e+08	2.49649e+08	2.71898e+08	2.85349e+08	2.81517e+08	2.93102e+08	6.80207e+08	6.74717e+08	6.69684e+08	6.84093e+08	8.5628e+08	8.78217e+08
A2ET59	TVAG_009830	Clan SC, family S28, unassigned serine peptidase OS=Trichomonas vaginalis OX=5722 GN=TVAG_009830 PE=3 SV=1	213.2	6	6	4.711e+07	4.77535e+07	4.51178e+07	4.03646e+07	4.59268e+07	4.34514e+07	5.87588e+07	5.98648e+07	5.66402e+07	5.79574e+07	5.46189e+07	5.67094e+07	4.59525e+07	4.41016e+07	5.78576e+07	5.92075e+07	5.58006e+07	5.91557e+07
A2DJH2	TVAG_100880	Uncharacterized protein OS=Trichomonas vaginalis OX=5722 GN=TVAG_100880 PE=4 SV=1	184.57	11	11	2.77291e+07	2.6865e+07	2.34001e+07	2.40248e+07	1.98729e+07	2.6317e+07	4.08482e+07	3.61832e+07	4.57697e+07	4.43759e+07	4.54565e+07	3.92351e+07	9.25601e+06	7.73694e+06	2.24563e+07	2.26987e+07	1.20322e+07	1.40423e+07
A2D919	TVAG_036220	40S ribosomal protein S16, putative OS=Trichomonas vaginalis OX=5722 GN=TVAG_020040 PE=1 SV=1	648.84	8	8	2.20838e+09	2.07461e+09	2.02651e+09	1.94836e+09	2.10744e+09	2.00513e+09	7.17465e+08	7.17956e+08	7.69984e+08	7.79266e+08	7.61029e+08	7.79428e+08	1.79342e+09	1.78358e+09	1.78207e+09	1.77498e+09	1.75043e+09	1.74543e+09
A2FW82	TVAG_296070	Viral A-type inclusion protein, putative OS=Trichomonas vaginalis OX=5722 GN=TVAG_296070 PE=4 SV=1	243.65	13	13	5.9886e+07	6.91541e+07	6.80333e+07	8.11829e+07	5.8321e+07	7.12883e+07	1.63911e+08	3.46809e+08	1.42389e+08	1.65581e+08	1.56254e+08	1.38636e+08	9.43948e+07	1.00598e+08	9.75755e+07	9.22381e+07	9.68091e+07	9.13887e+07
A2EJJ9	TVAG_197820	Endoribonuclease L-PSP family protein OS=Trichomonas vaginalis OX=5722 GN=TVAG_197820 PE=4 SV=1	480.73	6	6	1.78472e+08	1.57765e+08	1.9129e+08	1.82496e+08	1.68162e+08	1.64223e+08	1.60667e+08	1.5252e+08	1.77235e+08	1.66055e+08	1.50943e+08	1.44265e+08	2.27068e+08	2.12042e+08	9.57399e+07	8.7963e+07	1.67427e+08	1.64135e+08
A2DB89	TVAG_378980	Rubrerythrin, putative OS=Trichomonas vaginalis OX=5722 GN=TVAG_378980 PE=4 SV=1	233.24	9	9	3.7404e+07	3.72348e+07	4.31129e+07	4.16522e+07	4.14627e+07	4.431e+07	9.89137e+06	1.00066e+07	1.03919e+07	1.00114e+07	8.77179e+06	8.92665e+06	4.3349e+07	4.69082e+07	3.14942e+07	3.03644e+07	4.34918e+07	4.39269e+07
A2DS77	TVAG_066610	Uncharacterized protein OS=Trichomonas vaginalis OX=5722 GN=TVAG_066610 PE=4 SV=1	226.6	10	10	1.71575e+07	1.73268e+07	1.49825e+07	2.26408e+07	1.88677e+07	2.77288e+07	3.23191e+07	3.46405e+07	3.69952e+07	3.80768e+07	3.23979e+07	2.95577e+07	6.54333e+07	6.78034e+07	5.53743e+07	5.68212e+07	7.82823e+07	7.81935e+07
A2FJR3	TVAG_049140	Superoxide dismutase OS=Trichomonas vaginalis OX=5722 GN=TVAG_049140 PE=3 SV=1	401.59	9	6	3.98161e+08	3.78259e+08	4.47541e+08	4.19074e+08	4.05812e+08	3.74906e+08	4.71473e+07	4.67027e+07	4.38702e+07	4.25405e+07	4.02517e+07	3.83487e+07	1.34281e+08	1.21105e+08	1.15201e+08	1.15704e+08	1.22726e+08	1.2035e+08
A2ESK3	TVAG_350580	Ras family protein OS=Trichomonas vaginalis OX=5722 GN=TVAG_350580 PE=4 SV=1	439.06	11	9	3.18285e+08	3.30028e+08	3.06352e+08	3.11419e+08	3.03878e+08	3.2945e+08	4.88464e+08	5.08889e+08	5.10487e+08	4.74052e+08	4.81363e+08	4.89028e+08	2.97598e+08	2.9138e+08	3.73162e+08	3.78355e+08	3.11861e+08	3.24022e+08
A2EKG8	TVAG_340550	AMP-binding enzyme family protein OS=Trichomonas vaginalis OX=5722 GN=TVAG_340550 PE=4 SV=1	210.89	17	17	3.55755e+07	3.61298e+07	3.29031e+07	3.42373e+07	3.30204e+07	3.40123e+07	6.28388e+07	6.17023e+07	6.38832e+07	6.36534e+07	6.11612e+07	6.86914e+07	5.87631e+07	6.49916e+07	5.57621e+07	5.15734e+07	6.20894e+07	5.87846e+07
A2DTN3	TVAG_340740	Proteasome subunit alpha type OS=Trichomonas vaginalis OX=5722 GN=TVAG_340740 PE=3 SV=1	345.99	12	12	1.48364e+08	1.33061e+08	1.73889e+08	1.42239e+08	1.30413e+08	1.2749e+08	1.33185e+08	1.36744e+08	1.37146e+08	1.36634e+08	1.29823e+08	1.33885e+08	1.70961e+08	2.12348e+08	1.9874e+08	1.94576e+08	1.72033e+08	1.61029e+08
A2EBD1	TVAG_119970	60S ribosomal protein L6, putative OS=Trichomonas vaginalis OX=5722 GN=TVAG_329630 PE=3 SV=1	373.89	7	4	1.22477e+08	1.09502e+08	1.3227e+08	1.18715e+08	1.13525e+08	1.04188e+08	6.54298e+07	5.8456e+07	5.76365e+07	5.77294e+07	6.73665e+07	6.78903e+07	110343994	1.06543e+08	8.96483e+07	9.0047e+07	1.0737e+08	1.00001e+08
A2FHI8	TVAG_047210	D-isomer specific 2-hydroxyacid dehydrogenase, putative OS=Trichomonas vaginalis OX=5722 GN=TVAG_047210 PE=3 SV=1	441.3	13	13	1.35199e+08	1.35197e+08	1.34458e+08	1.33221e+08	1.32998e+08	1.29786e+08	1.54327e+08	1.48127e+08	1.52818e+08	1.51119e+08	1.4155e+08	1.45592e+08	2.1143e+08	2.08515e+08	2.49382e+08	2.34352e+08	2.37882e+08	2.42694e+08
A2F507	TVAG_029150	Ubiquitin carboxyl-terminal hydrolase OS=Trichomonas vaginalis OX=5722 GN=TVAG_029150 PE=3 SV=1	304.19	17	17	7.65058e+07	7.43477e+07	7.59824e+07	8.1563e+07	7.87645e+07	7.31867e+07	1.10519e+08	9.51068e+07	9.73901e+07	1.1095e+08	1.11918e+08	1.04668e+08	6.7864e+07	7.05092e+07	6.67593e+07	6.2305e+07	8.12818e+07	6.68908e+07
A2E853	TVAG_498650	Uncharacterized protein OS=Trichomonas vaginalis OX=5722 GN=TVAG_498650 PE=4 SV=1	224.87	17	17	5.46089e+07	6.04554e+07	5.72877e+07	5.67545e+07	5.81779e+07	5.59274e+07	8.90612e+07	8.47786e+07	7.92231e+07	8.87197e+07	9.75992e+07	8.80096e+07	3.68533e+07	3.72185e+07	5.80833e+07	5.31318e+07	4.68898e+07	4.90535e+07
A2F0I3	TVAG_025610	Clan CA, family C19, ubiquitin hydrolase-like cysteine peptidase OS=Trichomonas vaginalis OX=5722 GN=TVAG_025610 PE=4 SV=1	148.22	17	17	2.7958e+07	2.77347e+07	3.01675e+07	3.20119e+07	3.05477e+07	3.20125e+07	4.48229e+07	4.49196e+07	5.05552e+07	3.82799e+07	3.99727e+07	4.45705e+07	4.53453e+07	4.95636e+07	5.40118e+07	4.28052e+07	5.16766e+07	4.50947e+07
A2END0	TVAG_202570	Uncharacterized protein OS=Trichomonas vaginalis OX=5722 GN=TVAG_202570 PE=4 SV=1	427.4	12	12	1.07782e+08	1.06617e+08	1.08462e+08	1.09612e+08	1.05803e+08	1.05257e+08	1.13049e+08	1.04749e+08	1.04059e+08	1.06101e+08	1.04261e+08	1.07827e+08	1.16761e+08	1.13203e+08	1.23916e+08	1.24405e+08	1.2191e+08	1.1559e+08
A2E0F1	TVAG_043910	Valine--tRNA ligase OS=Trichomonas vaginalis OX=5722 GN=TVAG_043910 PE=3 SV=1	279.01	14	1	1.0879e+06	1.57637e+06	1.53606e+06	1.81824e+06	1.38479e+06	1.66495e+06	4.37652e+06	3.69778e+06	4.72883e+06	4.55987e+06	2.88973e+06	2.83461e+06	4469251	2.62551e+06	1.94458e+06	2.20807e+06	3.11524e+06	2.80342e+06
A2F0R7	TVAG_107710	DnaK protein OS=Trichomonas vaginalis OX=5722 GN=TVAG_107710 PE=4 SV=1	283.43	20	2	6.60384e+06	8.84681e+06	7.32691e+06	8.55492e+06	9.4557e+06	8.69387e+06	1.81228e+07	1.96766e+07	1.8619e+07	1.80027e+07	1.87532e+07	1.89498e+07	1.18129e+07	1.29389e+07	1.10973e+07	1.11197e+07	1.1681e+07	1.12842e+07
A2FVZ4	TVAG_232800	RuvB-like helicase OS=Trichomonas vaginalis OX=5722 GN=TVAG_232800 PE=3 SV=1	294.11	12	12	6.26378e+07	6.07279e+07	5.9807e+07	6.20379e+07	6.00067e+07	6.24313e+07	3.46539e+07	3.27354e+07	3.26742e+07	3.2128e+07	3.57111e+07	3.67588e+07	66422083	6.52983e+07	5.48038e+07	5.19835e+07	5.48238e+07	4.98452e+07
A2DJ99	TVAG_136170	Uncharacterized protein OS=Trichomonas vaginalis OX=5722 GN=TVAG_136170 PE=4 SV=1	219.18	19	19	2.86938e+07	2.71192e+07	2.45757e+07	3.09969e+07	2.23581e+07	2.80168e+07	4.35702e+07	4.28774e+07	4.78387e+07	4.48666e+07	4.17041e+07	3.95776e+07	5.68556e+07	5.19785e+07	3.86722e+07	4.04983e+07	4.15023e+07	4.37019e+07
A2FAJ7	TVAG_415140	Glutamine synthetase, catalytic domain containing protein OS=Trichomonas vaginalis OX=5722 GN=TVAG_415140 PE=3 SV=1	185.77	17	17	6.40014e+07	6.44583e+07	6.34502e+07	6.63468e+07	5.90092e+07	7.38081e+07	2.54811e+07	2.55065e+07	2.03786e+07	2.47998e+07	2.73071e+07	2.02395e+07	46937721	5.12268e+07	3.93511e+07	3.95926e+07	5.1198e+07	5.456e+07
A2DIB4	TVAG_130180	VPS9 domain-containing protein OS=Trichomonas vaginalis OX=5722 GN=TVAG_130180 PE=4 SV=1	221.53	17	17	6.42717e+07	6.34345e+07	6.23306e+07	5.90156e+07	6.59475e+07	7.24976e+07	1.04214e+08	1.08401e+08	1.07371e+08	1.13198e+08	1.14752e+08	1.12277e+08	1.15561e+08	1.21393e+08	9.10542e+07	9.72571e+07	9.63402e+07	8.81796e+07
A2G591	TVAG_001130	Uncharacterized protein OS=Trichomonas vaginalis OX=5722 GN=TVAG_001130 PE=4 SV=1	248.63	14	9	6.18566e+07	6.02401e+07	5.94059e+07	5.65119e+07	5.66192e+07	6.00844e+07	6.92627e+07	6.00055e+07	7.02879e+07	6.55624e+07	6.44677e+07	6.66594e+07	4.22187e+07	4.39548e+07	6.36565e+07	6.10403e+07	5.83115e+07	5.62579e+07
A2DSR0	TVAG_434770	Small GTP-binding protein, putative OS=Trichomonas vaginalis OX=5722 GN=TVAG_434770 PE=4 SV=1	298.15	11	11	7.99285e+07	7.90185e+07	9.26837e+07	8.70999e+07	9.48472e+07	8.9363e+07	1.06407e+08	1.08279e+08	1.11611e+08	1.04662e+08	1.02859e+08	1.16702e+08	9.14767e+07	7.97633e+07	1.04816e+08	9.94246e+07	1.00867e+08	1.09014e+08
A2E0R0	TVAG_468210	Deoxyribose-phosphate aldolase OS=Trichomonas vaginalis OX=5722 GN=TVAG_468210 PE=3 SV=1	331.59	9	5	4.47697e+07	4.34273e+07	5.05564e+07	4.59374e+07	3.77684e+07	3.96837e+07	7.55014e+07	5.95893e+07	6.96366e+07	7.66618e+07	8.5874e+07	1.16419e+08	5.65432e+07	5.5973e+07	3.44149e+07	4.40643e+07	3.584e+07	3.65031e+07
A2DUA7	TVAG_261950	QXW lectin repeat family protein OS=Trichomonas vaginalis OX=5722 GN=TVAG_261950 PE=4 SV=1	680.39	11	11	3.48704e+09	3.42584e+09	3.51556e+09	3.60869e+09	3.17839e+09	3.28049e+09	2.77691e+09	2.8139e+09	2.69693e+09	2.75905e+09	2.66003e+09	2.69236e+09	3.99214e+09	4.02539e+09	3.77355e+09	3.77571e+09	4.19974e+09	4.27588e+09
A2F5V1	TVAG_472380	Galactokinase family protein OS=Trichomonas vaginalis OX=5722 GN=TVAG_472380 PE=3 SV=1	453.85	9	1	2.18376e+06	1.33724e+06	1.80806e+06	1.95154e+06		1.85907e+06
A2DP51	TVAG_015800	60S ribosomal protein L23, putative OS=Trichomonas vaginalis OX=5722 GN=TVAG_015800 PE=1 SV=1	757.2	7	7	1.55554e+09	1.5428e+09	1.41187e+09	1.42848e+09	1.61611e+09	1.5036e+09	8.35077e+08	6.99524e+08	7.50037e+08	7.12739e+08	8.51819e+08	8.03686e+08	1.92544e+09	2.0142e+09	2.15184e+09	2.19251e+09	1.71249e+09	1.71852e+09
A2F448	TVAG_179660	Adenylate kinase family protein OS=Trichomonas vaginalis OX=5722 GN=TVAG_179660 PE=3 SV=1	400.07	10	2	1.51909e+07	1.32431e+07	2.3377e+07	2.01179e+07	1.53859e+07	1.31693e+07	2.26152e+07	2.08043e+07	2.05499e+07	1.87706e+07	1.99028e+07	1.93456e+07	3.41776e+07	3.43337e+07	2.34591e+07	2.15491e+07	3.17058e+07	2.72866e+07
A2E9V1	TVAG_184150	Polyubiquitin, putative OS=Trichomonas vaginalis OX=5722 GN=TVAG_184150 PE=4 SV=1	839.53	7	2	1.27246e+08	1.241e+08	2.04088e+08	2.07316e+08	1.45754e+08	1.25586e+08	1.28367e+08	1.18912e+08	9.97271e+07	1.02035e+08	8.00499e+07	8.46037e+07	2.35669e+08	2.37509e+08	1.93772e+08	1.83784e+08	2.3037e+08	2.29524e+08
A2F152	TVAG_339710	Ubiquitin-conjugating enzyme family protein OS=Trichomonas vaginalis OX=5722 GN=TVAG_339710 PE=4 SV=1	243.94	14	14	4.0122e+07	4.07401e+07	4.22064e+07	4.20537e+07	3.74077e+07	4.10576e+07	3.89108e+07	4.02885e+07	3.83209e+07	3.953e+07	4.33273e+07	4.2416e+07	6.40635e+07	6.55182e+07	4.45742e+07	5.30093e+07	5.45591e+07	5.26255e+07
A2EDP7	TVAG_309010	Methyltransf_11 domain-containing protein OS=Trichomonas vaginalis OX=5722 GN=TVAG_309010 PE=4 SV=1	224.61	10	10	1.44502e+08	1.47054e+08	1.29855e+08	1.26392e+08	1.4331e+08	1.48972e+08	3.05519e+08	2.5494e+08	2.95643e+08	3.09569e+08	4.62867e+08	3.84438e+08	2.62873e+08	2.49643e+08	3.34936e+08	3.25334e+08	3.16168e+08	2.97223e+08
A2EHB1	TVAG_333150	Adaptor complexes medium subunit family protein OS=Trichomonas vaginalis OX=5722 GN=TVAG_333150 PE=3 SV=1	251.48	11	11	8.41832e+07	8.86678e+07	8.56239e+07	9.12591e+07	8.75261e+07	9.51247e+07	9.1337e+07	8.61253e+07	7.9499e+07	7.39287e+07	7.35042e+07	7.84867e+07	6.66804e+07	6.74445e+07	7.03596e+07	6.40128e+07	7.34362e+07	7.06481e+07
A2FFS8	TVAG_022100	40S ribosomal protein S21 OS=Trichomonas vaginalis OX=5722 GN=TVAG_022100 PE=1 SV=1	558.91	6	2	2.9162e+08	2.7708e+08	2.74166e+08	2.7822e+08	3.07892e+08	3.03458e+08	1.63671e+08	1.69322e+08	1.69138e+08	1.60024e+08	1.74409e+08	1.53077e+08	250037815	2.43383e+08	2.11586e+08	2.25656e+08	2.44821e+08	2.38158e+08
A2GRV0	TVAG_591330	C2 domain containing protein (Fragment) OS=Trichomonas vaginalis OX=5722 GN=TVAG_591330 PE=4 SV=1	152.17	12	11	3.4538e+07	2.87962e+07	3.12823e+07	3.32461e+07	3.52146e+07	3.69433e+07	3.26819e+07	2.8862e+07	3.15721e+07	3.21722e+07	3.1375e+07	2.45364e+07	1.00539e+08	9.47227e+07	9.03924e+07	8.34881e+07	1.04476e+08	1.03765e+08
A2G2L3	TVAG_425470	Uncharacterized protein OS=Trichomonas vaginalis OX=5722 GN=TVAG_425470 PE=4 SV=1	333.01	18	3	2.97778e+07	2.66658e+07	2.92589e+07	2.97913e+07	2.95236e+07	3.00895e+07	3.49481e+07	4.01569e+07	4.04627e+07	3.74737e+07	4.13519e+07	3.89264e+07	5.58743e+07	5.54175e+07	6.34308e+07	6.33615e+07	6.71405e+07	6.93858e+07
A2FZR4	TVAG_036210	NAC domain containing protein OS=Trichomonas vaginalis OX=5722 GN=TVAG_361480 PE=4 SV=1	510.36	6	1	876875	864089	2.16955e+06	1.21488e+06	5.366e+06	4.11362e+06	704675	888891	4.24056e+06	3.19133e+06	489923	518783	8.59143e+06	1.3096e+07	5.54991e+06	4.64817e+06	4.2848e+06	4.90319e+06
A2F397	TVAG_180840	TCTP domain-containing protein OS=Trichomonas vaginalis OX=5722 GN=TVAG_180840 PE=3 SV=1	373.87	6	6	3.25002e+08	3.42211e+08	3.49735e+08	3.55796e+08	3.34502e+08	3.42202e+08	4.56167e+08	4.46376e+08	4.80791e+08	4.6406e+08	4.2824e+08	4.20823e+08	5.42611e+08	5.16412e+08	4.67523e+08	4.68305e+08	5.5496e+08	5.34142e+08
A2FGU9	TVAG_053680	Proline--tRNA ligase OS=Trichomonas vaginalis OX=5722 GN=TVAG_053680 PE=4 SV=1	241.87	16	16	7.52619e+07	6.40137e+07	8.59252e+07	9.12684e+07	7.71782e+07	7.16555e+07	1.39659e+08	1.30175e+08	1.42469e+08	1.47733e+08	1.4629e+08	1.35902e+08	2.15091e+08	2.10591e+08	1.29954e+08	1.39821e+08	1.44566e+08	1.47953e+08
A2FHJ2	TVAG_047250	Non-specific serine/threonine protein kinase OS=Trichomonas vaginalis OX=5722 GN=TVAG_047250 PE=3 SV=1	272.26	13	12	3.37081e+08	3.35581e+08	3.19902e+08	3.3842e+08	3.24013e+08	3.23967e+08	1.79222e+08	1.66068e+08	1.81566e+08	1.67879e+08	1.65745e+08	1.51477e+08	2.87498e+08	2.84449e+08	2.91251e+08	2.88422e+08	3.00292e+08	2.81972e+08
A2EEG1	TVAG_486140	Ubiquitin interaction motif family protein OS=Trichomonas vaginalis OX=5722 GN=TVAG_486140 PE=3 SV=1	223.55	12	12	1.0905e+08	9.41914e+07	1.02369e+08	1.13161e+08	1.15495e+08	1.01403e+08	8.35225e+07	7.22304e+07	8.09032e+07	7.62254e+07	8.03522e+07	7.47817e+07	1.25748e+08	1.20197e+08	9.26745e+07	8.95799e+07	1.20947e+08	1.26641e+08
A2DCW9	TVAG_237690	Actin-binding protein, putative OS=Trichomonas vaginalis OX=5722 GN=TVAG_237690 PE=4 SV=1	329.39	13	9	1.05589e+08	1.049e+08	1.03653e+08	1.12615e+08	1.05932e+08	1.07596e+08	1.24978e+08	1.2184e+08	1.20505e+08	1.31361e+08	1.19412e+08	1.21254e+08	8.32932e+07	8.35793e+07	8.15682e+07	8.65062e+07	8.09758e+07	8.60014e+07
A2EUI5	TVAG_031860	Uncharacterized protein OS=Trichomonas vaginalis OX=5722 GN=TVAG_031860 PE=4 SV=1	283.98	15	15	9.59907e+07	9.58842e+07	9.25227e+07	9.89385e+07	9.38264e+07	9.71949e+07	1.93394e+07	2.38189e+07	2.27204e+07	2.26316e+07	2.3862e+07	2.7279e+07	377228521	3.82921e+08	2.30679e+08	2.32157e+08	1.95349e+08	1.96266e+08
A2EGR6	TVAG_302410	PfkB domain-containing protein OS=Trichomonas vaginalis OX=5722 GN=TVAG_302410 PE=4 SV=1	402.26	14	14	1.2361e+08	1.21723e+08	1.25652e+08	1.22363e+08	1.34322e+08	1.24499e+08	1.76931e+08	1.83116e+08	1.74175e+08	1.79606e+08	1.83013e+08	1.83567e+08	1.38047e+08	1.36906e+08	1.44011e+08	1.38993e+08	1.44403e+08	1.34647e+08
A2DHA5	TVAG_021230	Glycylpeptide N-tetradecanoyltransferase OS=Trichomonas vaginalis OX=5722 GN=TVAG_021230 PE=3 SV=1	309.76	13	13	1.14149e+08	1.13147e+08	1.12693e+08	1.15142e+08	1.19916e+08	1.15754e+08	9.1424e+07	8.69627e+07	9.2609e+07	9.35592e+07	8.99435e+07	9.21494e+07	1.05533e+08	1.20706e+08	8.5301e+07	8.83631e+07	9.31668e+07	9.33901e+07
A2DJE0	TVAG_136580	DnaK protein OS=Trichomonas vaginalis OX=5722 GN=TVAG_136580 PE=4 SV=1	224.13	18	18	2.95434e+07	3.10622e+07	3.31142e+07	3.29865e+07	3.16954e+07	2.67791e+07	4.62803e+07	4.57845e+07	4.93056e+07	4.57799e+07	5.30788e+07	4.32029e+07	3.44892e+07	2.51297e+07	2.56756e+07	2.93231e+07	2.8224e+07	3.24304e+07
A2FTQ2	TVAG_384480	Ribokinase OS=Trichomonas vaginalis OX=5722 GN=TVAG_384480 PE=3 SV=1	222.76	11	11	3.14827e+07	2.61819e+07	3.24542e+07	3.24072e+07	3.29152e+07	3.1207e+07	4.75024e+07	4.85597e+07	4.16263e+07	4.3984e+07	4.38305e+07	4.6976e+07	6.44602e+07	6.36039e+07	6.60171e+07	6.35756e+07	6.55642e+07	6.87589e+07
A2FAZ9	TVAG_033000	UvrB/uvrC motif family protein OS=Trichomonas vaginalis OX=5722 GN=TVAG_033000 PE=4 SV=1	294.1	14	14	6.88091e+07	6.71354e+07	7.3726e+07	7.99423e+07	7.09701e+07	7.15893e+07	7.99646e+07	7.93261e+07	8.1107e+07	8.07307e+07	7.43894e+07	8.36891e+07	7.45929e+07	7.67527e+07	8.21904e+07	8.38155e+07	8.77708e+07	8.08497e+07
A2FV03	TVAG_256290	Uncharacterized protein OS=Trichomonas vaginalis OX=5722 GN=TVAG_256290 PE=4 SV=1	222.92	14	14	1.02498e+08	1.00242e+08	9.99831e+07	9.66387e+07	1.00817e+08	9.85932e+07	8.46372e+07	8.53176e+07	8.53198e+07	9.05973e+07	8.81195e+07	8.29738e+07	9.20994e+07	9.2606e+07	9.73026e+07	1.01212e+08	9.6957e+07	9.64784e+07
A2EV02	TVAG_368970	Peptidylprolyl isomerase OS=Trichomonas vaginalis OX=5722 GN=TVAG_368970 PE=4 SV=1	245.5	13	13	2.67888e+08	2.7383e+08	2.72066e+08	2.74486e+08	2.66091e+08	2.78019e+08	3.55618e+08	3.63324e+08	3.82345e+08	3.70319e+08	3.84438e+08	3.67196e+08	3.28647e+08	3.31383e+08	2.33032e+08	2.34003e+08	2.78269e+08	2.75161e+08
A2DPZ2	TVAG_454160	Uncharacterized protein OS=Trichomonas vaginalis OX=5722 GN=TVAG_454160 PE=4 SV=1	329.6	11	11	5.66776e+07	6.18835e+07	6.07401e+07	6.41282e+07	5.74658e+07	5.57503e+07	4.84396e+07	5.32626e+07	5.84478e+07	5.21922e+07	4.83697e+07	4.93511e+07	4.58081e+07	5.62885e+07	3.39623e+07	3.65269e+07	4.66481e+07	4.26584e+07
A2GYE6	TVAG_459980	40S ribosomal protein S21 OS=Trichomonas vaginalis OX=5722 GN=TVAG_459980 PE=3 SV=1	572.1	6	2	2.3573e+08	1.92864e+08	2.21759e+08	2.09744e+08	2.31164e+08	2.08851e+08	1.24849e+08	1.33741e+08	1.31414e+08	1.25446e+08	1.31507e+08	1.20095e+08	172278316	1.69061e+08	1.59919e+08	1.57738e+08	1.73777e+08	1.60603e+08
Q9NJE7	TVAG_250530	Tvp14 OS=Trichomonas vaginalis OX=5722 GN=tvp14 PE=4 SV=1	515.94	10	8	1.34952e+09	1.3044e+09	1.40448e+09	1.42994e+09	1.30752e+09	1.31927e+09	1.09478e+09	1.03869e+09	1.05715e+09	1.06208e+09	1.03919e+09	1.01759e+09	1.44202e+09	1.41981e+09	1.20496e+09	1.1874e+09	1.32771e+09	1.33692e+09
A2FIS4	TVAG_032440	Uncharacterized protein OS=Trichomonas vaginalis OX=5722 GN=TVAG_032440 PE=3 SV=1	197.78	9	8	8.49274e+07	7.64836e+07	9.70794e+07	9.25048e+07	8.62234e+07	8.32531e+07	1.17176e+08	8.91062e+07	9.57186e+07	9.25346e+07	9.80812e+07	9.69418e+07	1.19649e+08	1.17351e+08	1.07768e+08	1.01456e+08	1.26395e+08	1.12703e+08
A2DSF3	TVAG_067370	Ribosomal protein L35Ae, putative OS=Trichomonas vaginalis OX=5722 GN=TVAG_067370 PE=1 SV=1	456.93	8	8	6.37653e+08	7.06571e+08	6.20564e+08	6.44155e+08	6.2454e+08	6.82008e+08	1.77305e+08	1.95426e+08	2.40076e+08	2.60289e+08	2.4631e+08	2.25436e+08	7.3541e+08	7.61271e+08	4.55692e+08	4.38679e+08	6.35842e+08	6.70378e+08
A2D8J7	TVAG_185530	Uncharacterized protein OS=Trichomonas vaginalis OX=5722 GN=TVAG_185530 PE=4 SV=1	174.36	16	16	1.05344e+08	1.04712e+08	1.00395e+08	1.0431e+08	1.07826e+08	1.13706e+08	1.3572e+08	1.27134e+08	1.32559e+08	1.29323e+08	1.29874e+08	1.18993e+08	1.32433e+08	1.37014e+08	9.85189e+07	1.01394e+08	1.32598e+08	1.39255e+08
Q95060	TVAG_388330	Calcium-transporting ATPase OS=Trichomonas vaginalis OX=5722 GN=TVCA1 PE=3 SV=1	137.24	15	15	2.42916e+07	2.50241e+07	2.61101e+07	2.79106e+07	2.47592e+07	2.98923e+07	6.71541e+07	5.72683e+07	7.04176e+07	7.23325e+07	5.17712e+07	4.83786e+07	6.12617e+07	5.98559e+07	6.758e+07	6.636e+07	6.27543e+07	6.51037e+07
A2EF89	TVAG_079570	Small GTP-binding protein, putative OS=Trichomonas vaginalis OX=5722 GN=TVAG_079570 PE=4 SV=1	309.89	11	11	1.75645e+08	1.6958e+08	1.77728e+08	1.84778e+08	1.79757e+08	1.7252e+08	1.89904e+08	1.83184e+08	1.85905e+08	1.91661e+08	1.98334e+08	1.93074e+08	1.45499e+08	1.48892e+08	1.64977e+08	1.61837e+08	1.5433e+08	1.53753e+08
A2FFW8	TVAG_000070	tRNA binding domain containing protein OS=Trichomonas vaginalis OX=5722 GN=TVAG_000070 PE=4 SV=1	364.94	10	8	1.73545e+08	1.70747e+08	2.07817e+08	2.01106e+08	1.84921e+08	1.64642e+08	2.68401e+08	2.55148e+08	2.96158e+08	3.04185e+08	2.96462e+08	2.83141e+08	9.60888e+07	9.12241e+07	1.11248e+08	1.09583e+08	9.31798e+07	9.59467e+07
A2DHT0	TVAG_366360	QXW lectin repeat family protein OS=Trichomonas vaginalis OX=5722 GN=TVAG_366360 PE=4 SV=1	319.17	8	7	1.39843e+08	1.35917e+08	1.30198e+08	1.26126e+08	1.43728e+08	1.41795e+08	2.11332e+08	2.11455e+08	2.18467e+08	2.09304e+08	2.11729e+08	2.14586e+08	2.52946e+08	2.45566e+08	2.71038e+08	2.54544e+08	2.67784e+08	2.6472e+08
A2FZT7	TVAG_444970	4-alpha-glucanotransferase OS=Trichomonas vaginalis OX=5722 GN=TVAG_444970 PE=3 SV=1	363.2	18	12	4.97725e+07	5.63756e+07	5.03885e+07	5.05596e+07	4.57382e+07	5.6104e+07	4.06298e+07	3.92851e+07	4.95613e+07	4.93356e+07	4.97354e+07	5.09962e+07	3.84112e+07	4.3339e+07	2.06727e+07	2.26073e+07	2.80058e+07	3.08509e+07
A2DPW5	TVAG_453890	Regulator of nonsense transcripts 1, putative OS=Trichomonas vaginalis OX=5722 GN=TVAG_453890 PE=4 SV=1	174.12	18	18	3.2565e+07	3.10501e+07	3.09009e+07	2.70871e+07	3.24239e+07	3.11652e+07	3.61593e+07	2.13362e+07	2.56318e+07	2.80184e+07	2.82606e+07	2.47189e+07	4.62401e+07	6.08757e+07	3.36818e+07	3.9692e+07	4.63213e+07	5.26025e+07
A2EA48	TVAG_484050	Uncharacterized protein OS=Trichomonas vaginalis OX=5722 GN=TVAG_484050 PE=3 SV=1	368.84	9	4	1.47491e+08	1.42096e+08	1.59198e+08	1.5401e+08	1.42477e+08	1.39564e+08	1.44961e+08	1.50092e+08	1.50662e+08	1.52895e+08	1.49096e+08	1.53705e+08	2.72593e+08	2.45613e+08	1.39768e+08	1.34472e+08	2.08056e+08	1.8567e+08
A2FXW1	TVAG_303050	60S ribosomal protein L6, putative OS=Trichomonas vaginalis OX=5722 GN=TVAG_099510 PE=1 SV=1	345.09	7	5	7.04697e+07	7.13419e+07	7.42698e+07	7.42332e+07	7.00561e+07	6.83587e+07	3.09926e+07	2.8917e+07	2.99329e+07	2.75638e+07	3.16005e+07	2.75554e+07	6.81294e+07	7.2922e+07	6.05569e+07	5.8691e+07	7.00467e+07	6.62417e+07
A2D7K8	TVAG_120630	ADP-ribosylation factor-like protein 3, putative OS=Trichomonas vaginalis OX=5722 GN=TVAG_120630 PE=3 SV=1	239.49	11	1			200012		160738								2.11778e+06	1.78755e+06	273679	254218	2.04113e+06	1.20479e+06
A2E054	TVAG_491110	B-box zinc finger family protein OS=Trichomonas vaginalis OX=5722 GN=TVAG_491110 PE=4 SV=1	184.44	15	15	5.78709e+07	5.19404e+07	4.54125e+07	4.48154e+07	5.46098e+07	5.45655e+07	5.25499e+07	5.80544e+07	5.42015e+07	5.95453e+07	5.18147e+07	5.39195e+07	6.93031e+07	6.67819e+07	6.32123e+07	6.67324e+07	7.82959e+07	8.21669e+07
A2DDQ3	TVAG_375490	40S ribosomal protein S7 OS=Trichomonas vaginalis OX=5722 GN=TVAG_198680 PE=3 SV=1	378.73	10	9	2.06624e+08	2.02117e+08	1.57493e+08	1.87074e+08	1.89099e+08	1.81367e+08	5.07471e+07	7.81986e+07	7.29431e+07	7.49098e+07	7.28509e+07	7.6038e+07	2.23593e+08	1.80346e+08	1.73476e+08	1.62242e+08	1.94656e+08	1.89617e+08
A2ER03	TVAG_016650	RNA polymerase Rpb3/Rpb11 dimerisation domain containing protein OS=Trichomonas vaginalis OX=5722 GN=TVAG_016650 PE=3 SV=1	247.85	13	13	4.08066e+08	3.96146e+08	3.94512e+08	3.80042e+08	4.05699e+08	3.88049e+08	2.02022e+08	2.02606e+08	2.14634e+08	2.11058e+08	2.05549e+08	2.18221e+08	329490387	3.1689e+08	3.24048e+08	3.24267e+08	3.41777e+08	3.60658e+08
A2DE86	TVAG_166790	Ankyrin repeat protein, putative OS=Trichomonas vaginalis OX=5722 GN=TVAG_166790 PE=4 SV=1	257.48	14	14	4.39708e+07	4.66173e+07	4.34373e+07	4.64652e+07	3.89193e+07	4.57868e+07	5.47502e+07	5.58496e+07	5.78556e+07	6.05868e+07	6.23541e+07	6.48972e+07	5.88829e+07	7.08123e+07	5.77496e+07	5.24355e+07	6.02777e+07	5.97089e+07
A2FGE6	TVAG_369200	Uncharacterized protein OS=Trichomonas vaginalis OX=5722 GN=TVAG_369200 PE=3 SV=1	264.26	15	15	3.93127e+07	3.88289e+07	3.87085e+07	3.81456e+07	3.93719e+07	3.70846e+07	5.49008e+07	5.33727e+07	5.39643e+07	5.59667e+07	5.53933e+07	5.3624e+07	5.62585e+07	4.553e+07	4.62457e+07	4.15762e+07	4.12128e+07	4.19416e+07
A0A7D6EY32	TVAG_299450	Alanyl-tRNA synthetase (Fragment) OS=Trichomonas vaginalis OX=5722 PE=4 SV=1	282.77	10	1	6.28068e+06	6.73486e+06	7.79778e+06	7.49766e+06	6.52874e+06	6.32162e+06	1.00268e+07	9.78901e+06	1.09876e+07	1.03929e+07	1.0767e+07	9.59359e+06	17371702	1.40469e+07	8.53067e+06	7.33142e+06	1.145e+07	9.91679e+06
A2E888	TVAG_358850	LOC443698 protein, putative OS=Trichomonas vaginalis OX=5722 GN=TVAG_358850 PE=4 SV=1	137.64	15	15	2.67384e+07	2.68054e+07	2.7955e+07	2.60018e+07	2.58284e+07	2.56998e+07	3.54014e+07	2.98153e+07	3.0824e+07	3.37553e+07	2.83463e+07	3.29867e+07	3.10764e+07	2.87245e+07	2.17252e+07	2.36814e+07	2.68048e+07	3.11289e+07
A2EXM6	TVAG_254840	60S ribosomal protein L12, putative OS=Trichomonas vaginalis OX=5722 GN=TVAG_254840 PE=3 SV=1	479.62	7	1	7.17248e+06	7.41877e+06	8.85839e+06	8.35757e+06	6.9422e+06	6.1445e+06	5.40216e+06	4.6332e+06	3.98139e+06	3.67734e+06	3.77347e+06	4.42378e+06	3.72675e+06	3.31867e+06	3.50597e+06	2.98255e+06	4.10002e+06	3.44972e+06
A2E7Q0	TVAG_344290	Uncharacterized protein OS=Trichomonas vaginalis OX=5722 GN=TVAG_344290 PE=4 SV=1	175.92	11	4	1.27446e+07	1.09835e+07	1.23188e+07	1.49011e+07	1.30561e+07	1.27265e+07	8.50118e+06	7.84218e+06	8.17826e+06	6.99048e+06	7.04814e+06	1.13516e+07	6.05421e+06	6.23902e+06	8.23048e+06	7.83413e+06	9.67275e+06	7.38222e+06
A2E6V2	TVAG_081600	WH2 motif family protein OS=Trichomonas vaginalis OX=5722 GN=TVAG_081600 PE=4 SV=1	136.65	8	8	6.09432e+06	7.5744e+06	8.40289e+06	9.55554e+06	6.58755e+06	6.65599e+06	2.37851e+07	2.17152e+07	2.24325e+07	2.46645e+07	2.2575e+07	2.37009e+07	3.25941e+07	3.11505e+07	3.22947e+07	2.91533e+07	4.08e+07	3.66438e+07
A2E3S2	TVAG_117320	Uncharacterized protein OS=Trichomonas vaginalis OX=5722 GN=TVAG_117320 PE=4 SV=1	218.35	16	16	5.77095e+07	6.23833e+07	6.14534e+07	6.22612e+07	6.26007e+07	6.38892e+07	8.86911e+07	9.38652e+07	9.13185e+07	8.91595e+07	8.92561e+07	8.19311e+07	6.45396e+07	6.16987e+07	8.55531e+07	7.58893e+07	9.10351e+07	8.89935e+07
A2DWU2	TVAG_392410	Clan MH, family M18, aspartyl aminopeptidase-like metallopeptidase OS=Trichomonas vaginalis OX=5722 GN=TVAG_392410 PE=3 SV=1	240.26	11	11	4.56234e+07	4.58382e+07	4.91801e+07	4.796e+07	4.4116e+07	4.34902e+07	3.20571e+07	3.3023e+07	3.29706e+07	3.40631e+07	2.15163e+07	2.36208e+07	4.13907e+07	4.07991e+07	3.23543e+07	3.12202e+07	4.27789e+07	4.35516e+07
A2E9S9	TVAG_282140	Fibrillarin, putative OS=Trichomonas vaginalis OX=5722 GN=TVAG_282140 PE=3 SV=1	224	10	8	4.79438e+07	4.79887e+07	4.27362e+07	4.52638e+07	4.74992e+07	4.67e+07	2.5652e+07	2.64724e+07	1.365e+07	3.01554e+07	2.72711e+07	3.09875e+07	6.0515e+07	5.98195e+07	5.55944e+07	5.77495e+07	5.00412e+07	5.58686e+07
A2DIG6	TVAG_178140	Pyruvate, phosphate dikinase OS=Trichomonas vaginalis OX=5722 GN=TVAG_178140 PE=3 SV=1	229.78	13	6	1.42551e+07	1.26096e+07	1.35904e+07	1.34057e+07	1.32498e+07	1.17987e+07	1.33973e+07	1.53832e+07	1.55167e+07	1.18159e+07	1.36171e+07	1.21547e+07	2.07785e+07	2.13766e+07	1.70613e+07	1.49481e+07	2.20389e+07	1.70637e+07
A2DI79	TVAG_129830	Rhodanese-like domain containing protein OS=Trichomonas vaginalis OX=5722 GN=TVAG_129830 PE=4 SV=1	231.78	11	11	7.02615e+07	5.93184e+07	7.06205e+07	6.19561e+07	4.9782e+07	6.33649e+07	8.0591e+07	9.0524e+07	6.63137e+07	6.91787e+07	6.28384e+07	5.49817e+07	8.34204e+07	6.46382e+07	7.69085e+07	7.43612e+07	8.67732e+07	9.32405e+07
A2EH97	TVAG_333010	Phospholipase B-like OS=Trichomonas vaginalis OX=5722 GN=TVAG_333010 PE=3 SV=1	207.32	12	12	3.39043e+07	3.46167e+07	3.67562e+07	3.96732e+07	3.48814e+07	3.67812e+07	4.39741e+07	4.21265e+07	4.71531e+07	4.53725e+07	5.09153e+07	4.64845e+07	4.58188e+07	4.17261e+07	3.52886e+07	3.82875e+07	5.23641e+07	5.04347e+07
A2ERK0	TVAG_059250	Dolichyl-diphosphooligosaccharide--protein glycosyltransferase 48 kDa subunit OS=Trichomonas vaginalis OX=5722 GN=TVAG_059250 PE=3 SV=1	300.9	8	8	4.64566e+07	4.38719e+07	4.58128e+07	4.51363e+07	4.82e+07	4.85599e+07	4.8862e+07	4.52318e+07	4.96899e+07	4.81526e+07	4.90368e+07	4.87082e+07	5.06312e+07	4.41264e+07	4.06355e+07	3.89685e+07	6.06053e+07	5.45985e+07
A2EQX2	TVAG_039980	Superoxide dismutase OS=Trichomonas vaginalis OX=5722 GN=TVAG_039980 PE=3 SV=1	522.95	8	1	2.17699e+08	2.31749e+08	2.0764e+08	2.2154e+08	2.31184e+08	2.64585e+08	3.34318e+08	3.30872e+08	3.07882e+08	3.42394e+08	3.17643e+08	3.43013e+08	115105232	1.15784e+08	7.3003e+07	7.47624e+07	1.27121e+08	1.21129e+08
A2FYA1	TVAG_078350	BTB/POZ domain containing protein OS=Trichomonas vaginalis OX=5722 GN=TVAG_078350 PE=4 SV=1	368.2	14	14	1.39479e+08	1.48897e+08	1.33926e+08	1.34719e+08	1.37988e+08	1.51769e+08	1.49304e+08	1.43503e+08	1.34179e+08	1.49853e+08	1.48828e+08	1.53689e+08	1.1928e+08	1.22771e+08	9.0868e+07	9.5218e+07	1.03353e+08	1.0927e+08
A2DW84	TVAG_224610	Ribosomal protein L7Ae, putative OS=Trichomonas vaginalis OX=5722 GN=TVAG_224610 PE=3 SV=1	455.46	7	3	8.59133e+07	7.67398e+07	9.4426e+07	1.01192e+08	6.54424e+07	5.54588e+07	6.19454e+07	3.76584e+07	3.2479e+07	2.97704e+07	3.07684e+07	3.06664e+07	155920753	1.86856e+08	1.18665e+08	9.41889e+07	1.18817e+08	1.16734e+08
A2F5G9	TVAG_418970	Thioredoxin OS=Trichomonas vaginalis OX=5722 GN=TVAG_418970 PE=3 SV=1	564.62	5	5	3.60926e+08	3.69706e+08	4.70664e+08	4.64271e+08	3.8879e+08	3.90649e+08	8.42784e+08	9.69621e+08	8.67902e+08	8.31991e+08	8.69782e+08	9.15962e+08	7.51012e+08	8.25491e+08	7.93624e+08	7.69519e+08	8.64734e+08	8.61651e+08
A2EW36	TVAG_328940	Alcohol dehydrogenase, iron-containing family protein OS=Trichomonas vaginalis OX=5722 GN=TVAG_328940 PE=3 SV=1	220.28	12	11	3.12393e+08	3.18229e+08	3.29607e+08	3.38994e+08	3.26397e+08	3.27496e+08	2.25279e+07	2.2505e+07	2.13983e+07	1.8506e+07	2.99925e+07	5.00332e+07	5.93154e+07	5.86898e+07	3.82713e+07	3.66615e+07	4.19191e+07	4.27805e+07
A2G5K3	TVAG_063330	Uncharacterized protein OS=Trichomonas vaginalis OX=5722 GN=TVAG_063330 PE=3 SV=1	185.14	16	16	1.10292e+08	1.09899e+08	1.0074e+08	1.01736e+08	1.07107e+08	1.09336e+08	1.15914e+08	1.17835e+08	1.20613e+08	1.17154e+08	1.18959e+08	1.21385e+08	8.43583e+07	8.78012e+07	1.00809e+08	9.94725e+07	9.03461e+07	9.02608e+07
Q4G289	TVAG_349870	Small GTP-binding protein, putative OS=Trichomonas vaginalis OX=5722 GN=TVAG_349870 PE=4 SV=1	374.93	10	5	3.45827e+07	3.56761e+07	3.60273e+07	3.86736e+07	3.61206e+07	3.50902e+07	3.92722e+07	3.70894e+07	3.5731e+07	4.19403e+07	3.24294e+07	3.98117e+07	4.37675e+07	3.95237e+07	3.72734e+07	3.86584e+07	3.9082e+07	4.01803e+07
A2G2E9	TVAG_202440	Aldose 1-epimerase family protein OS=Trichomonas vaginalis OX=5722 GN=TVAG_202440 PE=4 SV=1	184.83	13	13	1.1853e+08	1.23895e+08	1.0842e+08	1.22965e+08	1.22235e+08	1.24597e+08	1.08121e+08	1.02882e+08	1.05028e+08	9.14037e+07	9.91725e+07	9.28474e+07	1.24926e+08	1.26301e+08	9.56652e+07	9.09639e+07	1.15454e+08	1.20391e+08
A2EL99	TVAG_069450	Copine family protein OS=Trichomonas vaginalis OX=5722 GN=TVAG_069450 PE=3 SV=1	285.85	12	10	2.5608e+07	2.86094e+07	2.84553e+07	2.98431e+07	2.89782e+07	2.99501e+07	3.49203e+07	3.28649e+07	3.14563e+07	3.11749e+07	3.04142e+07	3.04595e+07	3.58998e+07	3.28719e+07	3.66336e+07	3.56316e+07	3.8291e+07	3.94278e+07
A2FPE2	TVAG_245190	Oxidoreductase, aldo/keto reductase family protein OS=Trichomonas vaginalis OX=5722 GN=TVAG_245190 PE=4 SV=1	351.86	12	11	6.8425e+07	7.302e+07	7.09899e+07	7.36644e+07	6.80072e+07	6.87434e+07	9.06289e+07	8.25375e+07	8.79306e+07	8.48202e+07	8.80112e+07	8.52578e+07	1.64777e+08	1.68705e+08	6.9489e+07	6.71188e+07	1.44605e+08	1.4792e+08
A2DVG1	TVAG_209190	DEAD/DEAH box helicase family protein OS=Trichomonas vaginalis OX=5722 GN=TVAG_209190 PE=4 SV=1	352.38	14	13	5.96554e+07	5.63507e+07	5.42066e+07	5.69619e+07	5.95825e+07	5.99708e+07	5.48202e+07	5.37924e+07	5.11526e+07	5.06498e+07	5.59838e+07	5.53359e+07	6.68465e+07	6.31382e+07	4.28814e+07	4.05056e+07	5.0466e+07	4.90344e+07
A2FEU1	TVAG_018020	DegT/DnrJ/EryC1/StrS aminotransferase family protein OS=Trichomonas vaginalis OX=5722 GN=TVAG_018020 PE=4 SV=1	196.33	13	13	1.07359e+08	1.09394e+08	1.07361e+08	1.13536e+08	9.99784e+07	1.15109e+08	1.11715e+08	1.13744e+08	1.08653e+08	1.04378e+08	1.00983e+08	1.00566e+08	8.92031e+07	8.72556e+07	7.93162e+07	7.71532e+07	8.08608e+07	8.19177e+07
A2FHV3	TVAG_310980	Uncharacterized protein OS=Trichomonas vaginalis OX=5722 GN=TVAG_310980 PE=4 SV=1	246.4	16	16	5.49514e+07	4.70957e+07	5.44605e+07	5.68043e+07	4.98366e+07	5.31361e+07	1.60753e+08	1.58674e+08	8.54195e+07	8.49466e+07	9.01975e+07	9.38477e+07	7.40127e+07	6.83387e+07	6.65267e+07	5.22585e+07	6.74082e+07	6.70631e+07
A2FYU1	TVAG_072700	Adenlylate kinase, putative OS=Trichomonas vaginalis OX=5722 GN=TVAG_072700 PE=3 SV=1	617.9	13	13	8.73831e+08	8.93794e+08	8.63235e+08	8.46819e+08	8.87565e+08	8.86179e+08	1.14003e+09	1.14133e+09	1.20086e+09	1.16683e+09	1.16031e+09	1.19002e+09	9.23808e+08	9.25189e+08	7.94922e+08	7.99257e+08	8.74638e+08	8.88404e+08
A2DED9	TVAG_167320	Nucleoside diphosphate kinase OS=Trichomonas vaginalis OX=5722 GN=TVAG_167320 PE=3 SV=1	344.88	10	4	2.75791e+08	2.52997e+08	3.61522e+08	3.83913e+08	2.60048e+08	2.61742e+08	3.64023e+08	3.73945e+08	3.94514e+08	3.80853e+08	3.42493e+08	3.25683e+08	406665963	3.96967e+08	3.18546e+08	3.11176e+08	3.62303e+08	3.62802e+08
A2DAW9	TVAG_377780	DnaJ domain containing protein OS=Trichomonas vaginalis OX=5722 GN=TVAG_377780 PE=4 SV=1	229.85	15	15	4.87248e+07	5.21902e+07	5.13805e+07	5.81369e+07	5.0609e+07	5.01816e+07	6.58797e+07	5.64212e+07	6.41457e+07	5.88076e+07	5.81807e+07	5.15012e+07	4.85254e+07	5.01077e+07	4.94081e+07	4.75973e+07	5.27606e+07	5.65996e+07
E5FCD9	TVAG_485880	Cathepsin L-like cysteine peptidase (Fragment) OS=Trichomonas vaginalis OX=5722 PE=3 SV=1	211.94	12	12	7.57731e+07	7.38718e+07	6.86062e+07	6.41584e+07	7.67896e+07	8.21169e+07	7.3575e+07	8.92344e+07	8.7213e+07	8.57482e+07	8.90368e+07	9.00826e+07	9.28931e+07	9.47026e+07	8.48087e+07	7.57518e+07	1.14066e+08	1.11835e+08
A2DYJ9	TVAG_388670	PCI domain containing protein OS=Trichomonas vaginalis OX=5722 GN=TVAG_388670 PE=3 SV=1	164.98	9	9	9.9803e+06	1.10688e+07	1.27127e+07	1.04225e+07	1.08797e+07	9.55788e+06	9.16814e+06	8.29434e+06	7.96088e+06	6.84783e+06	9.40536e+06	9.09457e+06	4.60712e+07	4.28955e+07	1.41021e+07	1.24941e+07	3.2185e+07	2.82505e+07
A2FTG5	TVAG_459400	ATPase, AAA family protein OS=Trichomonas vaginalis OX=5722 GN=TVAG_459400 PE=4 SV=1	236.37	16	16	4.02606e+07	3.84183e+07	3.991e+07	4.64977e+07	4.22558e+07	4.41537e+07	8.59867e+07	1.42552e+08	9.26528e+07	9.04199e+07	9.17156e+07	7.83928e+07	4.86935e+07	4.70577e+07	6.15059e+07	5.86747e+07	5.41612e+07	5.2594e+07
A2E257	TVAG_464050	Ribosomal protein L7Ae, putative OS=Trichomonas vaginalis OX=5722 GN=TVAG_464050 PE=3 SV=1	429.96	7	3	9.5123e+07	9.01231e+07	1.35506e+08	1.29331e+08	9.37141e+07	9.06525e+07	9.37601e+07	9.17276e+07	9.03374e+07	7.44767e+07	8.95198e+07	8.90614e+07	2.79513e+08	2.4988e+08	1.80261e+08	1.69948e+08	2.56198e+08	2.48697e+08
A2DLU0	TVAG_462280	Nicotinate phosphoribosyltransferase OS=Trichomonas vaginalis OX=5722 GN=TVAG_462280 PE=3 SV=1	237.36	14	14	5.40532e+07	6.78211e+07	7.21589e+07	7.15246e+07	5.86567e+07	6.40959e+07	6.40165e+07	6.38446e+07	6.57866e+07	5.57816e+07	6.19909e+07	6.14449e+07	7.62296e+07	9.16091e+07	5.82113e+07	5.76339e+07	6.8237e+07	7.87381e+07
A2G1C0	TVAG_144590	Acid phosphatase surE, putative OS=Trichomonas vaginalis OX=5722 GN=TVAG_144590 PE=3 SV=1	393.45	9	9	7.48847e+07	7.5989e+07	8.16313e+07	7.52689e+07	7.63769e+07	7.23978e+07	7.99046e+07	7.37324e+07	7.99563e+07	7.92039e+07	7.53505e+07	7.75307e+07	5.91376e+07	5.88585e+07	5.38576e+07	5.25579e+07	5.70578e+07	5.4985e+07
A2ESJ7	TVAG_350520	BRO1 domain-containing protein OS=Trichomonas vaginalis OX=5722 GN=TVAG_350520 PE=4 SV=1	307.61	16	16	1.16253e+08	1.15993e+08	1.28175e+08	1.32329e+08	1.27757e+08	1.37409e+08	1.56378e+08	1.59513e+08	1.44076e+08	1.54062e+08	1.52942e+08	1.61588e+08	9.77423e+07	1.05765e+08	1.43031e+08	1.40968e+08	1.36462e+08	1.27726e+08
A2FDX1	TVAG_133890	Uncharacterized protein OS=Trichomonas vaginalis OX=5722 GN=TVAG_133890 PE=4 SV=1	211.8	18	18	5.26639e+07	4.86354e+07	5.41344e+07	4.55227e+07	5.12782e+07	4.91821e+07	1.02263e+08	9.41098e+07	9.96506e+07	8.97625e+07	1.02923e+08	9.18927e+07	6.83061e+07	6.69089e+07	1.07016e+08	1.03633e+08	8.93842e+07	8.29793e+07
A2E6S6	TVAG_158970	Protein phosphatase OS=Trichomonas vaginalis OX=5722 GN=TVAG_158970 PE=3 SV=1	218.48	10	10	2.66004e+07	2.21052e+07	2.52536e+07	2.63513e+07	2.37524e+07	2.47172e+07	2.65547e+07	2.145e+07	2.85687e+07	2.60572e+07	2.94163e+07	2.42946e+07	3.01717e+07	3.31677e+07	3.46695e+07	3.31037e+07	4.00521e+07	4.00914e+07
A2EQP3	TVAG_416510	Adenosine deaminase family protein OS=Trichomonas vaginalis OX=5722 GN=TVAG_416510 PE=4 SV=1	188.55	20	12	1.25119e+07	1.32742e+07	1.22837e+07	1.32317e+07	1.24172e+07	1.39277e+07	5.1687e+06	7.98295e+06	7.84733e+06	8.18931e+06	8.55956e+06	8.91801e+06	2.19931e+07	2.38727e+07	1.60178e+07	1.53262e+07	1.97981e+07	1.84915e+07
A2E983	TVAG_121720	Clan SC, family S28, unassigned serine peptidase OS=Trichomonas vaginalis OX=5722 GN=TVAG_121720 PE=3 SV=1	236.72	13	13	1.40543e+08	1.45462e+08	1.39984e+08	1.34545e+08	1.41677e+08	1.4804e+08	1.65788e+08	1.63062e+08	1.64588e+08	1.5603e+08	1.6421e+08	1.77489e+08	1.37334e+08	1.44245e+08	1.87245e+08	1.84608e+08	1.9881e+08	1.92001e+08
A2DLZ5	TVAG_462840	DnaK protein OS=Trichomonas vaginalis OX=5722 GN=TVAG_462840 PE=4 SV=1	272.71	13	10	8.54679e+07	9.89255e+07	7.74017e+07	7.8179e+07	1.01374e+08	1.07939e+08	9.75712e+07	9.60429e+07	9.96723e+07	1.01648e+08	1.06613e+08	9.90512e+07	1.01387e+08	1.00543e+08	9.45901e+07	9.24301e+07	1.09745e+08	1.05207e+08
A2E124	TVAG_387970	Malate dehydrogenase OS=Trichomonas vaginalis OX=5722 GN=TVAG_387970 PE=3 SV=1	307	11	11	6.42045e+07	6.46923e+07	7.27563e+07	7.35006e+07	6.24299e+07	5.7938e+07	8.376e+07	7.83174e+07	8.64061e+07	8.39654e+07	8.36714e+07	7.54931e+07	7.34591e+07	7.4689e+07	7.85154e+07	7.08869e+07	7.59279e+07	7.45312e+07
Q4G2B4	TVAG_257310	Small Rab GTPase RabD1 OS=Trichomonas vaginalis OX=5722 PE=4 SV=1	225.91	10	9	6.87008e+07	6.06667e+07	6.20849e+07	6.2718e+07	6.95188e+07	6.64849e+07	5.67151e+07	5.61239e+07	4.5793e+07	5.90517e+07	4.62927e+07	4.67078e+07	5.75967e+07	5.98037e+07	5.42649e+07	5.24445e+07	5.79512e+07	5.72567e+07
A2FCD6	TVAG_226920	Eukaryotic translation initiation factor 6 OS=Trichomonas vaginalis OX=5722 GN=EIF6 PE=3 SV=1	164.57	7	7	3.70685e+07	3.83916e+07	3.80243e+07	3.46834e+07	3.86311e+07	3.97704e+07	3.75061e+07	3.3986e+07	3.61776e+07	3.47752e+07	3.27113e+07	3.01815e+07	3.7678e+07	3.85633e+07	2.62563e+07	2.69973e+07	4.16486e+07	4.08278e+07
A2E479	TVAG_139050	Eukaryotic translation initiation factor 2A OS=Trichomonas vaginalis OX=5722 GN=TVAG_139050 PE=3 SV=1	211.06	15	15	8.94045e+07	8.05454e+07	8.41076e+07	8.62211e+07	8.58174e+07	8.13273e+07	9.28363e+07	9.46351e+07	8.08257e+07	9.78779e+07	7.69637e+07	8.51241e+07	7.33015e+07	7.59994e+07	9.63947e+07	8.97155e+07	8.96441e+07	8.92872e+07
A2D7B7	TVAG_119710	Clan ME, family M16, insulinase-like metallopeptidase OS=Trichomonas vaginalis OX=5722 GN=TVAG_119710 PE=4 SV=1	244.12	13	13	9.52107e+07	9.39102e+07	8.51122e+07	8.26372e+07	8.85178e+07	8.74757e+07	7.42099e+07	9.17856e+07	1.01902e+08	1.02839e+08	1.0131e+08	9.46903e+07	1.18859e+08	1.1206e+08	1.33003e+08	1.32376e+08	1.35925e+08	1.41919e+08
A2E415	TVAG_074990	Dynamin central region family protein OS=Trichomonas vaginalis OX=5722 GN=TVAG_074990 PE=3 SV=1	219.35	16	13	2.58639e+07	2.47727e+07	2.6916e+07	2.7529e+07	4.1567e+07	2.82594e+07	3.8093e+07	3.36966e+07	4.01851e+07	4.13425e+07	3.98855e+07	4.20565e+07	5.57755e+07	5.22898e+07	3.21424e+07	3.63118e+07	4.97932e+07	4.62639e+07
A2EGK6	TVAG_308070	Inositol monophosphatase family protein OS=Trichomonas vaginalis OX=5722 GN=TVAG_308070 PE=3 SV=1	274.32	10	10	1.34404e+08	1.22749e+08	1.28348e+08	1.35851e+08	1.28511e+08	1.29986e+08	9.50256e+07	9.56725e+07	9.91741e+07	9.20866e+07	9.47968e+07	8.88393e+07	117747211	1.17809e+08	9.76331e+07	9.83382e+07	1.02676e+08	1.05324e+08
A2E7K3	TVAG_379780	Eukaryotic translation initiation factor 2 alpha subunit family protein OS=Trichomonas vaginalis OX=5722 GN=TVAG_379780 PE=3 SV=1	312.99	11	11	7.72173e+07	8.83987e+07	1.08819e+08	1.05725e+08	7.9612e+07	7.63722e+07	8.86426e+07	8.92895e+07	7.79506e+07	7.84228e+07	7.98924e+07	7.85592e+07	1.08424e+08	1.15363e+08	9.17702e+07	8.40622e+07	1.04801e+08	1.20295e+08
A2FVR2	TVAG_479220	DnaK protein OS=Trichomonas vaginalis OX=5722 GN=TVAG_479220 PE=4 SV=1	194.3	19	1	936783	959068	1.06267e+06	1.26211e+06	877185	1.00844e+06	1.86245e+06	1.53627e+06	1.88613e+06	1.89335e+06	1.536e+06	1.24193e+06	1.12996e+06	1.20352e+06	970367	1.07753e+06	1.10054e+06	1.12768e+06
A2FZ87	TVAG_438870	Uncharacterized protein OS=Trichomonas vaginalis OX=5722 GN=TVAG_438870 PE=3 SV=1	249.94	14	14	1.35809e+08	1.39724e+08	1.47255e+08	1.45838e+08	1.43232e+08	1.35463e+08	1.68113e+08	1.76422e+08	1.9358e+08	1.91815e+08	2.23007e+08	2.26529e+08	4.16862e+08	4.26482e+08	1.62131e+08	1.58225e+08	3.6414e+08	3.62684e+08
A2DD62	TVAG_013060	Uncharacterized protein OS=Trichomonas vaginalis OX=5722 GN=TVAG_013060 PE=1 SV=1	199.63	17	17	2.05636e+08	2.06248e+08	1.82234e+08	1.785e+08	1.12945e+08	1.74021e+08	6.42246e+07	6.10636e+07	6.64276e+07	6.7075e+07	5.45618e+07	5.55402e+07	3.29175e+08	3.29675e+08	3.23769e+08	3.22767e+08	2.09093e+08	2.19319e+08
A2EVG4	TVAG_398750	F-actin-capping protein subunit beta OS=Trichomonas vaginalis OX=5722 GN=TVAG_398750 PE=3 SV=1	327.98	10	3	2.71564e+07	2.79469e+07	3.50116e+07	3.44633e+07	2.78391e+07	2.82209e+07	3.46806e+07	3.59636e+07	3.57202e+07	3.51354e+07	3.56685e+07	3.66018e+07	37681923	3.64881e+07	3.5816e+07	3.59773e+07	3.92256e+07	4.04169e+07
A2E5T1	TVAG_398750	F-actin-capping protein subunit beta OS=Trichomonas vaginalis OX=5722 GN=TVAG_271840 PE=3 SV=1	354.03	10	3	2.93018e+07	4.16668e+07	3.53652e+07	2.03633e+07	3.20914e+07	3.73222e+07	7.48692e+07	7.42541e+07	8.37099e+07	8.20882e+07	8.75017e+07	7.97984e+07	6.23972e+07	6.31133e+07	6.57527e+07	7.00369e+07	6.954e+07	6.76243e+07
A2FPV5	TVAG_220340	Variant SH3 domain containing protein OS=Trichomonas vaginalis OX=5722 GN=TVAG_220340 PE=4 SV=1	197.37	15	15	8.07846e+07	6.539e+07	7.70359e+07	7.62898e+07	8.138e+07	8.12092e+07	6.29831e+07	5.15612e+07	5.80713e+07	6.02122e+07	6.28169e+07	6.60508e+07	8.42723e+07	8.34246e+07	6.19026e+07	6.66037e+07	7.90623e+07	8.32864e+07
A2F9F5	TVAG_477480	Uncharacterized protein OS=Trichomonas vaginalis OX=5722 GN=TVAG_477480 PE=4 SV=1	224.78	8	8	3.26448e+07	3.24803e+07	4.0413e+07	3.39286e+07	3.25333e+07	3.72771e+07	3.74998e+07	3.91268e+07	4.84324e+07	4.5165e+07	4.9344e+07	4.59783e+07	4.7028e+07	4.90846e+07	4.36814e+07	4.3676e+07	4.69555e+07	4.61894e+07
A2FFU1	TVAG_022230	Uncharacterized protein OS=Trichomonas vaginalis OX=5722 GN=TVAG_022230 PE=4 SV=1	260.83	17	13	2.75848e+07	3.00719e+07	3.56599e+07	4.0554e+07	3.13013e+07	2.97205e+07	4.49508e+07	4.36246e+07	3.57787e+07	4.88429e+07	5.24069e+07	5.22827e+07	3.42165e+07	2.87548e+07	3.15171e+07	3.14942e+07	3.47838e+07	2.9433e+07
A2G1W0	TVAG_440600	Uncharacterized protein OS=Trichomonas vaginalis OX=5722 GN=TVAG_440600 PE=4 SV=1	344.73	17	17	6.3847e+08	6.58556e+08	6.03911e+08	5.99234e+08	6.30679e+08	6.31987e+08	4.73308e+08	4.93448e+08	4.84003e+08	4.93054e+08	5.14175e+08	5.22424e+08	7.95145e+08	7.97806e+08	5.57707e+08	5.7938e+08	6.79249e+08	7.16118e+08
A2FRG6	TVAG_344520	Amidinotransferase family protein OS=Trichomonas vaginalis OX=5722 GN=TVAG_344520 PE=4 SV=1	229.17	8	6	6.75908e+06	1.06822e+07	1.04994e+07	1.35041e+07	1.15125e+07	1.16205e+07	1.57013e+07	1.64559e+07	1.7278e+07	1.66749e+07	1.72427e+07	1.65673e+07	1.48693e+07	9.27496e+06	1.0924e+07	1.39031e+07	1.84133e+07	1.77988e+07
A2F3H9	TVAG_286960	Proteasome subunit beta OS=Trichomonas vaginalis OX=5722 GN=TVAG_286960 PE=3 SV=1	194.74	7	7	6.18552e+07	5.91245e+07	5.76368e+07	5.45934e+07	6.13385e+07	6.00365e+07	7.6432e+07	7.67797e+07	7.4209e+07	7.22598e+07	6.93167e+07	7.21443e+07	6.26546e+07	6.33185e+07	6.21252e+07	5.75129e+07	6.40289e+07	6.85124e+07
A2DLW4	TVAG_462530	Ribosomal protein S15a OS=Trichomonas vaginalis OX=5722 GN=TVAG_006250 PE=1 SV=1	404.74	11	2	1.44508e+08	1.42238e+08	1.3032e+08	1.29393e+08	1.46517e+08	1.45107e+08	7.62744e+07	7.6377e+07	8.03702e+07	7.61814e+07	7.95816e+07	7.50571e+07	2.61799e+08	2.54089e+08	1.73638e+08	1.57939e+08	2.46443e+08	2.45943e+08
A2DBM8	TVAG_094060	F-actin-capping protein subunit beta OS=Trichomonas vaginalis OX=5722 GN=TVAG_094060 PE=3 SV=1	222.87	8	5	5.26146e+07	5.33312e+07	4.93418e+07	5.47957e+07	4.45535e+07	4.89771e+07	5.15115e+07	5.27548e+07	5.6496e+07	5.27248e+07	5.7344e+07	4.8384e+07	6.11419e+07	6.19089e+07	4.98435e+07	5.53366e+07	5.27916e+07	5.10575e+07
A2F2U9	TVAG_096520	Pyruvate:ferredoxin oxidoreductase D OS=Trichomonas vaginalis OX=5722 GN=TVAG_096520 PE=4 SV=1	83.2	14	14	8.75716e+07	8.6964e+07	9.02729e+07	8.85021e+07	8.70607e+07	9.10055e+07	3.58424e+07	3.38847e+07	4.04103e+07	4.43004e+07	4.43967e+07	4.29039e+07	3.77958e+07	3.36924e+07	2.16183e+07	1.96522e+07	3.16291e+07	3.06662e+07
A2DWM5	TVAG_202040	Small GTP-binding protein, putative OS=Trichomonas vaginalis OX=5722 GN=TVAG_202040 PE=4 SV=1	224.38	9	9	1.50574e+08	1.50396e+08	1.44848e+08	1.39598e+08	1.61966e+08	1.51327e+08	1.91789e+08	1.99692e+08	1.96363e+08	1.96478e+08	2.03268e+08	2.0243e+08	2.44523e+08	2.33713e+08	2.44085e+08	2.32466e+08	2.85827e+08	2.76456e+08
A2F143	TVAG_325080	Metallo-beta-lactamase superfamily protein OS=Trichomonas vaginalis OX=5722 GN=TVAG_325080 PE=4 SV=1	253.87	10	10	1.14545e+08	1.04298e+08	1.86819e+08	1.85127e+08	1.78571e+08	1.65045e+08	2.64321e+08	2.6706e+08	3.55825e+08	3.4716e+08	3.48078e+08	3.52273e+08	2.20341e+08	2.2586e+08	2.67076e+08	2.89806e+08	3.68056e+08	3.61087e+08
A2DM76	TVAG_083490	Thymidine kinase OS=Trichomonas vaginalis OX=5722 GN=TVAG_083490 PE=3 SV=1	241.78	8	7	4.29729e+07	4.2086e+07	4.45258e+07	4.39754e+07	3.65093e+07	3.55611e+07	1.20067e+07	7.70592e+06	1.29427e+07	7.67721e+06	1.52348e+07	1.49223e+07	38879248	3.6792e+07	3.44333e+07	3.4153e+07	3.35037e+07	3.52519e+07
A2FUH8	TVAG_380910	Eukaryotic translation initiation factor, putative OS=Trichomonas vaginalis OX=5722 GN=TVAG_380910 PE=3 SV=1	231.42	13	11	9.2291e+07	1.08911e+08	8.81379e+07	8.64687e+07	9.0355e+07	8.29431e+07	9.18026e+07	9.0484e+07	9.42475e+07	8.58592e+07	9.28423e+07	9.5956e+07	1.31024e+08	1.23547e+08	7.64588e+07	7.74421e+07	9.50092e+07	8.07567e+07
A2FU50	TVAG_364990	Uncharacterized protein OS=Trichomonas vaginalis OX=5722 GN=TVAG_364990 PE=4 SV=1	199.64	12	12	5.77143e+07	6.47704e+07	6.18441e+07	5.94029e+07	6.91559e+07	7.59773e+07	7.34958e+07	6.69988e+07	7.90549e+07	8.43785e+07	8.9474e+07	7.75363e+07	6.63666e+07	5.95247e+07	6.66825e+07	6.25246e+07	7.52971e+07	6.65333e+07
A2FFR8	TVAG_205390	Small GTP-binding protein, putative OS=Trichomonas vaginalis OX=5722 GN=TVAG_205390 PE=4 SV=1	176.37	12	12	2.50949e+07	2.65818e+07	2.91694e+07	4.21007e+07	2.41314e+07	2.47345e+07	3.22094e+07	3.85793e+07	3.47059e+07	7.0329e+07	3.54369e+07	3.84203e+07	6.56701e+07	6.69012e+07	8.12842e+07	7.94704e+07	7.75739e+07	8.2079e+07
A2G527	TVAG_244120	Adseverin, putative OS=Trichomonas vaginalis OX=5722 GN=TVAG_244120 PE=4 SV=1	309.53	13	13	2.04887e+08	2.18618e+08	2.15507e+08	2.19924e+08	2.21093e+08	2.15854e+08	3.32641e+08	3.29553e+08	3.45366e+08	3.52994e+08	3.54787e+08	3.388e+08	2.67846e+08	2.66405e+08	1.70282e+08	1.68503e+08	2.05784e+08	2.12296e+08
Q9NI37	TVAG_237680	Hydrogenosomal membrane protein 31 OS=Trichomonas vaginalis OX=5722 GN=HMP31 PE=3 SV=1	266.81	17	17	1.43047e+09	1.46131e+09	1.31551e+09	1.30834e+09	1.52402e+09	1.5386e+09	1.92178e+09	1.89799e+09	1.853e+09	1.86249e+09	2.04054e+09	2.08177e+09	2.38843e+09	2.40276e+09	2.79173e+09	2.75758e+09	2.88467e+09	2.95729e+09
A2EP03	TVAG_263760	60S ribosomal protein L18a OS=Trichomonas vaginalis OX=5722 GN=TVAG_263760 PE=1 SV=1	260.32	12	5	9.24908e+07	8.86876e+07	8.87785e+07	9.03341e+07	8.52822e+07	8.49404e+07	1.46626e+07	1.81639e+07	2.07474e+07	2.0499e+07	1.97051e+07	2.05874e+07	1.39399e+08	1.3869e+08	7.68954e+07	7.66565e+07	8.86447e+07	9.3597e+07
A2FH82	TVAG_123110	Phospholipase B-like OS=Trichomonas vaginalis OX=5722 GN=TVAG_123110 PE=3 SV=1	288.36	14	13	1.37413e+08	1.32803e+08	1.35919e+08	1.33229e+08	1.34582e+08	1.31575e+08	1.64856e+08	1.69523e+08	1.66151e+08	1.87785e+08	1.66705e+08	1.74339e+08	1.75327e+08	1.69243e+08	1.97115e+08	1.90835e+08	2.20369e+08	2.22072e+08
A2G3F8	TVAG_158280	Ribulose-phosphate 3-epimerase OS=Trichomonas vaginalis OX=5722 GN=TVAG_158280 PE=3 SV=1	221.43	9	9	8.52803e+07	8.40875e+07	8.29489e+07	8.36106e+07	7.67604e+07	7.55712e+07	1.8755e+08	1.95481e+08	2.18612e+08	2.06844e+08	2.36667e+08	2.44752e+08	1.095e+08	1.03301e+08	1.15617e+08	1.11346e+08	1.13147e+08	1.0544e+08
A2DJE8	TVAG_136660	Nucleoside diphosphate kinase OS=Trichomonas vaginalis OX=5722 GN=TVAG_136660 PE=3 SV=1	178.84	14	11	4.9649e+07	4.8564e+07	4.82908e+07	5.00818e+07	4.91723e+07	4.5788e+07	5.0079e+07	5.0527e+07	4.84585e+07	4.72266e+07	4.95747e+07	4.91065e+07	7.25976e+07	6.83767e+07	5.96373e+07	5.5328e+07	7.01485e+07	6.82379e+07
A2G930	TVAG_165710	Inositol-tetrakisphosphate 1-kinase OS=Trichomonas vaginalis OX=5722 GN=TVAG_165710 PE=3 SV=1	259.38	9	9	6.14259e+07	5.47421e+07	6.80693e+07	6.56388e+07	6.60376e+07	5.90468e+07	6.53126e+07	6.36819e+07	7.0556e+07	7.17576e+07	6.16227e+07	6.38894e+07	7.49076e+07	7.5844e+07	5.84102e+07	5.6702e+07	6.91944e+07	7.58793e+07
A2EQY3	TVAG_040090	Cysteine synthases family protein OS=Trichomonas vaginalis OX=5722 GN=TVAG_040090 PE=3 SV=1	348.99	14	5	8.0788e+06	7.1973e+06	1.01883e+07	1.1134e+07	6.40116e+06	7.42184e+06	4.2811e+07	3.47148e+07	4.09412e+07	3.71268e+07	4.55902e+07	3.75635e+07	1.88969e+07	1.62366e+07	1.66967e+07	1.68636e+07	1.76598e+07	1.70902e+07
A2FK66	TVAG_321430	Clan MG, familly M24, aminopeptidase P-like metallopeptidase OS=Trichomonas vaginalis OX=5722 GN=TVAG_321430 PE=4 SV=1	212.69	14	14	9.26658e+07	7.93437e+07	9.4275e+07	8.07277e+07	9.23123e+07	7.50083e+07	1.32891e+08	1.48536e+08	1.39655e+08	1.26141e+08	1.35634e+08	1.2538e+08	1.0762e+08	1.03197e+08	9.0548e+07	8.29287e+07	1.0311e+08	9.45003e+07
A2E3P6	TVAG_117060	Uncharacterized protein OS=Trichomonas vaginalis OX=5722 GN=TVAG_117060 PE=4 SV=1	121.45	16	14	1.76451e+07	1.67281e+07	1.98375e+07	1.92287e+07	1.71784e+07	1.89337e+07	2.12781e+07	1.95458e+07	2.31876e+07	2.29893e+07	2.64448e+07	2.22743e+07	3.93842e+07	4.29532e+07	1.97903e+07	2.27762e+07	3.85445e+07	3.90597e+07
A2EGT2	TVAG_302570	Clan CA, family C1, cathepsin L-like cysteine peptidase OS=Trichomonas vaginalis OX=5722 GN=TVAG_302570 PE=3 SV=1	248.28	8	8	8.31066e+07	8.27448e+07	8.60711e+07	8.65067e+07	9.07569e+07	9.2578e+07	1.45515e+08	1.42313e+08	1.50173e+08	1.4964e+08	1.43175e+08	1.45346e+08	1.04577e+08	9.55737e+07	1.18973e+08	1.1782e+08	1.36243e+08	1.36596e+08
A2EEI6	TVAG_464410	AMP-binding enzyme family protein OS=Trichomonas vaginalis OX=5722 GN=TVAG_464410 PE=4 SV=1	151.2	16	16	5.26253e+07	4.92305e+07	4.93611e+07	5.2145e+07	5.11684e+07	5.14468e+07	5.10422e+07	5.7769e+07	4.83873e+07	5.29853e+07	5.89483e+07	6.52463e+07	3.46172e+07	3.35176e+07	2.281e+07	2.7282e+07	2.51084e+07	3.30968e+07
A2FUI7	TVAG_484340	4-alpha-glucanotransferase OS=Trichomonas vaginalis OX=5722 GN=TVAG_484340 PE=3 SV=1	148.05	14	4	747306	1.16759e+06	2.35054e+06	2.95201e+06	1.03786e+06	1.65344e+06	6.28036e+06	5.73858e+06	9.08963e+06	9.18273e+06	7.45531e+06	8.00282e+06	2.11444e+06	2.27548e+06	1.40732e+06	1.91148e+06	2.06894e+06	1.64849e+06
A2FIM5	TVAG_336300	Cathepsin D-like aspartic proteinase OS=Trichomonas vaginalis OX=5722 GN=TVAG_336300 PE=2 SV=1	257.49	11	11	6.80177e+07	7.06582e+07	7.73138e+07	7.49004e+07	7.61422e+07	7.81374e+07	2.00585e+08	1.87163e+08	2.01885e+08	1.85487e+08	1.85619e+08	1.84096e+08	8.52394e+07	8.27158e+07	1.07761e+08	9.97226e+07	9.77003e+07	1.00066e+08
A2D7P3	TVAG_120980	Ribosomal protein L7Ae, putative OS=Trichomonas vaginalis OX=5722 GN=TVAG_120980 PE=3 SV=1	352.99	7	3	9.25464e+07	8.94645e+07	1.07069e+08	1.12866e+08	8.5639e+07	8.08176e+07	4.55728e+07	4.62422e+07	4.39528e+07	4.49772e+07	4.51824e+07	4.54498e+07	1.43166e+08	1.44589e+08	1.00403e+08	9.18182e+07	1.37449e+08	1.40622e+08
A2G7J5	TVAG_020800	Aspartate aminotransferase OS=Trichomonas vaginalis OX=5722 GN=TVAG_020800 PE=3 SV=1	217.14	14	14	6.61276e+07	6.34373e+07	6.6828e+07	6.64953e+07	6.70911e+07	6.53751e+07	9.30147e+07	9.86032e+07	9.72387e+07	9.66154e+07	9.83913e+07	9.49026e+07	3.3196e+07	3.3521e+07	4.28389e+07	4.2958e+07	4.33728e+07	4.43328e+07
A2FIA9	TVAG_078060	Protein transport protein SEC23 OS=Trichomonas vaginalis OX=5722 GN=TVAG_078060 PE=3 SV=1	228.27	16	16	1.93507e+08	1.91931e+08	2.72721e+08	2.69945e+08	2.34627e+08	2.26826e+08	3.79103e+08	3.82581e+08	3.96785e+08	3.87648e+08	3.9357e+08	3.94805e+08	2.38633e+08	2.43689e+08	3.09209e+08	3.0414e+08	2.95162e+08	2.96808e+08
A2FUW5	TVAG_065320	Small GTP-binding protein, putative OS=Trichomonas vaginalis OX=5722 GN=TVAG_065320 PE=4 SV=1	161.9	10	8	7.44639e+07	6.97821e+07	7.62232e+07	7.49705e+07	7.67517e+07	7.10799e+07	1.06359e+08	1.03816e+08	1.0195e+08	1.07957e+08	1.05543e+08	1.04067e+08	8.62366e+07	8.25602e+07	8.33815e+07	8.39275e+07	5.47878e+07	8.75276e+07
A2FCW0	TVAG_037530	EF hand family protein OS=Trichomonas vaginalis OX=5722 GN=TVAG_037530 PE=4 SV=1	268.91	15	5	4.50673e+06	4.975e+06	3.2599e+06	5.39151e+06	4.16066e+06	5.33601e+06	1.75813e+07	1.95094e+07	2.17616e+07	2.02675e+07	2.33906e+07	1.86441e+07	1.52545e+07	8.77728e+06	1.10798e+07	1.06461e+07	1.29416e+07	1.3588e+07
A2E5A4	TVAG_003900	Ferredoxin 1 OS=Trichomonas vaginalis OX=5722 GN=TVAG_003900 PE=4 SV=1	209.41	7	7	2.14402e+08	1.93071e+08	3.47089e+08	3.32257e+08	2.52695e+08	2.39621e+08	1.39138e+08	1.30481e+08	1.91202e+08	1.86612e+08	1.72091e+08	1.59995e+08	7.17868e+06	5.44014e+06	1.46256e+07	1.47996e+07	1.83454e+07	1.77929e+07
A2G0T4	TVAG_089600	Glucose-6-phosphate 1-dehydrogenase OS=Trichomonas vaginalis OX=5722 GN=TVAG_089600 PE=3 SV=1	244.62	18	14	6.00395e+07	5.98887e+07	5.67882e+07	6.25636e+07	5.57e+07	6.15369e+07	9.4561e+07	9.43709e+07	9.52563e+07	1.0121e+08	1.0639e+08	1.03871e+08	64701241	7.45795e+07	9.52704e+07	9.76429e+07	6.72977e+07	7.64237e+07
A2FLN0	TVAG_479680	Oxidoreductase, 2-nitropropane dioxygenase family protein OS=Trichomonas vaginalis OX=5722 GN=TVAG_479680 PE=4 SV=1	346.62	10	10	7.63916e+07	8.03727e+07	7.91867e+07	7.39862e+07	4.87821e+07	5.97186e+07	2.31863e+08	2.51064e+08	2.40882e+08	2.42075e+08	2.37574e+08	2.39683e+08	1.49363e+08	1.69504e+08	1.93966e+08	2.11047e+08	2.24008e+08	2.19652e+08
A2DTI7	TVAG_423490	Protein-synthesizing GTPase OS=Trichomonas vaginalis OX=5722 GN=TVAG_423490 PE=4 SV=1	302.7	15	15	1.10051e+08	1.11291e+08	1.22769e+08	1.02914e+08	1.33893e+08	1.1622e+08	1.40294e+08	1.36048e+08	1.2656e+08	1.34246e+08	1.23717e+08	1.30294e+08	1.55873e+08	1.49181e+08	1.46688e+08	1.36712e+08	1.44594e+08	1.52315e+08
A2F9K9	TVAG_125340	Cyclic nucleotide-binding domain containing protein OS=Trichomonas vaginalis OX=5722 GN=TVAG_125340 PE=4 SV=1	190.29	8	8	2.70106e+07	2.99882e+07	2.71025e+07	2.86981e+07	2.44168e+07	2.72939e+07	1.72908e+07	1.68596e+07	1.94195e+07	1.40941e+07	1.56402e+07	1.6026e+07	3.21681e+07	3.35681e+07	2.05651e+07	2.42284e+07	3.02513e+07	3.05357e+07
A2GQS3	TVAG_527480	Pyruvate phosphate dikinase, PEP/pyruvate binding domain containing protein (Fragment) OS=Trichomonas vaginalis OX=5722 GN=TVAG_527480 PE=3 SV=1	206.09	12	6	1.07191e+08	1.08329e+08	1.0392e+08	1.06353e+08	1.0281e+08	9.17882e+07	2.41871e+07	2.29591e+07	1.42361e+07	1.47105e+07	1.97121e+07	1.79024e+07	5.77794e+07	5.78943e+07	5.30873e+07	4.75165e+07	5.71229e+07	5.57068e+07
A2E2C3	TVAG_097930	Surface antigen BspA-like OS=Trichomonas vaginalis OX=5722 GN=TVAG_097930 PE=4 SV=1	149.49	16	16	5.28352e+07	5.27382e+07	5.19368e+07	5.38661e+07	5.25643e+07	6.40749e+07	1.09951e+08	1.07874e+08	1.24127e+08	1.13571e+08	1.36036e+08	1.32281e+08	6.63153e+07	5.81934e+07	6.63938e+07	6.17642e+07	7.26444e+07	7.35121e+07
A2DVU5	TVAG_210380	Uncharacterized protein OS=Trichomonas vaginalis OX=5722 GN=TVAG_210380 PE=4 SV=1	359.95	9	9	5.22749e+08	5.08558e+08	4.89708e+08	4.78487e+08	5.0528e+08	5.17006e+08	1.55133e+08	1.6434e+08	1.42327e+08	1.41539e+08	1.55918e+08	1.47176e+08	5.49705e+08	5.59873e+08	5.52811e+08	5.49246e+08	5.01006e+08	4.90177e+08
A2DC49	TVAG_457250	Glutamate decarboxylase OS=Trichomonas vaginalis OX=5722 GN=TVAG_457250 PE=3 SV=1	231.23	13	13	4.18664e+07	4.20679e+07	4.81442e+07	4.35229e+07	3.32039e+07	4.35259e+07	9.14002e+07	1.04206e+08	9.47451e+07	9.97884e+07	9.60877e+07	9.31801e+07	6.1202e+07	7.34029e+07	5.3831e+07	5.28409e+07	6.70629e+07	6.4457e+07
A2EEU6	TVAG_213210	Uncharacterized protein OS=Trichomonas vaginalis OX=5722 GN=TVAG_213210 PE=4 SV=1	244.5	11	11	4.26684e+07	4.39339e+07	4.08938e+07	4.34231e+07	4.65789e+07	4.9383e+07	5.24282e+07	5.47905e+07	5.26552e+07	5.31041e+07	5.68823e+07	5.9368e+07	3.9826e+07	3.79728e+07	7.2584e+07	6.55258e+07	6.38974e+07	5.78498e+07
A2EE72	TVAG_180430	Small GTP-binding protein, putative OS=Trichomonas vaginalis OX=5722 GN=TVAG_180430 PE=4 SV=1	103.27	9	6	5.45808e+07	4.99317e+07	4.89824e+07	4.63513e+07	5.00314e+07	4.82903e+07	3.30089e+07	2.71729e+07	4.51324e+07	3.53204e+07	3.83027e+07	3.71225e+07	8.25184e+07	8.27188e+07	6.34322e+07	4.21406e+07	5.65342e+07	5.56991e+07
A2FZ93	TVAG_438940	Hydroxymethylglutaryl-CoA synthase OS=Trichomonas vaginalis OX=5722 GN=TVAG_438940 PE=3 SV=1	146.53	10	10	3.18905e+07	3.00386e+07	3.4596e+07	3.2521e+07	2.69974e+07	2.83197e+07	4.6123e+07	4.45903e+07	3.54935e+07	3.48108e+07	4.59234e+07	3.80457e+07	2.62612e+07	3.40441e+07	2.75699e+07	2.21512e+07	5.42618e+07	2.72332e+07
A2EJY2	TVAG_311750	Uncharacterized protein OS=Trichomonas vaginalis OX=5722 GN=TVAG_311750 PE=4 SV=1	166.62	13	13	2.70186e+07	2.38256e+07	2.7368e+07	2.7705e+07	2.47211e+07	2.62423e+07	2.45977e+07	2.10159e+07	2.07694e+07	2.12909e+07	2.09158e+07	2.06928e+07	2.6731e+07	3.00148e+07	2.80633e+07	2.55551e+07	2.80881e+07	2.95313e+07
A2FJG5	TVAG_433430	ADP-ribosylation factor-like protein 3, putative OS=Trichomonas vaginalis OX=5722 GN=TVAG_433430 PE=3 SV=1	230.8	11	1													732273	542524				543957
A2EZE6	TVAG_431080	Viral A-type inclusion protein, putative OS=Trichomonas vaginalis OX=5722 GN=TVAG_431080 PE=4 SV=1	181.47	15	15	2.29516e+07	2.02931e+07	2.62228e+07	2.87031e+07	2.41708e+07	2.3663e+07	5.88011e+07	6.15535e+07	6.15121e+07	5.87202e+07	6.52456e+07	5.62222e+07	3.92605e+07	2.91979e+07	4.70724e+07	4.03664e+07	5.06695e+07	5.51849e+07
A2G5Z9	TVAG_466240	Methyltransferase, putative OS=Trichomonas vaginalis OX=5722 GN=TVAG_466240 PE=4 SV=1	416.85	10	10	1.86967e+08	1.94993e+08	1.8371e+08	1.85444e+08	1.92392e+08	1.91741e+08	5.83043e+08	5.87862e+08	6.29868e+08	6.13538e+08	5.82006e+08	5.93031e+08	680568735	6.83606e+08	5.58211e+08	5.59317e+08	7.16002e+08	7.35611e+08
A2EXW1	TVAG_067970	60S acidic ribosomal protein P1, putative OS=Trichomonas vaginalis OX=5722 GN=TVAG_020470 PE=3 SV=1	232.51	5	1	1.16138e+07	1.55157e+07	1.91409e+07	2.23422e+07	1.60711e+07	1.11542e+07	3.46562e+07	2.66131e+07	5.33985e+07	4.78578e+07	4.78548e+07	3.97389e+07	104854418	9.37057e+07	3.08911e+07	2.5102e+07	8.30068e+07	7.92652e+07
A2GKQ5	TVAG_547230	Adaptin N terminal region family protein (Fragment) OS=Trichomonas vaginalis OX=5722 GN=TVAG_547230 PE=4 SV=1	151.04	16	11	3.68318e+08	3.8872e+08	3.43945e+08	3.21689e+08	3.60404e+08	3.43312e+08	2.33862e+08	2.23733e+08	2.26718e+08	2.1762e+08	2.44445e+08	2.50856e+08	249435663	2.32142e+08	2.76278e+08	2.8068e+08	2.65488e+08	2.65518e+08
A2F859	TVAG_210730	Non-canonical purine NTP pyrophosphatase, rdgB/HAM1 family protein OS=Trichomonas vaginalis OX=5722 GN=TVAG_210730 PE=3 SV=1	208.85	8	8	7.50493e+07	7.82651e+07	8.15903e+07	8.47748e+07	7.52641e+07	7.83439e+07	8.91646e+07	9.46005e+07	9.17235e+07	9.08575e+07	9.57657e+07	9.90355e+07	7.34369e+07	8.06158e+07	8.67591e+07	9.05987e+07	7.98414e+07	8.27572e+07
A2EPZ2	TVAG_020030	Eukaryotic release factor 1, putative OS=Trichomonas vaginalis OX=5722 GN=TVAG_020030 PE=3 SV=1	230.77	14	14	4.79449e+07	5.16794e+07	4.65565e+07	4.65998e+07	4.93135e+07	4.96299e+07	6.04575e+07	5.67069e+07	6.7834e+07	6.67137e+07	6.51629e+07	6.74282e+07	9.7383e+07	9.60661e+07	6.58181e+07	4.82456e+07	7.43883e+07	6.74838e+07
A2DW11	TVAG_252690	UBA domain-containing protein OS=Trichomonas vaginalis OX=5722 GN=TVAG_252690 PE=4 SV=1	235.23	10	10	9.37816e+07	9.15455e+07	9.15829e+07	8.55797e+07	9.16098e+07	9.39441e+07	7.15035e+07	6.62991e+07	7.42852e+07	6.72094e+07	6.67449e+07	7.1343e+07	78985648	7.90176e+07	7.80619e+07	6.58662e+07	8.0108e+07	7.9643e+07
A2DCP6	TVAG_236960	Possible regulator of nonsense transcripts, putative OS=Trichomonas vaginalis OX=5722 GN=TVAG_236960 PE=3 SV=1	190.62	12	5	9.31496e+06	8.09053e+06	8.60643e+06	7.30425e+06	9.11303e+06	8.26582e+06	6.01202e+06	3.56867e+06	4.92789e+06	4.71859e+06	5.15319e+06	4.49093e+06	8.73352e+06	8.57904e+06	5.65401e+06	4.94968e+06	8.62985e+06	6.38729e+06
A2DEX1	TVAG_172200	Uncharacterized protein OS=Trichomonas vaginalis OX=5722 GN=TVAG_172200 PE=4 SV=1	130.37	12	12	1.62334e+07	2.36614e+07	2.12036e+07	2.91725e+07	2.18097e+07	2.31507e+07	2.56229e+07	1.89915e+07	1.67002e+07	2.42925e+07	2.00327e+07	2.39812e+07	2.70077e+07	1.9188e+07	1.32277e+07	9.05125e+06	1.37223e+07	1.40098e+07
A2GJ01	TVAG_582370	Surface protein, putative OS=Trichomonas vaginalis OX=5722 GN=TVAG_582370 PE=4 SV=1	210.65	9	9	8.31988e+07	8.845e+07	8.63156e+07	8.33019e+07	8.13925e+07	8.2145e+07	3.25286e+07	3.50098e+07	3.88134e+07	3.02534e+07	3.45133e+07	3.48865e+07	56430331	5.71506e+07	6.24711e+07	5.92373e+07	6.71873e+07	5.96235e+07
A2E354	TVAG_430280	Uncharacterized protein OS=Trichomonas vaginalis OX=5722 GN=TVAG_430280 PE=4 SV=1	207.18	13	13	5.90745e+07	4.8291e+07	5.82339e+07	6.12656e+07	5.82935e+07	6.08681e+07	2.78316e+08	3.45363e+08	3.2771e+08	3.01706e+08	3.26939e+08	3.32161e+08	6.90801e+07	6.81475e+07	2.49336e+08	5.3864e+07	2.04244e+08	8.44825e+07
A2EJM3	TVAG_342610	Histidine--tRNA ligase OS=Trichomonas vaginalis OX=5722 GN=TVAG_342610 PE=3 SV=1	189.75	14	13	5.31032e+07	5.6104e+07	5.32295e+07	5.33312e+07	5.52595e+07	5.2499e+07	3.12148e+07	2.92366e+07	2.77697e+07	2.72306e+07	3.09787e+07	3.20766e+07	1.21499e+08	1.15331e+08	4.58504e+07	4.32929e+07	5.1795e+07	5.44124e+07
A2DAL1	TVAG_035370	Ras family protein OS=Trichomonas vaginalis OX=5722 GN=TVAG_035370 PE=4 SV=1	233.62	8	2	1.54536e+07	1.51532e+07	1.64382e+07	1.52344e+07	1.77351e+07	1.65407e+07	2.62111e+07	2.35883e+07	2.58202e+07	2.39067e+07	2.80034e+07	2.39955e+07	29481835	2.86536e+07	1.98238e+07	1.91152e+07	2.78848e+07	2.47815e+07
A2DV55	TVAG_188330	NAD+ synthetase family protein OS=Trichomonas vaginalis OX=5722 GN=TVAG_188330 PE=4 SV=1	357.73	12	12	1.79465e+08	1.6815e+08	1.83562e+08	1.78833e+08	1.71984e+08	1.69614e+08	1.46566e+08	1.44314e+08	1.70192e+08	1.6384e+08	1.61784e+08	1.65183e+08	3.01159e+08	2.97296e+08	1.85402e+08	1.80417e+08	2.82435e+08	2.75088e+08
A2EWS5	TVAG_169070	Histidine acid phosphatase family protein OS=Trichomonas vaginalis OX=5722 GN=TVAG_169070 PE=4 SV=1	147.16	11	11	4.11075e+07	4.04009e+07	4.48831e+07	4.73007e+07	4.88389e+07	4.3993e+07	3.8399e+07	3.81933e+07	4.5037e+07	4.49181e+07	4.40968e+07	4.47897e+07	5.0311e+07	5.05444e+07	4.50511e+07	4.70108e+07	5.93242e+07	5.99203e+07
A2FES2	TVAG_140980	TPR Domain containing protein OS=Trichomonas vaginalis OX=5722 GN=TVAG_140980 PE=4 SV=1	228.6	14	14	5.12949e+07	5.18778e+07	5.87614e+07	6.01876e+07	5.07265e+07	5.07065e+07	5.20446e+07	5.4638e+07	5.4913e+07	5.22209e+07	5.20094e+07	5.041e+07	6.87577e+07	6.93352e+07	6.21039e+07	6.08695e+07	5.95313e+07	6.78573e+07
A2E9B3	TVAG_122020	Calreticulin family protein OS=Trichomonas vaginalis OX=5722 GN=TVAG_122020 PE=3 SV=1	246.92	14	14	9.75627e+07	9.4389e+07	1.00392e+08	1.00528e+08	9.72058e+07	9.99527e+07	1.16651e+08	1.07647e+08	1.31325e+08	1.20457e+08	1.09279e+08	1.18996e+08	95255164	9.15462e+07	1.23912e+08	1.2389e+08	1.13807e+08	1.09267e+08
A2G0J4	TVAG_355860	Coiled-coil protein, putative OS=Trichomonas vaginalis OX=5722 GN=TVAG_355860 PE=3 SV=1	198.14	8	4	1.49212e+07	1.22496e+07	1.38493e+07	1.3562e+07	1.60481e+07	1.52411e+07	4.95256e+06	1.51421e+07	3.7587e+06	4.13788e+06	1.14965e+07	1.43633e+07	2.97772e+07	2.77607e+07	1.49015e+07	1.3592e+07	2.472e+07	2.18085e+07
A2F901	TVAG_339450	Uncharacterized protein OS=Trichomonas vaginalis OX=5722 GN=TVAG_339450 PE=4 SV=1	103.99	16	16	1.36321e+07	6.96597e+06	1.02015e+07	7.36949e+06	9.68719e+06	1.18985e+07	4.67244e+06	4.27817e+06	3.12426e+06	4.21056e+06	4.05609e+06	2.75596e+06	3.91647e+07	4.68621e+07	1.01859e+07	1.08648e+07	4.2601e+07	4.16984e+07
A2FGS9	TVAG_008840	NifU-like domain containing protein OS=Trichomonas vaginalis OX=5722 GN=TVAG_008840 PE=3 SV=1	293.09	4	4	6.19702e+07	6.84052e+07	7.98818e+07	7.63572e+07	6.48832e+07	6.381e+07	2.91221e+08	2.98096e+08	3.05079e+08	2.95142e+08	2.59118e+08	2.69294e+08	2.19106e+08	2.23885e+08	3.1412e+08	3.24261e+08	3.26083e+08	3.15188e+08
A2EP06	TVAG_263800	Pyridine nucleotide-disulphide oxidoreductase family protein OS=Trichomonas vaginalis OX=5722 GN=TVAG_263800 PE=4 SV=1	113.69	12	11	4.4293e+07	4.04963e+07	4.74826e+07	4.4664e+07	4.8334e+07	4.27351e+07	1.45318e+07	1.24157e+07	1.41146e+07	1.25748e+07	1.40594e+07	1.51178e+07	1.68463e+07	2.23474e+07	1.81465e+07	1.90703e+07	1.57184e+07	1.68913e+07
A2F2H3	TVAG_265760	Oxidoreductase, FAD/FMN-binding family protein OS=Trichomonas vaginalis OX=5722 GN=TVAG_265760 PE=4 SV=1	127.38	10	10	8.78404e+07	8.21314e+07	9.28666e+07	8.51337e+07	9.02488e+07	8.81459e+07	353333	521268	104627			145218	2.90911e+06	2.17922e+06	2.83918e+06	3.06019e+06	3.16155e+06	4.48229e+06
A2FRJ8	TVAG_331360	Uncharacterized protein OS=Trichomonas vaginalis OX=5722 GN=TVAG_331360 PE=4 SV=1	243.84	11	11	7.06944e+07	7.52506e+07	8.82621e+07	8.43948e+07	8.56436e+07	7.2496e+07	9.54901e+07	9.95426e+07	9.75563e+07	9.39696e+07	9.39514e+07	9.61549e+07	1.27266e+08	1.23707e+08	1.14677e+08	1.13257e+08	1.13215e+08	1.11278e+08
A2EZF3	TVAG_431150	Wd-repeat protein, putative OS=Trichomonas vaginalis OX=5722 GN=TVAG_431150 PE=4 SV=1	165.31	10	1	574873			804560	779517			1.33384e+06		1.63508e+06	1.44259e+06	1.4849e+06	1033231				896084	909165
A2DY95	TVAG_392990	60s Acidic ribosomal protein OS=Trichomonas vaginalis OX=5722 GN=TVAG_392990 PE=3 SV=1	352.31	6	3	7.83688e+07	7.56919e+07	8.33531e+07	7.53789e+07	8.83656e+07	8.66956e+07	5.69716e+07	5.62168e+07	5.76145e+07	5.54404e+07	5.26247e+07	5.26154e+07	2.20157e+08	2.07718e+08	7.42521e+07	6.77831e+07	1.84193e+08	1.71022e+08
Q4G2A0	TVAG_192440	Small GTP-binding protein, putative OS=Trichomonas vaginalis OX=5722 GN=TVAG_192440 PE=4 SV=1	199.77	9	9	2.93883e+07	2.73303e+07	3.70361e+07	3.28885e+07	3.01175e+07	3.20426e+07	6.23614e+07	5.5983e+07	5.97581e+07	6.54189e+07	5.76283e+07	5.42235e+07	57193961	5.71881e+07	5.3615e+07	5.69622e+07	5.99288e+07	5.56016e+07
A2FCT1	TVAG_123550	GTP-binding protein 1, putative OS=Trichomonas vaginalis OX=5722 GN=TVAG_123550 PE=4 SV=1	246.77	10	10	3.35543e+07	3.29409e+07	3.55767e+07	3.47749e+07	3.56466e+07	3.25524e+07	3.88342e+07	3.71496e+07	3.51453e+07	3.33065e+07	3.55147e+07	3.40428e+07	4.18656e+07	4.08763e+07	3.59945e+07	3.7639e+07	4.34334e+07	3.81106e+07
A2DQV0	TVAG_291690	Uncharacterized protein OS=Trichomonas vaginalis OX=5722 GN=TVAG_291690 PE=3 SV=1	346.28	8	3	4.26992e+07	4.03512e+07	6.15906e+07	5.88098e+07	4.37179e+07	4.4347e+07	5.13524e+07	4.9146e+07	5.24673e+07	5.37468e+07	4.63137e+07	4.58799e+07	1.05673e+08	1.04442e+08	7.28631e+07	7.35978e+07	8.33102e+07	8.96716e+07
A2EJB5	TVAG_240680	Surface antigen BspA-like OS=Trichomonas vaginalis OX=5722 GN=TVAG_240680 PE=4 SV=1	187.69	10	10	3.29814e+08	3.32465e+08	3.21439e+08	3.11387e+08	3.30464e+08	3.28154e+08	3.80709e+08	3.91852e+08	3.88839e+08	3.81332e+08	3.90186e+08	4.02938e+08	2.15096e+08	2.146e+08	3.3006e+08	3.34665e+08	2.69626e+08	2.69965e+08
A2FDI4	TVAG_315150	Vps39_2 domain-containing protein OS=Trichomonas vaginalis OX=5722 GN=TVAG_315150 PE=4 SV=1	135.74	16	16	3.28917e+07	3.24245e+07	3.38016e+07	3.246e+07	3.94874e+07	3.75609e+07	3.35523e+07	3.21821e+07	3.46289e+07	3.40214e+07	3.44397e+07	4.04254e+07	5.49787e+07	3.55882e+07	2.8654e+07	2.72296e+07	3.57665e+07	3.49621e+07
A2DQL6	TVAG_266630	Methionine--tRNA ligase OS=Trichomonas vaginalis OX=5722 GN=TVAG_266630 PE=3 SV=1	309.01	13	13	1.21317e+09	1.3206e+09	1.11208e+09	1.05241e+09	1.25893e+09	1.22996e+09	2.80731e+08	2.46269e+08	2.69981e+08	3.17111e+08	3.08672e+08	2.8114e+08	1004330704	9.4971e+08	8.57137e+08	8.46682e+08	1.00587e+09	9.57531e+08
A2FQ08	TVAG_007510	Viral A-type inclusion protein, putative OS=Trichomonas vaginalis OX=5722 GN=TVAG_007510 PE=4 SV=1	109.47	14	13	1.92842e+08	2.00665e+08	1.9688e+08	1.82688e+08	1.98711e+08	1.88527e+08	2.08254e+08	2.21002e+08	2.23535e+08	2.26608e+08	2.15793e+08	2.29603e+08	1.66573e+08	1.5537e+08	2.03874e+08	2.18008e+08	1.94218e+08	1.99599e+08
A2EI52	TVAG_273750	Adenylate kinase family protein OS=Trichomonas vaginalis OX=5722 GN=TVAG_273750 PE=3 SV=1	285.42	11	8	8.11357e+07	8.34077e+07	9.83357e+07	9.86214e+07	7.86603e+07	8.10342e+07	9.9506e+07	9.33647e+07	8.93529e+07	8.82588e+07	8.99188e+07	7.76323e+07	1.09638e+08	1.04315e+08	8.70141e+07	8.11139e+07	1.02536e+08	9.45791e+07
A2EUP5	TVAG_161720	Uncharacterized protein OS=Trichomonas vaginalis OX=5722 GN=TVAG_161720 PE=4 SV=1	139.61	10	10	9.12004e+07	9.24663e+07	8.22747e+07	8.73852e+07	8.3504e+07	8.86832e+07	4.54402e+07	4.62534e+07	4.98376e+07	5.20033e+07	4.85434e+07	4.97833e+07	5.53089e+07	3.35289e+07	6.05888e+07	6.39528e+07	6.03194e+07	5.89952e+07
A2FED9	TVAG_075320	V-type proton ATPase subunit a OS=Trichomonas vaginalis OX=5722 GN=TVAG_075320 PE=3 SV=1	168.59	11	11	1.28696e+07	1.74176e+07	1.72495e+07	1.94101e+07	1.0853e+07	1.77548e+07	1.63034e+07	1.1262e+07	1.4031e+07	1.93268e+07	1.54164e+07	1.63561e+07	7.22136e+07	7.14273e+07	7.90301e+07	7.6018e+07	1.08718e+08	1.03177e+08
Q4FIE6	TVAG_300910	Ras family protein OS=Trichomonas vaginalis OX=5722 GN=TVAG_300910 PE=4 SV=1	224.43	11	10	5.59242e+07	5.17303e+07	5.33311e+07	5.27119e+07	5.72364e+07	5.29134e+07	7.8568e+07	7.37894e+07	7.08934e+07	6.87744e+07	7.40977e+07	7.06153e+07	7.53462e+07	7.51751e+07	8.28521e+07	7.73872e+07	8.01932e+07	8.32578e+07
A2DZ76	TVAG_026730	DnaK protein OS=Trichomonas vaginalis OX=5722 GN=TVAG_026730 PE=3 SV=1	154.7	10	10	3.2127e+07	3.12069e+07	3.55484e+07	3.19163e+07	2.96173e+07	2.81466e+07	3.13348e+07	2.53754e+07	3.09426e+07	3.05365e+07	2.88059e+07	2.64465e+07	34469662	3.28251e+07	3.82271e+07	3.92046e+07	4.23609e+07	4.17218e+07
A2FTW6	TVAG_139460	Carbon catabolite derepressing protein kinase, putative OS=Trichomonas vaginalis OX=5722 GN=TVAG_323720 PE=4 SV=1	87.61	9	8	3.74165e+07	4.12048e+07	3.7721e+07	4.28764e+07	3.67125e+07	3.71185e+07	4.23212e+07	4.42993e+07	5.1475e+07	4.96507e+07	4.41912e+07	4.89146e+07	5.70292e+07	4.97092e+07	5.70694e+07	4.43371e+07	5.81308e+07	5.52347e+07
A2FVE3	TVAG_030160	Cilia- and flagella-associated protein 52 OS=Trichomonas vaginalis OX=5722 GN=TVAG_030160 PE=3 SV=1	139.39	13	13	4.13573e+07	3.66103e+07	3.96639e+07	2.72681e+07	4.20042e+07	3.94804e+07	5.20772e+07	5.35243e+07	5.45284e+07	5.5813e+07	5.57607e+07	5.64351e+07	70019770	6.62279e+07	5.83547e+07	5.83484e+07	6.7543e+07	6.76638e+07
A2FS94	TVAG_132550	ADP-ribosylation factor, putative OS=Trichomonas vaginalis OX=5722 GN=TVAG_132550 PE=3 SV=1	351.79	6	1	1.25217e+07	1.48452e+07	1.16053e+07	1.22814e+07	1.33462e+07	1.29838e+07	1.11213e+07	1.3962e+07	1.20782e+07	1.34523e+07	1.25622e+07	1.46942e+07	5.09301e+06	5.38194e+06	1.21299e+07	1.30282e+07	6.21777e+06	5.8687e+06
A2G544	TVAG_436160	Uncharacterized protein OS=Trichomonas vaginalis OX=5722 GN=TVAG_436160 PE=4 SV=1	188.99	8	8	3.52132e+07	3.56193e+07	3.7991e+07	3.56021e+07	3.29676e+07	3.6128e+07	3.97238e+07	4.15718e+07	3.8228e+07	3.27416e+07	3.48312e+07	3.83931e+07	4.746e+07	4.83686e+07	3.59991e+07	3.64452e+07	4.76447e+07	4.63671e+07
A2DSC4	TVAG_067080	Calmodulin, putative OS=Trichomonas vaginalis OX=5722 GN=TVAG_067080 PE=4 SV=1	270.06	8	8	3.56736e+07	3.9831e+07	3.99727e+07	4.0173e+07	3.4239e+07	3.69313e+07	5.12099e+07	5.49708e+07	5.5406e+07	5.23255e+07	4.93816e+07	5.1062e+07	1.59187e+08	1.52246e+08	6.74503e+07	6.50008e+07	1.21376e+08	1.17352e+08
A2DZU8	TVAG_478320	Glutamine--fructose-6-phosphate transaminase (isomerizing) OS=Trichomonas vaginalis OX=5722 GN=TVAG_478320 PE=4 SV=1	176.45	12	11	2.49395e+07	2.32259e+07	2.47717e+07	2.62872e+07	2.60075e+07	2.47023e+07	2.18757e+07	2.60096e+07	2.28273e+07	2.64359e+07	2.67105e+07	2.79289e+07	3.47204e+07	3.18466e+07	2.89636e+07	2.54156e+07	2.96207e+07	3.02141e+07
A2DL00	TVAG_146970	Uncharacterized protein OS=Trichomonas vaginalis OX=5722 GN=TVAG_146970 PE=4 SV=1	149.77	9	9	4.56223e+07	4.61959e+07	4.61309e+07	4.53782e+07	4.73839e+07	4.92128e+07	5.41001e+07	4.99528e+07	5.26775e+07	5.88473e+07	6.1339e+07	6.01321e+07	45260042	4.77491e+07	4.74812e+07	4.6489e+07	4.48167e+07	3.85482e+07
A2EAJ7	TVAG_491660	NAD dependent epimerase/dehydratase, putative OS=Trichomonas vaginalis OX=5722 GN=TVAG_491660 PE=4 SV=1	219.73	11	11	5.04024e+07	4.60935e+07	5.05361e+07	5.32182e+07	4.86646e+07	4.53921e+07	4.7075e+07	4.24549e+07	5.75922e+07	4.54766e+07	5.41269e+07	5.56802e+07	4.08998e+07	4.36676e+07	3.81133e+07	3.74569e+07	4.70239e+07	4.67224e+07
A2D7Q9	TVAG_121140	Elongator complex protein 2 OS=Trichomonas vaginalis OX=5722 GN=TVAG_121140 PE=3 SV=1	289.38	10	10	4.53956e+07	3.62209e+07	3.87652e+07	3.2811e+07	4.05904e+07	4.17015e+07	9.43275e+07	9.66816e+07	9.79398e+07	9.32855e+07	7.26625e+07	9.47444e+07	40127914	4.04004e+07	4.66844e+07	4.72852e+07	4.55165e+07	4.58168e+07
A2FQN1	TVAG_361540	HesB-like domain containing protein OS=Trichomonas vaginalis OX=5722 GN=TVAG_361540 PE=4 SV=1	378.7	7	7	1.46121e+08	1.45483e+08	1.48075e+08	1.43373e+08	1.3031e+08	1.3471e+08	2.50337e+08	2.85449e+08	2.66584e+08	2.6619e+08	2.5556e+08	2.66069e+08	2.70633e+08	2.66187e+08	3.49629e+08	3.82072e+08	3.46057e+08	3.77019e+08
A2G202	TVAG_300150	START domain-containing protein OS=Trichomonas vaginalis OX=5722 GN=TVAG_300150 PE=4 SV=1	230.42	9	9	1.15362e+08	1.14062e+08	1.78757e+08	1.79967e+08	1.6771e+08	1.74345e+08	2.8462e+08	2.70931e+08	3.93411e+08	3.53219e+08	3.59289e+08	3.25244e+08	2.09216e+08	1.85733e+08	2.58317e+08	2.49363e+08	2.83072e+08	2.63833e+08
A2FB52	TVAG_490150	Rho GDP exchange inhibitor, putative OS=Trichomonas vaginalis OX=5722 GN=TVAG_490150 PE=3 SV=1	293.36	12	12	5.01026e+08	5.58937e+08	5.15765e+08	5.47243e+08	5.50966e+08	5.59839e+08	6.69368e+08	6.9353e+08	6.53248e+08	6.95161e+08	6.4932e+08	6.8538e+08	5.02498e+08	4.82096e+08	5.7064e+08	5.96646e+08	5.51785e+08	5.63126e+08
A2E4U5	TVAG_160900	Maf protein OS=Trichomonas vaginalis OX=5722 GN=TVAG_160900 PE=3 SV=1	491.09	12	10	2.33947e+08	2.35907e+08	2.08913e+08	2.0788e+08	2.36712e+08	2.40451e+08	2.35368e+08	2.38053e+08	2.31061e+08	1.68762e+08	1.67086e+08	1.73033e+08	166752810	1.65844e+08	1.38149e+08	1.558e+08	1.63312e+08	1.65637e+08
A2E6S3	TVAG_158950	Uncharacterized protein OS=Trichomonas vaginalis OX=5722 GN=TVAG_158940 PE=4 SV=1	210.7	9	8	1.0859e+08	1.06117e+08	1.06183e+08	1.06182e+08	1.08212e+08	1.03805e+08	6.15696e+07	6.02322e+07	5.68582e+07	6.23866e+07	5.85336e+07	5.48886e+07	4.51013e+07	4.28437e+07	4.15503e+07	4.82743e+07	4.33859e+07	3.85438e+07
A2F844	TVAG_242850	Clan CA, family C1, cathepsin L, S or H-like cysteine peptidase OS=Trichomonas vaginalis OX=5722 GN=TVAG_242850 PE=3 SV=1	225.25	11	11	1.35742e+08	1.34758e+08	1.29767e+08	1.33563e+08	1.3063e+08	1.39281e+08	2.33443e+08	2.41565e+08	2.43188e+08	2.41191e+08	2.42356e+08	2.34362e+08	1.72975e+08	1.80389e+08	2.12055e+08	2.11054e+08	2.22076e+08	2.27796e+08
A2HQN8	TVAG_528900	1-cysPrx_C domain-containing protein (Fragment) OS=Trichomonas vaginalis OX=5722 GN=TVAG_528900 PE=4 SV=1	356.57	5	1	404694	577920	1.11337e+06	1.18191e+06	863381	942736	7.63876e+06	1.77236e+07	1.28509e+07	9.06303e+06	9.75302e+06	1.11223e+07	1.05416e+06	1.95927e+06	4.30861e+06	7.41353e+06	2.8233e+06	1.96719e+06
A2DP57	TVAG_015860	TPR Domain containing protein OS=Trichomonas vaginalis OX=5722 GN=TVAG_015860 PE=4 SV=1	263.07	11	11	1.16026e+08	1.10103e+08	1.15744e+08	1.11188e+08	1.13851e+08	1.17949e+08	1.4715e+08	1.47599e+08	1.5085e+08	1.45493e+08	1.45348e+08	1.34358e+08	2.18733e+08	2.16445e+08	1.42851e+08	1.39338e+08	2.02001e+08	1.94584e+08
A2E5A9	TVAG_003950	HABP4_PAI-RBP1 domain-containing protein OS=Trichomonas vaginalis OX=5722 GN=TVAG_003950 PE=4 SV=1	146.84	7	7	1.39714e+08	1.47978e+08	1.2737e+08	1.31019e+08	1.2346e+08	1.29568e+08	3.86882e+07	3.69355e+07	3.25321e+07	3.19181e+07	3.60564e+07	2.5487e+07	1.12805e+08	1.11607e+08	7.21816e+07	6.90945e+07	7.14646e+07	7.15356e+07
A2DH54	TVAG_193400	UV excision repair protein RAD23 OS=Trichomonas vaginalis OX=5722 GN=TVAG_193400 PE=3 SV=1	245.23	8	8	2.52321e+07	2.56609e+07	3.12688e+07	2.98032e+07	2.36629e+07	2.35209e+07	1.30603e+08	1.44761e+08	2.01386e+08	1.95611e+08	2.84793e+08	2.6472e+08	5.0521e+07	5.11115e+07	5.2432e+07	5.05839e+07	4.58691e+07	4.71528e+07
A2EMI1	TVAG_020470	60S acidic ribosomal protein P1, putative OS=Trichomonas vaginalis OX=5722 GN=TVAG_067970 PE=3 SV=1	180.77	6	2	3.18593e+06	3.7379e+06	7.66236e+06	9.27096e+06	5.06898e+06	5.75108e+06	3.48999e+06	3.31383e+06	2.2694e+07	2.16556e+07	2.05302e+07	1.53571e+07	5.2412e+07	4.65778e+07	4.34284e+06	4.18641e+06	4.1843e+07	3.69567e+07
A2FSN1	TVAG_274000	3'-5' exonuclease family protein OS=Trichomonas vaginalis OX=5722 GN=TVAG_274000 PE=4 SV=1	154.2	11	11	2.28758e+07	2.29668e+07	3.15277e+07	3.02926e+07	2.72808e+07	2.41009e+07	2.6226e+07	2.68627e+07	2.26307e+07	2.16289e+07	2.14667e+07	2.10245e+07	5.00634e+07	4.32176e+07	3.02802e+07	2.9175e+07	4.09532e+07	3.7161e+07
A2F381	TVAG_134300	Uncharacterized protein OS=Trichomonas vaginalis OX=5722 GN=TVAG_134300 PE=4 SV=1	136.57	14	14	1.32322e+07	1.44432e+07	2.08872e+07	2.46185e+07	1.26213e+07	1.33e+07	7.78368e+06	7.83225e+06	1.92031e+07	1.66028e+07	1.40999e+07	5.59984e+06	6.93238e+07	6.44138e+07	2.47456e+07	2.38353e+07	6.66953e+07	6.08396e+07
A2DZA3	TVAG_486750	Uncharacterized protein OS=Trichomonas vaginalis OX=5722 GN=TVAG_486750 PE=4 SV=1	142.75	10	10	2.30504e+07	2.28818e+07	2.38327e+07	2.51276e+07	2.22985e+07	2.10332e+07	3.06493e+07	3.01642e+07	3.00864e+07	3.15782e+07	3.09691e+07	3.03442e+07	2.34122e+07	2.13428e+07	2.33378e+07	2.31728e+07	2.4652e+07	2.30265e+07
A2FTA8	TVAG_130730	Adenylate kinase family protein OS=Trichomonas vaginalis OX=5722 GN=TVAG_130730 PE=3 SV=1	262.19	13	10	2.74383e+07	2.74602e+07	3.1277e+07	3.03896e+07	2.72002e+07	2.6895e+07	1.97643e+07	2.46714e+07	1.99539e+07	2.11193e+07	1.90116e+07	1.72079e+07	5.1535e+07	4.95202e+07	3.86804e+07	4.30038e+07	4.8187e+07	4.11389e+07
A2EIR1	TVAG_499760	Uncharacterized protein OS=Trichomonas vaginalis OX=5722 GN=TVAG_499760 PE=3 SV=1	375.15	8	1	6.66091e+06	4.93714e+06	5.84468e+06	5.81799e+06	6.84378e+06	3.23977e+06							7276195	6.94456e+06			4.62676e+06	4.99696e+06
A2E6S8	TVAG_158990	RNA-binding protein, putative OS=Trichomonas vaginalis OX=5722 GN=TVAG_158990 PE=4 SV=1	418.83	10	10	4.49369e+08	4.55031e+08	4.40142e+08	4.41468e+08	4.3005e+08	4.4342e+08	1.33955e+08	1.34455e+08	1.06708e+08	1.2352e+08	1.18672e+08	9.98522e+07	1.11584e+09	1.17075e+09	8.27244e+08	8.31224e+08	6.91709e+08	7.04383e+08
A2FGB8	TVAG_265530	Uncharacterized protein OS=Trichomonas vaginalis OX=5722 GN=TVAG_265530 PE=4 SV=1	352.44	11	11	1.8655e+08	1.99676e+08	1.77079e+08	1.74451e+08	1.78234e+08	1.87809e+08	4.44928e+08	4.40066e+08	4.45958e+08	4.518e+08	4.65633e+08	4.62954e+08	1.15559e+08	1.15514e+08	1.28531e+08	1.46407e+08	1.36947e+08	1.39925e+08
A2EVG8	TVAG_398790	4Fe-4S binding domain containing protein OS=Trichomonas vaginalis OX=5722 GN=TVAG_398790 PE=3 SV=1	268.47	11	4	1.57455e+07	1.48428e+07	1.45261e+07	1.35961e+07	1.56607e+07	1.40424e+07
Q4FID8	TVAG_328110	Small GTP-binding protein, putative OS=Trichomonas vaginalis OX=5722 GN=TVAG_328110 PE=4 SV=1	267.84	8	3	8.32756e+06	4.45986e+06	9.17543e+06	1.05033e+07	7.83718e+06	7.02102e+06	7.21085e+06	6.31785e+06	6.54427e+06	6.23406e+06	7.43784e+06	6.16223e+06	8.58916e+06	8.70083e+06	9.28769e+06	7.11677e+06	9.0077e+06	9.10876e+06
A2DBV8	TVAG_456340	C2 DOCK-type domain-containing protein OS=Trichomonas vaginalis OX=5722 GN=TVAG_456340 PE=3 SV=1	111.01	16	16	3.85826e+06	6.9201e+06	5.09393e+06	4.38276e+06	4.23241e+06	4.89235e+06	4.49117e+06	6.20802e+06	4.34128e+06	4.72698e+06	3.85736e+06	4.09849e+06	5.36034e+07	5.05222e+07	3.99278e+07	3.08724e+07	3.92484e+07	3.8874e+07
A2EPF2	TVAG_129300	Proteasome/cyclosome repeat family protein OS=Trichomonas vaginalis OX=5722 GN=TVAG_286380 PE=3 SV=1	194.06	12	7	5.55965e+06	4.09092e+06	6.14868e+06	6.99909e+06	5.39294e+06	4.43369e+06	1.43032e+07	1.75216e+07	1.46782e+07	1.20612e+07	1.49628e+07	1.34894e+07	1.74965e+07	1.79666e+07	1.21781e+07	9.29659e+06	1.31095e+07	1.39212e+07
A2DD35	TVAG_238350	Phosphatidylinositol transfer protein OS=Trichomonas vaginalis OX=5722 GN=TVAG_238350 PE=4 SV=1	319.07	9	9	1.14206e+08	1.19161e+08	1.42495e+08	1.50383e+08	1.18611e+08	1.22587e+08	2.57652e+08	2.60037e+08	2.76944e+08	2.85541e+08	2.52155e+08	2.54527e+08	2.57948e+08	2.53795e+08	1.73468e+08	1.73454e+08	1.93531e+08	1.99048e+08
A1YQK3	TVAG_413390	NAD-dependent protein deacetylase OS=Trichomonas vaginalis OX=5722 PE=2 SV=1	269.52	10	10	5.5231e+07	5.47671e+07	5.63656e+07	5.46472e+07	5.21559e+07	4.94587e+07	7.18309e+07	7.09954e+07	6.84148e+07	7.04351e+07	6.40899e+07	6.9959e+07	6.3187e+07	6.38638e+07	5.79838e+07	5.89279e+07	5.87104e+07	6.58344e+07
A2D8Z8	TVAG_182600	Uncharacterized protein OS=Trichomonas vaginalis OX=5722 GN=TVAG_182600 PE=4 SV=1	151.86	9	9	4.16825e+07	3.96422e+07	4.46532e+07	4.25645e+07	4.3932e+07	4.51603e+07	2.92507e+07	2.64541e+07	2.7568e+07	2.75559e+07	2.93054e+07	2.91743e+07	2.85814e+07	2.98739e+07	2.7517e+07	2.67336e+07	3.52222e+07	3.26411e+07
A2G856	TVAG_580280	Small GTP-binding protein, putative OS=Trichomonas vaginalis OX=5722 GN=TVAG_580280 PE=4 SV=1	206.25	9	9	9.19097e+07	8.85803e+07	9.07557e+07	9.48401e+07	9.23054e+07	9.48336e+07	9.56563e+07	9.64176e+07	1.1064e+08	1.03327e+08	1.01883e+08	9.56968e+07	1.92448e+08	1.82807e+08	1.73685e+08	1.79255e+08	2.02775e+08	1.98394e+08
A2ES61	TVAG_453150	G-protein alpha subunit, putative OS=Trichomonas vaginalis OX=5722 GN=TVAG_453150 PE=4 SV=1	261.85	11	11	6.98656e+07	6.66685e+07	7.13129e+07	7.04313e+07	7.13028e+07	6.94066e+07	8.69039e+07	8.50084e+07	8.06316e+07	7.80663e+07	7.89019e+07	8.23505e+07	5.62372e+07	5.19279e+07	7.98566e+07	7.58827e+07	7.84703e+07	7.83049e+07
A2F0N4	TVAG_217870	Mrp protein, putative OS=Trichomonas vaginalis OX=5722 GN=TVAG_217870 PE=4 SV=1	337.72	11	11	1.85253e+08	1.79815e+08	1.74933e+08	1.70533e+08	1.69375e+08	1.64131e+08	1.86133e+08	1.95951e+08	1.9116e+08	1.9637e+08	1.9126e+08	2.03446e+08	1.86456e+08	2.01337e+08	2.15974e+08	2.19553e+08	2.19569e+08	2.37396e+08
A2E8X1	TVAG_260390	C2 domain containing protein (Fragment) OS=Trichomonas vaginalis OX=5722 GN=TVAG_260390 PE=4 SV=1	106.23	12	9	1.76995e+07	1.67758e+07	1.58805e+07	1.38551e+07	1.45082e+07	1.39463e+07	9.50034e+06	9.28407e+06	7.93487e+06	7.10706e+06	6.94632e+06	7.85278e+06	6.23837e+07	6.36253e+07	5.4658e+07	5.64822e+07	6.93585e+07	6.53454e+07
A2E8E9	TVAG_045010	Uncharacterized protein OS=Trichomonas vaginalis OX=5722 GN=TVAG_045010 PE=4 SV=1	214.25	9	7	3.73358e+07	3.72016e+07	4.20796e+07	4.03937e+07	3.7598e+07	4.01397e+07	5.88124e+07	5.53218e+07	6.04641e+07	5.99814e+07	6.0488e+07	5.08498e+07	2.58816e+07	2.54952e+07	4.23553e+07	3.17299e+07	2.51339e+07	3.17013e+07
A2EA78	TVAG_271090	Erythrocyte membrane-associated giant protein antigen 332 containing protein OS=Trichomonas vaginalis OX=5722 GN=TVAG_271090 PE=3 SV=1	112.94	20	20	1.14837e+07	1.58813e+07	1.97657e+07	1.55296e+07	1.94848e+07	1.86286e+07	3.80025e+07	3.52368e+07	3.55712e+07	3.28452e+07	3.70399e+07	3.6635e+07	2.96298e+07	2.9112e+07	3.25652e+07	3.16962e+07	3.20842e+07	3.49245e+07
A2EYY6	TVAG_007830	Oxidoreductase, aldo/keto reductase family protein OS=Trichomonas vaginalis OX=5722 GN=TVAG_007830 PE=4 SV=1	364.46	9	3	6.42334e+07	5.93885e+07	4.76722e+07	5.08629e+07	4.41306e+07	4.34398e+07	7.00886e+07	7.11408e+07	7.0454e+07	7.34668e+07	7.21663e+07	6.85653e+07	64543542	6.43592e+07	4.28767e+07	4.44487e+07	6.12526e+07	6.41984e+07
A2EHL4	TVAG_312090	SacI homology domain containing protein OS=Trichomonas vaginalis OX=5722 GN=TVAG_312090 PE=4 SV=1	165.55	14	14	5.40163e+07	4.36874e+07	4.86806e+07	4.3614e+07	5.22899e+07	5.2084e+07	6.22541e+07	5.39332e+07	5.13149e+07	6.26935e+07	6.37678e+07	6.03136e+07	4.73073e+07	4.46159e+07	4.60534e+07	4.45619e+07	4.76535e+07	5.50525e+07
A2F4D1	TVAG_449870	Synaptobrevin family protein OS=Trichomonas vaginalis OX=5722 GN=TVAG_449870 PE=3 SV=1	254.08	6	6	4.97616e+07	5.22835e+07	5.41783e+07	5.12845e+07	4.61715e+07	4.67008e+07	5.43137e+07	5.25517e+07	5.44808e+07	5.10273e+07	5.43984e+07	4.60454e+07	5.14374e+07	5.24066e+07	5.16228e+07	4.71178e+07	5.36221e+07	5.94843e+07
A2FJ33	TVAG_204390	Thioredoxin family protein OS=Trichomonas vaginalis OX=5722 GN=TVAG_204390 PE=4 SV=1	216.61	7	7	2.44882e+08	2.4553e+08	2.28476e+08	2.00779e+08	2.56296e+08	2.40843e+08	2.22949e+08	2.20856e+08	2.30991e+08	2.414e+08	2.30135e+08	2.60437e+08	3.67479e+08	3.69887e+08	2.07928e+08	2.27448e+08	3.33663e+08	3.15642e+08
A2DQ27	TVAG_493960	WD repeat protein, putative OS=Trichomonas vaginalis OX=5722 GN=TVAG_493960 PE=4 SV=1	178.64	9	9	2.84442e+07	3.19306e+07	3.0486e+07	3.02611e+07	3.00006e+07	2.92931e+07	2.79653e+07	3.63855e+07	2.14391e+07	3.68321e+07	3.8287e+07	2.93466e+07	2.13337e+07	2.55416e+07	2.19731e+07	2.48569e+07	3.18554e+07	3.15174e+07
A2EDI8	TVAG_133110	Uncharacterized protein OS=Trichomonas vaginalis OX=5722 GN=TVAG_133110 PE=4 SV=1	144.29	12	12	3.59378e+07	3.51763e+07	3.59497e+07	3.47798e+07	3.49089e+07	3.86196e+07	5.29027e+07	6.24639e+07	5.43348e+07	5.31302e+07	4.71514e+07	5.30358e+07	3.39808e+07	3.57579e+07	4.4719e+07	4.50093e+07	3.69832e+07	3.83077e+07
A2EFJ4	TVAG_191110	DnaK protein OS=Trichomonas vaginalis OX=5722 GN=TVAG_191110 PE=3 SV=1	202.23	10	10	3.36235e+07	3.21517e+07	3.79466e+07	3.70384e+07	3.15876e+07	3.0247e+07	4.14857e+07	3.80356e+07	3.79461e+07	3.89919e+07	3.43248e+07	3.30696e+07	2.99238e+07	2.98153e+07	2.8441e+07	2.71145e+07	2.95695e+07	3.26895e+07
A2FTV0	TVAG_277410	Thioredoxin family protein OS=Trichomonas vaginalis OX=5722 GN=TVAG_277410 PE=4 SV=1	295.82	5	5	9.65034e+07	9.57135e+07	9.84846e+07	1.01015e+08	9.25431e+07	8.89083e+07	1.29317e+08	1.31927e+08	1.29981e+08	1.38176e+08	1.3108e+08	1.26516e+08	1.37063e+08	1.3373e+08	1.22127e+08	1.2834e+08	1.35327e+08	1.39296e+08
A2E9B2	TVAG_122010	Uncharacterized protein OS=Trichomonas vaginalis OX=5722 GN=TVAG_122010 PE=4 SV=1	123.12	11	11	2.33015e+07	2.62616e+07	2.44519e+07	2.56285e+07	2.47446e+07	2.78982e+07	3.80651e+07	2.80052e+07	3.27669e+07	2.96426e+07	3.00264e+07	2.53856e+07	4.38826e+07	3.97884e+07	4.22103e+07	3.43218e+07	3.78191e+07	3.90138e+07
A2E0I2	TVAG_044240	AP-2 complex subunit alpha OS=Trichomonas vaginalis OX=5722 GN=TVAG_044240 PE=3 SV=1	190.62	11	7	1.75923e+07	1.96874e+07	2.09602e+07	1.70971e+07	1.70695e+07	1.95373e+07	7.47926e+06	1.22011e+07	1.2509e+07	5.59892e+06	1.01401e+07	9.79678e+06	1.75091e+07	1.83983e+07	1.21383e+07	1.3772e+07	1.34041e+07	1.62442e+07
A2DLQ5	TVAG_062930	Clathrin light chain OS=Trichomonas vaginalis OX=5722 GN=TVAG_062930 PE=3 SV=1	176.97	11	11	5.30564e+07	5.04908e+07	5.39536e+07	6.079e+07	5.9388e+07	5.68211e+07	4.43809e+07	4.58527e+07	6.91135e+07	6.83355e+07	6.13251e+07	5.1064e+07	1.32965e+08	1.36064e+08	5.92522e+07	6.66098e+07	1.41942e+08	1.38796e+08
A2DXE8	TVAG_380100	Fibrillarin, putative OS=Trichomonas vaginalis OX=5722 GN=TVAG_380100 PE=3 SV=1	183.89	8	6	3.87959e+07	3.61158e+07	3.84362e+07	4.01589e+07	6.8177e+07	4.7403e+07	1.48502e+07	1.59842e+07	1.27064e+07	1.2285e+07	1.26654e+07	1.31823e+07	5.19104e+07	5.10272e+07	5.32798e+07	5.33276e+07	4.19535e+07	3.55097e+07
A2FXZ9	TVAG_416020	ARF GAP-like zinc finger-containing protein OS=Trichomonas vaginalis OX=5722 GN=TVAG_416020 PE=4 SV=1	185.33	6	6	4.82109e+07	4.84124e+07	4.45018e+07	4.41685e+07	4.96251e+07	5.0674e+07	2.70619e+07	4.08128e+07	4.5932e+07	4.46758e+07	2.8057e+07	4.52972e+07	3.68658e+07	3.89781e+07	3.44737e+07	3.34492e+07	3.64675e+07	3.96068e+07
A2F3X4	TVAG_290960	Family T1, proteasome beta subunit, threonine peptidase OS=Trichomonas vaginalis OX=5722 GN=TVAG_290960 PE=4 SV=1	262	8	8	1.43704e+08	1.39875e+08	1.35115e+08	1.38341e+08	1.36913e+08	1.40339e+08	1.65232e+08	1.71606e+08	1.65975e+08	1.63419e+08	1.67436e+08	1.59493e+08	1.55861e+08	1.51279e+08	1.60237e+08	1.56649e+08	1.52568e+08	1.5019e+08
A2D7I1	TVAG_120360	Uncharacterized protein OS=Trichomonas vaginalis OX=5722 GN=TVAG_120360 PE=4 SV=1	240.43	11	11	1.45588e+08	1.42974e+08	1.4487e+08	1.44776e+08	1.46253e+08	1.50017e+08	4.87232e+07	4.86656e+07	4.63196e+07	4.69366e+07	5.37775e+07	5.01442e+07	1.07464e+08	1.07494e+08	1.06094e+08	1.12166e+08	1.04081e+08	1.07411e+08
A2DLA9	TVAG_267590	WASH_WAHD domain-containing protein OS=Trichomonas vaginalis OX=5722 GN=TVAG_267590 PE=3 SV=1	133.02	10	10	7.73668e+07	7.69294e+07	7.6841e+07	7.91814e+07	7.57126e+07	8.05878e+07	8.3386e+07	7.99343e+07	8.5833e+07	8.92114e+07	8.75162e+07	8.90896e+07	1.24639e+08	1.21412e+08	8.36035e+07	8.36754e+07	1.01034e+08	9.86211e+07
A2FXT6	TVAG_204060	Uncharacterized protein OS=Trichomonas vaginalis OX=5722 GN=TVAG_204060 PE=4 SV=1	319.72	11	11	5.27327e+08	5.38945e+08	5.01809e+08	5.14189e+08	4.65122e+08	5.25197e+08	6.92602e+08	7.61854e+08	7.24294e+08	7.04552e+08	7.18223e+08	7.37203e+08	5.25006e+08	5.40518e+08	5.98128e+08	6.41493e+08	5.64287e+08	5.9412e+08
A2DRE4	TVAG_297490	Clathrin light chain OS=Trichomonas vaginalis OX=5722 GN=TVAG_297490 PE=3 SV=1	242.17	8	8	8.68576e+07	9.17676e+07	9.56488e+07	9.51193e+07	7.76672e+07	8.17671e+07	7.9861e+07	7.76571e+07	8.27252e+07	8.84919e+07	8.07031e+07	7.34772e+07	1.44605e+08	1.38262e+08	9.8458e+07	1.05644e+08	1.34003e+08	1.28869e+08
A2EL63	TVAG_056100	Aha1_N domain-containing protein OS=Trichomonas vaginalis OX=5722 GN=TVAG_056100 PE=3 SV=1	170.79	7	7	1.69841e+08	1.64393e+08	1.58734e+08	1.53418e+08	1.55924e+08	1.64406e+08	1.84732e+08	1.77553e+08	1.65415e+08	1.58146e+08	1.43579e+08	1.44924e+08	1.74049e+08	1.75893e+08	1.84302e+08	1.70522e+08	1.77801e+08	1.8014e+08
A2DFM5	TVAG_391120	EF hand family protein OS=Trichomonas vaginalis OX=5722 GN=TVAG_391120 PE=4 SV=1	229.95	8	8	4.25582e+07	3.84337e+07	4.12767e+07	3.87295e+07	4.05339e+07	3.92882e+07	4.49749e+07	5.14622e+07	5.05036e+07	4.95698e+07	4.72714e+07	4.98977e+07	7.75652e+07	7.26652e+07	6.10814e+07	6.29187e+07	7.94314e+07	7.99895e+07
Q4G288	TVAG_060820	Small GTP-binding protein, putative OS=Trichomonas vaginalis OX=5722 GN=TVAG_060820 PE=4 SV=1	156.58	7	6	2.08227e+07	1.57223e+07	1.96596e+07	1.87644e+07	1.30138e+07	1.11122e+07	3.98368e+06	4.18542e+06	4.15101e+06	3.01017e+06	3.6876e+06	3.5781e+06	1.2176e+07	1.40872e+07	7.8955e+06	7.62599e+06	1.16616e+07	1.12037e+07
A2DXP9	TVAG_411440	Uncharacterized protein OS=Trichomonas vaginalis OX=5722 GN=TVAG_411440 PE=3 SV=1	402.02	9	2	3.05198e+07	3.7059e+07	3.16319e+07	3.26496e+07	3.74043e+07	3.94151e+07	1.4694e+07	1.99497e+07	2.531e+07	2.66725e+07	2.8361e+07	3.01574e+07	4.64956e+07	5.50154e+07	3.44244e+07	3.36816e+07	4.56307e+07	4.58223e+07
A2FBP0	TVAG_346790	Aldehyde dehydrogenase OS=Trichomonas vaginalis OX=5722 GN=TVAG_346790 PE=3 SV=1	218.07	7	7	5.43965e+07	5.07499e+07	5.48957e+07	5.64015e+07	5.20627e+07	4.74122e+07	5.88315e+07	5.50483e+07	5.24568e+07	4.75905e+07	4.89371e+07	4.84388e+07	7.00684e+07	6.66743e+07	6.33479e+07	5.89462e+07	7.30698e+07	6.66571e+07
A2E2P5	TVAG_212550	DNA-directed RNA polymerase II 15.1 kDa polypeptide-related protein OS=Trichomonas vaginalis OX=5722 GN=TVAG_212550 PE=4 SV=1	221.85	7	7	4.05843e+07	3.75933e+07	3.84481e+07	3.76184e+07	3.99462e+07	3.89554e+07	6.44029e+07	6.18315e+07	7.19033e+07	6.43682e+07	6.57923e+07	6.17505e+07	7.0969e+07	6.1269e+07	7.62136e+07	7.0682e+07	7.39672e+07	7.07042e+07
A2EJI8	TVAG_197710	Uncharacterized protein OS=Trichomonas vaginalis OX=5722 GN=TVAG_197710 PE=4 SV=1	153.29	16	16	8.07647e+07	8.04674e+07	8.6979e+07	8.671e+07	8.93214e+07	8.815e+07	1.2046e+08	1.1563e+08	1.22949e+08	1.21591e+08	1.15155e+08	1.17668e+08	69577507	7.04704e+07	9.89416e+07	9.54948e+07	9.14005e+07	8.62829e+07
A2GP87	TVAG_102980	Uncharacterized protein OS=Trichomonas vaginalis OX=5722 GN=TVAG_102980 PE=3 SV=1	180.45	6	6	9.48984e+07	9.93885e+07	9.89437e+07	9.69316e+07	8.93196e+07	9.16776e+07	2.46162e+07	2.75024e+07	2.49425e+07	2.29354e+07	2.48079e+07	2.33338e+07	8.50756e+07	7.91525e+07	6.95217e+07	7.21879e+07	7.6628e+07	6.73159e+07
A2F8P2	TVAG_480960	Copine family protein OS=Trichomonas vaginalis OX=5722 GN=TVAG_480960 PE=3 SV=1	211.38	11	9	4.2278e+07	4.65011e+07	4.83753e+07	5.23505e+07	4.1038e+07	8.53127e+07	5.72979e+07	6.20273e+07	5.59996e+07	6.77351e+07	6.98947e+07	6.42897e+07	4.91853e+07	5.65815e+07	5.44231e+07	4.95612e+07	5.124e+07	5.77173e+07
A2DKT1	TVAG_247430	DNA-directed RNA polymerase subunit OS=Trichomonas vaginalis OX=5722 GN=TVAG_247430 PE=3 SV=1	91.73	15	15	2.08165e+08	2.3219e+08	2.28046e+08	2.25844e+08	2.14307e+08	2.27574e+08	6.35034e+08	8.12624e+08	7.39372e+08	7.14431e+08	6.29901e+08	7.04599e+08	3.11951e+08	3.51752e+08	4.25667e+08	3.73982e+08	3.62374e+08	3.58571e+08
A2E211	TVAG_164700	Ribosomal protein S15a, putative OS=Trichomonas vaginalis OX=5722 GN=TVAG_164700 PE=3 SV=1	337.26	11	2	9.66632e+06	9.93719e+06	9.21162e+06	9.83643e+06	6.40436e+06	7.14596e+06	1.85874e+06	2.03192e+06	1.58972e+06	1.7881e+06	1.65661e+06	1.5557e+06	1.02685e+07	1.14793e+07	5.09417e+06	5.65232e+06	9.19874e+06	8.01704e+06
A2DD87	TVAG_013310	RhoGAP domain containing protein OS=Trichomonas vaginalis OX=5722 GN=TVAG_013310 PE=4 SV=1	170.05	14	14	5.20439e+07	5.02512e+07	5.0289e+07	4.73263e+07	4.96199e+07	4.77493e+07	8.17909e+07	7.55076e+07	7.1787e+07	8.11978e+07	7.37445e+07	8.08212e+07	6.41529e+07	5.83326e+07	5.52882e+07	5.2441e+07	4.78595e+07	5.86273e+07
A2EN06	TVAG_124160	Clan MP, family M67, Poh1-like metallopeptidase OS=Trichomonas vaginalis OX=5722 GN=TVAG_124160 PE=3 SV=1	137.55	8	8	3.30767e+07	3.6284e+07	3.2113e+07	3.16891e+07	3.66667e+07	3.68647e+07	2.07361e+07	2.08093e+07	1.95402e+07	2.00275e+07	2.1952e+07	2.33278e+07	3.99177e+07	3.81641e+07	2.31445e+07	2.15733e+07	3.31696e+07	2.96074e+07
A2E923	TVAG_258190	B-box zinc finger family protein OS=Trichomonas vaginalis OX=5722 GN=TVAG_258190 PE=4 SV=1	177.2	13	13	3.0546e+07	3.16804e+07	3.27166e+07	3.30039e+07	3.51712e+07	3.4053e+07	3.83118e+07	3.75989e+07	3.15657e+07	3.2869e+07	3.34279e+07	3.32379e+07	4.37518e+07	4.51387e+07	4.16954e+07	4.19904e+07	5.10178e+07	4.68771e+07
A2FL90	TVAG_466640	I/LWEQ domain-containing protein OS=Trichomonas vaginalis OX=5722 GN=TVAG_466640 PE=4 SV=1	115.48	14	14	3.24009e+07	2.95642e+07	3.09116e+07	2.99461e+07	3.09054e+07	3.04671e+07	2.7023e+07	2.48722e+07	2.09451e+07	2.70464e+07	2.5372e+07	2.42474e+07	3.59062e+07	3.64328e+07	2.54048e+07	2.07087e+07	2.33284e+07	2.50007e+07
A2DSM2	TVAG_434390	Haloacid dehalogenase-like hydrolase family protein OS=Trichomonas vaginalis OX=5722 GN=TVAG_434390 PE=4 SV=1	220.54	10	10	7.23697e+07	7.4049e+07	7.67072e+07	7.42667e+07	7.06919e+07	6.91149e+07	9.47935e+07	9.39357e+07	9.54809e+07	9.53493e+07	9.05375e+07	9.63852e+07	8.54681e+07	8.78586e+07	9.68061e+07	8.24389e+07	9.15568e+07	9.4022e+07
A2G5I8	TVAG_451750	Thioredoxin domain-containing protein OS=Trichomonas vaginalis OX=5722 GN=TVAG_451750 PE=4 SV=1	156.46	11	11	2.53025e+07	2.59327e+07	2.47141e+07	2.63314e+07	2.29053e+07	2.4895e+07	2.12449e+07	2.21281e+07	2.14244e+07	2.05315e+07	2.5345e+07	2.05653e+07	2.46192e+07	2.68263e+07	2.80898e+07	3.32405e+07	2.84999e+07	2.89302e+07
A2DGQ3	TVAG_110520	40S ribosomal protein S27 OS=Trichomonas vaginalis OX=5722 GN=TVAG_110520 PE=3 SV=1	284.09	7	2	2.5105e+07	2.48747e+07	3.92938e+07	4.10912e+07	2.80755e+07	2.81258e+07	2.35802e+07	2.38421e+07	1.63633e+07	1.35841e+07	7.10503e+06	8.65009e+06	55862038	4.76077e+07	4.81143e+07	3.97106e+07	3.47655e+07	3.5023e+07
Q4G2C6	TVAG_331490	Ras family protein OS=Trichomonas vaginalis OX=5722 GN=TVAG_331490 PE=4 SV=1	213.36	9	7	3.39738e+07	3.53783e+07	3.56814e+07	3.655e+07	3.54355e+07	3.65754e+07	5.28947e+07	5.19618e+07	5.29588e+07	5.1414e+07	5.25277e+07	5.21238e+07	6.67105e+07	6.73921e+07	6.46357e+07	5.8009e+07	7.39607e+07	6.83859e+07
A2DPX5	TVAG_453990	Translation elongation factor 1 beta, putative OS=Trichomonas vaginalis OX=5722 GN=TVAG_453990 PE=3 SV=1	305.48	3	3	2.28213e+08	2.23147e+08	2.41418e+08	2.33722e+08	2.35631e+08	2.30945e+08	2.5937e+08	2.45998e+08	2.2957e+08	2.40226e+08	2.53166e+08	2.82359e+08	5.04533e+08	5.20011e+08	3.42269e+08	3.11774e+08	4.21844e+08	4.16677e+08
A2E7M5	TVAG_344040	Metacaspase, putative OS=Trichomonas vaginalis OX=5722 GN=TVAG_344040 PE=4 SV=1	235.04	6	5	1.7465e+08	1.47367e+08	1.73153e+08	1.72626e+08	1.67463e+08	1.47953e+08	1.59585e+08	1.61914e+08	1.7012e+08	1.74847e+08	1.69308e+08	1.69712e+08	156457868	1.54524e+08	1.19432e+08	1.21905e+08	1.37589e+08	1.46293e+08
A2G974	TVAG_528800	Small GTP-binding protein, putative OS=Trichomonas vaginalis OX=5722 GN=TVAG_528800 PE=4 SV=1	156.75	9	6	1.17253e+08	1.31327e+08	1.1388e+08	1.1105e+08	1.07727e+08	1.25005e+08	1.73493e+08	2.0195e+08	2.02822e+08	1.96921e+08	2.08796e+08	1.99582e+08	1.72748e+08	1.63421e+08	2.01527e+08	2.00725e+08	1.84008e+08	1.78386e+08
A2G448	TVAG_143780	60s Acidic ribosomal protein OS=Trichomonas vaginalis OX=5722 GN=TVAG_143780 PE=3 SV=1	216.95	7	4	3.76965e+07	3.46694e+07	3.82521e+07	3.0813e+07	3.95312e+07	3.65783e+07	1.86532e+07	2.07443e+07	2.05241e+07	2.41761e+07	2.20575e+07	2.28345e+07	8.7245e+07	8.53701e+07	2.67049e+07	2.30959e+07	6.8982e+07	6.47781e+07
A2FSG1	TVAG_383310	Glyco_hydro_15 domain-containing protein OS=Trichomonas vaginalis OX=5722 GN=TVAG_383310 PE=4 SV=1	207.72	13	12	9.02288e+07	8.65433e+07	8.53429e+07	8.14802e+07	8.80542e+07	8.37876e+07	6.51133e+07	6.65504e+07	6.44746e+07	6.69429e+07	6.82556e+07	7.41045e+07	3.09867e+07	3.05817e+07	3.26605e+07	3.0702e+07	3.29484e+07	3.19729e+07
A2EQH5	TVAG_108510	Vacuolar protein sorting-associated protein 29 OS=Trichomonas vaginalis OX=5722 GN=Vps29 PE=2 SV=1	258.66	6	6	1.9112e+08	1.76527e+08	1.92047e+08	1.93043e+08	1.81496e+08	1.8537e+08	2.11962e+08	1.89975e+08	1.96823e+08	1.85528e+08	2.1391e+08	2.01078e+08	181349698	1.67746e+08	1.68101e+08	1.5774e+08	1.77725e+08	1.5942e+08
A2DWA2	TVAG_393850	Acetyl-CoA hydrolase OS=Trichomonas vaginalis OX=5722 GN=TVAG_393850 PE=3 SV=1	237.48	9	4	5.70602e+06	6.5678e+06	5.24703e+06	4.42837e+06	5.93954e+06	5.6966e+06	9.25457e+06	8.21637e+06	8.65433e+06	9.15051e+06	9.54267e+06	8.30221e+06	196343	1.18616e+06	183060	1.36185e+06	214555	235756
A2E256	TVAG_464040	60s Acidic ribosomal protein OS=Trichomonas vaginalis OX=5722 GN=TVAG_464040 PE=3 SV=1	258.77	5	5	5.34416e+07	4.73052e+07	6.99846e+07	7.21424e+07	5.30572e+07	5.20337e+07	3.1848e+07	2.70547e+07	3.92665e+07	3.61824e+07	3.80127e+07	3.45531e+07	1.04699e+08	1.0591e+08	7.49752e+07	7.40208e+07	1.06017e+08	1.06481e+08
A2DSX3	TVAG_348320	60S acidic ribosomal protein P1, putative OS=Trichomonas vaginalis OX=5722 GN=TVAG_348320 PE=3 SV=1	176.25	8	6	6.03062e+07	6.3967e+07	6.91048e+07	6.91832e+07	6.60135e+07	6.55131e+07	6.19697e+07	6.01389e+07	6.61704e+07	5.86081e+07	6.44734e+07	5.54032e+07	1.76342e+08	1.72981e+08	6.17075e+07	6.25053e+07	1.71294e+08	1.6957e+08
A2DRU5	TVAG_150430	Uncharacterized protein OS=Trichomonas vaginalis OX=5722 GN=TVAG_150430 PE=4 SV=1	87.77	9	9	6.09468e+06	6.1304e+06	6.14991e+06	6.20907e+06	5.55587e+06	5.35568e+06	9.09362e+06	6.39871e+06	6.24361e+06	5.03226e+06	8.11152e+06	6.21408e+06	1.21675e+07	1.4182e+07	5.21476e+06	6.66773e+06	7.98959e+06	7.38546e+06
A2DGR7	TVAG_110660	Glycosyl hydrolase family 3 N terminal domain containing protein OS=Trichomonas vaginalis OX=5722 GN=TVAG_110660 PE=4 SV=1	139.6	13	13	6.00903e+07	5.61824e+07	5.56079e+07	5.33774e+07	5.83199e+07	5.74361e+07	5.68251e+07	5.79723e+07	5.55643e+07	5.57014e+07	5.43888e+07	5.65696e+07	5.03443e+07	4.85727e+07	5.11727e+07	5.34634e+07	5.63842e+07	5.90561e+07
A2G6S2	TVAG_078730	Ferredoxin 7 OS=Trichomonas vaginalis OX=5722 GN=TVAG_078730 PE=4 SV=1	223.21	8	8	8.90547e+07	8.50322e+07	8.99032e+07	9.09637e+07	7.76951e+07	8.19507e+07	1.52437e+08	1.59636e+08	1.48622e+08	1.49409e+08	1.59331e+08	1.50108e+08	9.88025e+07	1.01501e+08	1.30427e+08	1.22969e+08	1.16287e+08	1.25142e+08
A2DXB8	TVAG_397310	Ras family protein OS=Trichomonas vaginalis OX=5722 GN=TVAG_397310 PE=4 SV=1	196.38	8	2	1.20483e+06	827904	1.25629e+06	1.4271e+06	1.07802e+06	1.12696e+06					545446
Q4G2D6	TVAG_047800	Ras-like GTP-binding protein YPT1, putative OS=Trichomonas vaginalis OX=5722 GN=TVAG_047800 PE=4 SV=1	220.28	6	6	8.38608e+07	8.30542e+07	8.31098e+07	9.00528e+07	8.33721e+07	8.88602e+07	9.02404e+07	8.55285e+07	9.44147e+07	9.12329e+07	9.60357e+07	9.34506e+07	7.0807e+07	7.42333e+07	6.56379e+07	6.33579e+07	7.27648e+07	6.73677e+07
A2EXJ9	TVAG_260760	Uncharacterized protein OS=Trichomonas vaginalis OX=5722 GN=TVAG_260760 PE=3 SV=1	312.31	12	12	6.67006e+07	6.79883e+07	7.17559e+07	6.97974e+07	6.55573e+07	6.4643e+07	8.70003e+07	8.80266e+07	8.63585e+07	8.43914e+07	9.0827e+07	9.1051e+07	100171880	9.90993e+07	8.102e+07	8.27568e+07	9.29698e+07	9.43337e+07
A2E0Y1	TVAG_372100	Inositol-1-monophosphatase OS=Trichomonas vaginalis OX=5722 GN=TVAG_372100 PE=3 SV=1	114.25	8	8	8.45653e+07	9.65349e+07	9.73972e+07	1.03556e+08	8.36983e+07	9.01848e+07	5.60939e+07	6.40563e+07	5.53164e+07	5.56431e+07	6.19275e+07	6.16316e+07	8.08067e+07	8.44398e+07	7.83325e+07	7.29312e+07	8.06038e+07	8.4549e+07
A2F410	TVAG_407130	Pseudouridine syntase related protein, putative OS=Trichomonas vaginalis OX=5722 GN=TVAG_407130 PE=3 SV=1	135.22	11	11	2.77885e+07	2.58925e+07	2.55034e+07	2.49788e+07	2.71412e+07	2.76354e+07	2.09177e+07	2.19747e+07	2.02633e+07	1.94933e+07	2.22917e+07	2.13029e+07	6.5682e+07	6.38358e+07	3.8638e+07	3.76784e+07	4.98713e+07	5.72321e+07
A2EPW2	TVAG_336920	tRNA binding domain containing protein OS=Trichomonas vaginalis OX=5722 GN=TVAG_336920 PE=4 SV=1	248.83	6	6	3.68485e+07	4.01313e+07	4.47578e+07	4.46061e+07	3.85998e+07	4.1832e+07	7.06069e+07	8.34099e+07	8.18598e+07	8.48198e+07	7.58431e+07	7.79542e+07	5.63323e+07	5.72919e+07	6.14961e+07	6.46371e+07	6.09599e+07	5.96488e+07
A2DSP6	TVAG_434630	UV excision repair protein RAD23 OS=Trichomonas vaginalis OX=5722 GN=TVAG_434630 PE=3 SV=1	239.33	6	6	7.53933e+07	7.31877e+07	7.54626e+07	7.78197e+07	8.25496e+07	8.94465e+07	9.29532e+07	9.16438e+07	1.02913e+08	1.00228e+08	8.83026e+07	8.87287e+07	9.09889e+07	8.40315e+07	8.20997e+07	7.72912e+07	8.84189e+07	8.58914e+07
A2DYS0	TVAG_426530	40S ribosomal protein S25 OS=Trichomonas vaginalis OX=5722 GN=TVAG_111510 PE=3 SV=1	195.75	7	3	1.71878e+07	1.94179e+07	3.12224e+07	3.54419e+07	2.5001e+07	2.62167e+07	9.94729e+06	1.00569e+07	1.16087e+07	9.10107e+06	1.09336e+07	1.14021e+07	7.63789e+07	8.25507e+07	4.04673e+07	3.91222e+07	3.98235e+07	2.6509e+07
A2E3X8	TVAG_074610	Ribosomal protein, putative OS=Trichomonas vaginalis OX=5722 GN=TVAG_074610 PE=3 SV=1	165.32	8	2	1.51544e+07	1.43568e+07	1.39946e+07	9.28915e+06	1.22999e+07	1.31582e+07	4.56143e+06	4.4646e+06	5.3256e+06	5.62919e+06	5.50474e+06	8.8671e+06	2.69986e+07	1.63784e+07	1.0702e+07	9.52151e+06	1.38972e+07	9.21518e+06
A2GEI1	TVAG_530140	Uncharacterized protein OS=Trichomonas vaginalis OX=5722 GN=TVAG_530140 PE=4 SV=1	108.57	9	9	4.96466e+07	4.91592e+07	5.32735e+07	5.38362e+07	4.76286e+07	4.21477e+07	3.0727e+07	2.83549e+07	2.77397e+07	3.79357e+07	3.06453e+07	2.66139e+07	4.70225e+07	3.61528e+07	5.80969e+07	4.6324e+07	6.82385e+07	5.46367e+07
A2FH97	TVAG_123260	Aldose 1-epimerase OS=Trichomonas vaginalis OX=5722 GN=TVAG_123260 PE=3 SV=1	249.91	10	10	1.66098e+08	1.60833e+08	1.58575e+08	1.57238e+08	1.59902e+08	1.64003e+08	9.23459e+07	9.34387e+07	9.88312e+07	1.02032e+08	1.09176e+08	1.11129e+08	171764449	1.77541e+08	1.77955e+08	1.83614e+08	1.71948e+08	1.74647e+08
A2EBD7	TVAG_329690	Tvp15 OS=Trichomonas vaginalis OX=5722 GN=TVAG_329690 PE=4 SV=1	226.76	8	6	2.54701e+08	2.29148e+08	2.75578e+08	2.75291e+08	2.69969e+08	2.60034e+08	2.22928e+08	2.00952e+08	2.16707e+08	2.00271e+08	2.21416e+08	2.15475e+08	3.00924e+08	2.89215e+08	2.47272e+08	2.40837e+08	2.7057e+08	2.59023e+08
A2EHN7	TVAG_312320	Ribose 5-phosphate isomerase B family protein OS=Trichomonas vaginalis OX=5722 GN=TVAG_312320 PE=4 SV=1	222.93	5	3	6.28884e+07	6.41265e+07	5.81845e+07	5.99211e+07	6.05251e+07	5.8047e+07	5.07483e+07	5.1922e+07	4.84307e+07	5.55045e+07	5.2573e+07	5.4859e+07	6.17041e+07	6.54576e+07	6.57711e+07	6.91536e+07	7.14104e+07	7.03147e+07
A2EHG3	TVAG_064890	Alpha-L-fucosidase OS=Trichomonas vaginalis OX=5722 GN=TVAG_064890 PE=3 SV=1	118.5	12	12	1.07239e+07	1.38985e+07	1.06751e+07	7.89108e+06	1.18833e+07	1.31948e+07	3.22381e+07	3.36225e+07	3.1492e+07	3.40176e+07	3.14056e+07	3.86614e+07	5.21752e+07	5.33979e+07	7.6419e+07	6.74308e+07	6.61702e+07	7.09782e+07
A2DEJ9	TVAG_462810	40S ribosomal protein S6 OS=Trichomonas vaginalis OX=5722 GN=TVAG_033590 PE=1 SV=1	181.16	8	8	1.16749e+08	1.11365e+08	1.2315e+08	1.10625e+08	1.01647e+08	9.44761e+07	7.07978e+07	6.8451e+07	7.60175e+07	7.98967e+07	7.1423e+07	7.58295e+07	1.84411e+08	2.22397e+08	1.3737e+08	1.3015e+08	9.96529e+07	1.01566e+08
A2EL49	TVAG_055960	RanBD1 domain-containing protein OS=Trichomonas vaginalis OX=5722 GN=TVAG_055960 PE=4 SV=1	228.15	9	9	7.34489e+07	7.45657e+07	7.27137e+07	6.09638e+07	6.67418e+07	6.87548e+07	4.91293e+07	4.37914e+07	4.73858e+07	5.09535e+07	4.70734e+07	5.13878e+07	54544883	5.98531e+07	5.90892e+07	5.79056e+07	5.97374e+07	5.31059e+07
A2DTR8	TVAG_341090	Ribosomal protein S13p/S18e, putative OS=Trichomonas vaginalis OX=5722 GN=TVAG_020480 PE=1 SV=1	229.53	7	7	3.7133e+08	3.72383e+08	3.4803e+08	3.54996e+08	3.61928e+08	3.42436e+08	1.01085e+08	1.03081e+08	1.06125e+08	1.10206e+08	1.04244e+08	1.08557e+08	797610307	7.94124e+08	2.61435e+08	2.52581e+08	3.63307e+08	3.57675e+08
A2EA26	TVAG_483820	Leucine Rich Repeat family protein OS=Trichomonas vaginalis OX=5722 GN=TVAG_483820 PE=3 SV=1	107.52	13	13	1.9444e+07	2.25292e+07	1.84966e+07	1.85061e+07	2.75057e+07	2.26885e+07	2.88205e+07	3.00513e+07	4.63039e+07	3.72877e+07	4.19769e+07	3.82231e+07	1.56679e+07	2.34671e+07	2.22308e+07	2.13104e+07	2.82964e+07	2.92042e+07
A2DMP6	TVAG_253790	Clan CD, family C14, metacaspase-like cysteine peptidase OS=Trichomonas vaginalis OX=5722 GN=TVAG_253790 PE=4 SV=1	148.63	8	8	5.07138e+07	5.10629e+07	5.5364e+07	5.1662e+07	5.6044e+07	4.31476e+07	6.93648e+07	7.85471e+07	7.33929e+07	6.68196e+07	7.36675e+07	6.803e+07	1.41659e+07	1.42362e+07	1.50548e+07	1.40699e+07	2.47122e+07	2.01351e+07
A2G340	TVAG_362930	Lactate dehydrogenase family protein OS=Trichomonas vaginalis OX=5722 GN=TVAG_362930 PE=3 SV=1	181.74	9	7	3.05716e+07	2.68192e+07	3.08908e+07	3.15966e+07	2.6748e+07	2.73524e+07	3.58084e+07	3.86324e+07	3.26207e+07	3.23742e+07	3.30037e+07	3.17632e+07	5.00867e+07	4.72267e+07	3.6089e+07	4.01431e+07	4.68041e+07	4.53575e+07
A2FEQ9	TVAG_140850	Polymorphic outer membrane protein, putative OS=Trichomonas vaginalis OX=5722 GN=TVAG_140850 PE=4 SV=1	139.79	11	11	1.1313e+08	1.19722e+08	1.04935e+08	1.01912e+08	1.22914e+08	1.3351e+08	9.25406e+07	8.52678e+07	1.0375e+08	8.75928e+07	1.02008e+08	7.6115e+07	4.81844e+07	4.20176e+07	5.4323e+07	5.55402e+07	6.11156e+07	5.78093e+07
A2FDG4	TVAG_353710	Ribosomal protein L14, putative OS=Trichomonas vaginalis OX=5722 GN=TVAG_353710 PE=3 SV=1	295.41	13	6	3.18725e+08	3.07497e+08	3.0815e+08	2.92585e+08	3.19887e+08	3.02832e+08	1.63546e+08	1.5016e+08	1.51162e+08	1.49776e+08	1.58718e+08	1.37891e+08	3.84406e+08	3.57184e+08	2.39784e+08	2.13901e+08	2.7667e+08	2.85865e+08
A2DEV7	TVAG_172060	Uncharacterized protein OS=Trichomonas vaginalis OX=5722 GN=TVAG_172060 PE=4 SV=1	157.88	9	9	4.62308e+07	3.78224e+07	3.75248e+07	3.83762e+07	3.53208e+07	3.47409e+07	2.59152e+07	2.11028e+07	2.403e+07	2.2758e+07	2.65883e+07	2.09088e+07	4.4262e+07	4.42015e+07	4.39621e+07	4.21809e+07	4.44853e+07	4.75506e+07
A2EWB9	TVAG_143220	EF hand family protein OS=Trichomonas vaginalis OX=5722 GN=TVAG_143220 PE=3 SV=1	171.58	9	9	3.28793e+07	3.83581e+07	4.07488e+07	3.81639e+07	3.4212e+07	3.16335e+07	4.97085e+07	4.32724e+07	4.59113e+07	4.49916e+07	4.74324e+07	4.26374e+07	5.01782e+07	5.17546e+07	4.53183e+07	3.78116e+07	5.36734e+07	5.18153e+07
A2EQ02	TVAG_020130	Phosphorylase family protein OS=Trichomonas vaginalis OX=5722 GN=TVAG_020130 PE=4 SV=1	178.62	14	14	9.85441e+07	1.00582e+08	9.06712e+07	9.46185e+07	8.8628e+07	1.02858e+08	1.05838e+08	1.0423e+08	1.04563e+08	1.05154e+08	1.02586e+08	9.69458e+07	6.98446e+07	8.19863e+07	7.63423e+07	7.51434e+07	7.46036e+07	7.48288e+07
A2FP93	TVAG_082560	Uncharacterized protein OS=Trichomonas vaginalis OX=5722 GN=TVAG_082560 PE=4 SV=1	228.8	5	5	1.01763e+08	8.88926e+07	9.60859e+07	9.26729e+07	8.67142e+07	8.30666e+07	9.21738e+07	8.74942e+07	8.68629e+07	7.93061e+07	8.81601e+07	9.19854e+07	1.65185e+08	1.57186e+08	1.35883e+08	1.30648e+08	1.44602e+08	1.46435e+08
A2DRT0	TVAG_150280	Tautomerase enzyme family protein OS=Trichomonas vaginalis OX=5722 GN=TVAG_150280 PE=4 SV=1	232.4	4	4	1.48961e+08	1.46926e+08	1.4708e+08	1.51098e+08	1.38466e+08	1.49956e+08	6.5583e+07	6.36433e+07	5.84531e+07	5.88573e+07	6.30507e+07	6.5187e+07	1.30006e+08	1.36926e+08	7.86273e+07	8.20193e+07	1.20382e+08	1.30621e+08
A2DDV4	TVAG_199190	RING-type domain-containing protein OS=Trichomonas vaginalis OX=5722 GN=TVAG_199190 PE=4 SV=1	220.49	12	12	2.46758e+07	2.50772e+07	2.49904e+07	2.85225e+07	2.46619e+07	2.35874e+07	3.59862e+07	4.62299e+07	3.5144e+07	3.73756e+07	4.04674e+07	3.75097e+07	3.43498e+07	3.52692e+07	3.30755e+07	2.92119e+07	3.12373e+07	3.57072e+07
A2F807	TVAG_320990	CAMK family protein kinase OS=Trichomonas vaginalis OX=5722 GN=TVAG_320990 PE=3 SV=1	137.26	11	10	1.161e+07	1.2386e+07	1.55352e+07	1.01972e+07	1.49696e+07	1.3022e+07	2.36364e+07	2.35209e+07	2.55325e+07	2.57031e+07	2.35955e+07	2.75683e+07	2.00596e+07	2.01783e+07	1.23904e+07	1.28752e+07	1.58915e+07	1.48546e+07
A2E7X2	TVAG_127040	Clan IH, family I25, phytocystatin-like peptidase inhibitor OS=Trichomonas vaginalis OX=5722 GN=TVAG_127040 PE=4 SV=1	162.87	4	3	4.3025e+07	4.59716e+07	4.35873e+07	4.27452e+07	4.15492e+07	4.36769e+07	1.19781e+08	1.12729e+08	1.23744e+08	1.23563e+08	1.23508e+08	1.17963e+08	73556343	6.70212e+07	6.18525e+07	6.36429e+07	7.12826e+07	6.78559e+07
A2DFF0	TVAG_437020	Ribosomal protein, putative OS=Trichomonas vaginalis OX=5722 GN=TVAG_437020 PE=3 SV=1	196.01	8	2	1.14929e+07	9.98086e+06	1.2714e+07	1.31296e+07	9.7585e+06	9.30454e+06	1.99273e+06	8.03631e+06	8.62434e+06	8.21369e+06	9.31757e+06	8.94174e+06	21008496	2.09451e+07	1.16478e+07	1.16516e+07	8.77133e+06	9.37091e+06
A2DUE9	TVAG_262370	Uncharacterized protein OS=Trichomonas vaginalis OX=5722 GN=TVAG_262370 PE=4 SV=1	239.03	6	6	1.87368e+08	1.77573e+08	1.8119e+08	1.7972e+08	1.88092e+08	1.81203e+08	1.28369e+08	1.25573e+08	1.26646e+08	1.33526e+08	1.36404e+08	1.4088e+08	2.83408e+08	2.61535e+08	1.16134e+08	1.185e+08	1.77504e+08	1.76723e+08
A2EVW4	TVAG_049690	Thiamine diphosphokinase OS=Trichomonas vaginalis OX=5722 GN=TVAG_049690 PE=4 SV=1	219.25	9	9	4.88058e+07	4.92227e+07	4.77533e+07	4.71874e+07	4.4737e+07	5.14463e+07	3.19891e+07	3.51218e+07	4.34074e+07	5.7347e+07	4.494e+07	4.2762e+07	1.35109e+08	1.36653e+08	1.30001e+08	1.29354e+08	1.58111e+08	1.527e+08
A2EDW9	TVAG_364000	Ankyrin repeat protein, putative OS=Trichomonas vaginalis OX=5722 GN=TVAG_364000 PE=4 SV=1	174.7	11	2	2.34834e+06	1.32239e+06	2.50482e+06	1.19154e+06	1.76207e+06	1.24231e+06							5.89549e+06	5.17373e+06	293442	667386	4.43656e+06	4.29763e+06
A2E1L5	TVAG_066030	40S ribosomal protein S8 OS=Trichomonas vaginalis OX=5722 GN=TVAG_066030 PE=1 SV=1	340	6	6	3.00153e+08	2.96592e+08	3.02475e+08	2.97478e+08	2.92168e+08	2.90977e+08	1.72222e+08	1.71248e+08	1.9004e+08	1.8467e+08	1.64309e+08	1.77534e+08	577286486	5.66302e+08	3.60082e+08	3.58031e+08	3.93357e+08	3.8764e+08
A2GBF6	TVAG_293660	Uncharacterized protein (Fragment) OS=Trichomonas vaginalis OX=5722 GN=TVAG_293660 PE=4 SV=1	228.25	10	7	1.15489e+08	1.12302e+08	1.11014e+08	1.17185e+08	1.12949e+08	1.16716e+08	1.43366e+08	1.41279e+08	1.35686e+08	1.33719e+08	1.42933e+08	1.40848e+08	1.59087e+08	1.5908e+08	2.14902e+08	2.05366e+08	2.19826e+08	2.15066e+08
A2DQV2	TVAG_291710	Proliferating cell nuclear antigen OS=Trichomonas vaginalis OX=5722 GN=TVAG_291710 PE=3 SV=1	187.54	9	9	1.46441e+08	1.63748e+08	1.4546e+08	1.519e+08	1.52412e+08	1.65924e+08	1.30486e+08	1.23156e+08	1.41392e+08	1.37324e+08	1.53741e+08	1.39975e+08	183807488	2.18796e+08	1.47754e+08	1.42908e+08	1.51698e+08	1.56227e+08
A2ENP9	TVAG_100720	NTF2 domain-containing protein OS=Trichomonas vaginalis OX=5722 GN=TVAG_100720 PE=4 SV=1	187.8	8	8	1.4921e+08	1.41072e+08	1.46065e+08	1.43854e+08	1.49938e+08	1.4737e+08	1.21702e+08	1.1316e+08	1.27654e+08	1.19994e+08	1.24414e+08	1.22794e+08	1.20295e+08	1.17538e+08	1.06814e+08	1.06676e+08	1.20519e+08	1.15251e+08
A2EPF5	TVAG_286410	von Willebrand factor type A domain containing protein OS=Trichomonas vaginalis OX=5722 GN=TVAG_286410 PE=4 SV=1	151.16	10	9	1.48084e+07	1.35053e+07	1.83051e+07	1.71657e+07	1.51169e+07	1.12809e+07	1.34824e+07	1.37599e+07	1.20352e+07	1.35994e+07	9.20494e+06	9.17867e+06	1.88381e+07	1.72045e+07	1.2748e+07	1.8153e+07	1.75824e+07	2.24776e+07
A2ENW2	TVAG_216280	Uncharacterized protein OS=Trichomonas vaginalis OX=5722 GN=TVAG_216280 PE=4 SV=1	129.09	4	4	1.30862e+08	1.32171e+08	1.32096e+08	1.31694e+08	1.31905e+08	1.27333e+08	1.0426e+08	1.02945e+08	1.06128e+08	1.08897e+08	1.32521e+08	1.14662e+08	1.34761e+08	1.31304e+08	1.34921e+08	1.27877e+08	1.29664e+08	1.29646e+08
A2DFS6	TVAG_391630	HAD-superfamily hydrolase, subfamily IIA containing protein OS=Trichomonas vaginalis OX=5722 GN=TVAG_391630 PE=4 SV=1	183.34	11	11	1.23886e+08	1.17269e+08	1.24838e+08	1.19081e+08	1.28162e+08	1.30586e+08	1.00419e+08	9.10285e+07	1.02272e+08	1.44264e+08	1.20465e+08	1.22759e+08	1.36676e+08	1.55455e+08	1.88614e+08	1.85132e+08	1.68532e+08	1.68793e+08
A2G0V7	TVAG_121370	ERp29 domain-containing protein OS=Trichomonas vaginalis OX=5722 GN=TVAG_121370 PE=4 SV=1	176.91	10	10	2.95085e+07	2.87566e+07	3.52176e+07	3.36101e+07	3.28585e+07	3.46468e+07	4.11274e+07	4.10613e+07	3.97967e+07	4.25827e+07	4.05301e+07	3.98356e+07	5.74483e+07	5.65765e+07	3.84232e+07	3.96333e+07	7.08657e+07	6.12933e+07
A2DZD8	TVAG_487100	Uncharacterized protein OS=Trichomonas vaginalis OX=5722 GN=TVAG_487100 PE=4 SV=1	264.78	9	9	8.01777e+07	7.95869e+07	7.89986e+07	7.74069e+07	7.8326e+07	7.64041e+07	7.23375e+07	7.59053e+07	7.12316e+07	6.96454e+07	6.56019e+07	6.91256e+07	123429524	1.22597e+08	7.27513e+07	7.08622e+07	1.04229e+08	1.0508e+08
A2EWF5	TVAG_325540	Uncharacterized protein OS=Trichomonas vaginalis OX=5722 GN=TVAG_325540 PE=4 SV=1	116.59	10	10	4.85997e+07	4.91009e+07	4.54123e+07	4.4669e+07	4.45814e+07	4.57012e+07	3.71283e+07	3.71215e+07	3.63046e+07	3.48936e+07	3.82939e+07	3.81342e+07	8.66426e+07	8.92579e+07	3.89076e+07	3.88138e+07	7.57016e+07	7.59757e+07
A2EIG0	TVAG_212040	Threonylcarbamoyl-AMP synthase OS=Trichomonas vaginalis OX=5722 GN=TVAG_212040 PE=3 SV=1	129.81	6	6	2.04015e+07	1.95605e+07	2.16683e+07	2.23858e+07	2.28696e+07	2.18426e+07	3.26632e+07	2.9153e+07	3.36786e+07	3.18684e+07	2.95939e+07	2.98481e+07	3.1569e+07	2.60486e+07	2.77785e+07	2.72262e+07	2.94371e+07	2.8935e+07
A2FMX1	TVAG_455090	Uncharacterized protein OS=Trichomonas vaginalis OX=5722 GN=TVAG_455090 PE=4 SV=1	446.34	5	5	7.36861e+08	7.45759e+08	7.64244e+08	7.63152e+08	7.7667e+08	7.97743e+08	3.81569e+08	3.60903e+08	3.59015e+08	3.49455e+08	3.45121e+08	3.26525e+08	6.99768e+08	6.92168e+08	7.32068e+08	7.00402e+08	8.80034e+08	8.73877e+08
A2EDJ1	TVAG_133140	Uncharacterized protein OS=Trichomonas vaginalis OX=5722 GN=TVAG_133140 PE=4 SV=1	226.47	11	10	7.55718e+07	7.28046e+07	7.54767e+07	7.34095e+07	7.32914e+07	7.21928e+07	5.36395e+07	5.25908e+07	5.33481e+07	5.2775e+07	5.21456e+07	5.26063e+07	1.02001e+08	1.05146e+08	8.24056e+07	8.06411e+07	1.03847e+08	1.04995e+08
A2EED1	TVAG_485840	AGC family protein kinase OS=Trichomonas vaginalis OX=5722 GN=TVAG_485840 PE=3 SV=1	171.78	10	9	3.75487e+07	3.93902e+07	3.78422e+07	3.73623e+07	4.11904e+07	3.81694e+07	4.44222e+07	4.39067e+07	4.50125e+07	4.71794e+07	4.67438e+07	5.08639e+07	46809807	4.79609e+07	4.25595e+07	4.39752e+07	4.01367e+07	4.29372e+07
A2EC65	TVAG_413930	Glycerol kinase OS=Trichomonas vaginalis OX=5722 GN=TVAG_413930 PE=3 SV=1	131.52	13	13	2.82065e+07	3.00535e+07	3.74396e+07	3.77772e+07	3.09159e+07	2.88593e+07	6.28143e+07	6.01647e+07	6.16484e+07	6.29381e+07	6.12573e+07	5.87145e+07	4.41933e+07	4.147e+07	5.02141e+07	4.40262e+07	4.01077e+07	4.2965e+07
A2FHH0	TVAG_045340	Uncharacterized protein OS=Trichomonas vaginalis OX=5722 GN=TVAG_045340 PE=4 SV=1	321.16	7	7	3.12894e+08	3.44649e+08	2.96631e+08	2.88226e+08	3.12139e+08	3.03383e+08	1.23621e+08	1.20162e+08	1.18044e+08	1.11162e+08	1.05815e+08	1.11349e+08	4.09745e+08	4.03664e+08	3.84947e+08	3.81696e+08	2.95429e+08	2.97535e+08
A2DJQ8	TVAG_451860	NifU-like domain containing protein OS=Trichomonas vaginalis OX=5722 GN=TVAG_451860 PE=3 SV=1	210.71	5	5	2.14008e+07	1.0022e+07	2.40029e+07	1.00895e+07	9.38911e+06	8.2838e+06	4.89095e+08	4.68773e+08	4.71436e+08	4.8606e+08	4.99198e+08	4.65178e+08	7.99412e+07	8.00283e+07	8.46755e+07	8.5615e+07	9.95101e+07	1.11886e+08
A2FJF3	TVAG_205640	START domain-containing protein OS=Trichomonas vaginalis OX=5722 GN=TVAG_205640 PE=4 SV=1	355.34	10	10	2.78266e+08	2.86823e+08	3.01033e+08	2.98804e+08	2.85149e+08	2.95303e+08	3.51746e+08	3.54447e+08	3.45924e+08	3.47832e+08	3.4128e+08	3.59389e+08	287680745	2.80285e+08	2.72325e+08	2.86728e+08	2.90802e+08	2.83258e+08
A2G3G0	TVAG_012080	Uncharacterized protein OS=Trichomonas vaginalis OX=5722 GN=TVAG_012080 PE=4 SV=1	83.92	10	10	4.64802e+07	4.77471e+07	4.577e+07	4.89338e+07	4.16021e+07	4.36799e+07	5.76878e+06	5.98487e+06	8.63767e+06	6.84485e+06	7.84245e+06	6.67312e+06	2.94143e+07	3.10168e+07	1.03108e+07	1.21037e+07	1.88604e+07	1.91783e+07
A2FME4	TVAG_342360	Vps16_N domain-containing protein OS=Trichomonas vaginalis OX=5722 GN=TVAG_342360 PE=4 SV=1	100.45	11	11	2.74851e+07	1.93117e+07	2.16573e+07	2.93331e+07	2.58545e+07	2.87689e+07	5.89475e+07	6.9374e+07	8.57418e+07	7.78723e+07	7.53335e+07	7.62786e+07	7.30431e+07	7.15026e+07	7.16052e+07	7.11033e+07	7.72184e+07	6.62622e+07
A2EDY8	TVAG_230600	Uncharacterized protein OS=Trichomonas vaginalis OX=5722 GN=TVAG_230600 PE=3 SV=1	107.41	13	13	3.77168e+07	3.40755e+07	4.34317e+07	3.81978e+07	3.83733e+07	4.26737e+07	4.74688e+07	4.05647e+07	4.26523e+07	4.38076e+07	4.78684e+07	4.78352e+07	5.30227e+07	5.00891e+07	3.98279e+07	4.11646e+07	6.40144e+07	5.453e+07
A2FGA5	TVAG_265400	Serine/threonine-protein phosphatase OS=Trichomonas vaginalis OX=5722 GN=TVAG_265400 PE=3 SV=1	127.38	10	9	5.74459e+07	5.02908e+07	5.35771e+07	5.74388e+07	5.78661e+07	5.18171e+07	5.82324e+07	5.12378e+07	5.28852e+07	5.19563e+07	4.69508e+07	4.86838e+07	6.38806e+07	5.98335e+07	3.82747e+07	3.51461e+07	5.27279e+07	4.05213e+07
A2DYD6	TVAG_393400	Uncharacterized protein OS=Trichomonas vaginalis OX=5722 GN=TVAG_393400 PE=4 SV=1	68.61	8	8	1.76631e+07	1.8318e+07	2.10337e+07	1.92485e+07	2.04605e+07	1.87637e+07	1.70625e+07	1.80535e+07	1.68834e+07	1.44843e+07	1.51918e+07	1.48908e+07	2.80798e+07	2.80354e+07	4.0814e+07	4.30192e+07	4.01628e+07	3.61845e+07
A2FBZ2	TVAG_064320	40S ribosomal protein S27 OS=Trichomonas vaginalis OX=5722 GN=TVAG_064320 PE=1 SV=1	221.47	7	2	2.63374e+07	2.85216e+07	4.04521e+07	3.89713e+07	3.31726e+07	2.93916e+07	2.12781e+07	2.16975e+07	1.46021e+07	1.15804e+07	8.37211e+06	5.66442e+06	5.54768e+07	5.81738e+07	4.7053e+07	4.36567e+07	4.44926e+07	4.25299e+07
A2ECT4	TVAG_276530	Pyridoxal-phosphate dependent enzyme family protein OS=Trichomonas vaginalis OX=5722 GN=TVAG_276530 PE=4 SV=1	149.68	10	10	6.46368e+07	6.76591e+07	6.34123e+07	5.90936e+07	6.16417e+07	6.52232e+07	2.2483e+07	2.20587e+07	2.42368e+07	2.53313e+07	2.26164e+07	2.73593e+07	7.82942e+06	7.7451e+06	8.47141e+06	9.26195e+06	9.61793e+06	8.7914e+06
A2F716	TVAG_152400	Proteasome subunit beta OS=Trichomonas vaginalis OX=5722 GN=TVAG_152400 PE=3 SV=1	277.97	6	6	1.06199e+08	1.08561e+08	1.07011e+08	1.07678e+08	1.02571e+08	1.02428e+08	1.10008e+08	1.14198e+08	1.09528e+08	1.06277e+08	1.14632e+08	1.11988e+08	1.22099e+08	1.24674e+08	1.34371e+08	1.28656e+08	1.35668e+08	1.35644e+08
A2G5H6	TVAG_084290	DnaK protein OS=Trichomonas vaginalis OX=5722 GN=TVAG_084290 PE=3 SV=1	102.08	9	9	1.45124e+07	1.44365e+07	1.57076e+07	1.80982e+07	1.63939e+07	2.15093e+07	4.47168e+07	4.38284e+07	3.71843e+07	3.43442e+07	3.95683e+07	3.24078e+07	4.20115e+07	2.8211e+07	2.21995e+07	2.83502e+07	3.39681e+07	2.56642e+07
A2GGG5	TVAG_158010	Uncharacterized protein OS=Trichomonas vaginalis OX=5722 GN=TVAG_158010 PE=3 SV=1	191.17	7	7	1.01805e+08	9.83165e+07	9.9432e+07	9.89092e+07	9.93128e+07	9.81672e+07	1.00059e+08	9.79818e+07	1.04972e+08	9.25136e+07	1.05309e+08	1.04264e+08	7.47887e+07	7.6172e+07	8.38049e+07	8.36275e+07	7.46051e+07	8.0767e+07
A2FYS6	TVAG_455950	Flagellar radial spoke protein, putative OS=Trichomonas vaginalis OX=5722 GN=TVAG_455950 PE=4 SV=1	124.74	8	8	4.66711e+07	4.96292e+07	4.68506e+07	4.93553e+07	4.59499e+07	4.81484e+07	5.91227e+07	5.46935e+07	4.87862e+07	5.12449e+07	4.88546e+07	4.85403e+07	62140993	6.3638e+07	7.20057e+07	7.46128e+07	7.07202e+07	5.3993e+07
A2ES04	TVAG_233350	Clan ME, family M16, insulinase-like metallopeptidase OS=Trichomonas vaginalis OX=5722 GN=TVAG_233350 PE=4 SV=1	152.28	10	10	3.01652e+07	3.04918e+07	2.95687e+07	3.02663e+07	3.20149e+07	2.4577e+07	4.21253e+07	3.04233e+07	3.38253e+07	3.3481e+07	3.86632e+07	3.77822e+07	3.66446e+07	3.92138e+07	4.18105e+07	4.00047e+07	4.56842e+07	5.21432e+07
A2ECZ0	TVAG_126010	Uncharacterized protein OS=Trichomonas vaginalis OX=5722 GN=TVAG_126010 PE=4 SV=1	106.39	13	13	3.39201e+07	3.20217e+07	2.78134e+07	3.41248e+07	3.28907e+07	3.21359e+07	2.80039e+07	2.44499e+07	3.14817e+07	3.0153e+07	3.17498e+07	3.2081e+07	3.70417e+07	3.85473e+07	2.93479e+07	3.06361e+07	3.19172e+07	3.37067e+07
A2EN52	TVAG_353290	Uncharacterized protein OS=Trichomonas vaginalis OX=5722 GN=TVAG_353290 PE=4 SV=1	185.79	10	10	4.48078e+07	4.46625e+07	4.7228e+07	4.58802e+07	4.68433e+07	4.78459e+07	5.79036e+07	5.72254e+07	5.97859e+07	6.45389e+07	5.26268e+07	5.87322e+07	4.1241e+07	4.32107e+07	4.66489e+07	5.12516e+07	5.51833e+07	5.33788e+07
A2EHQ0	TVAG_312450	SRP54-type protein, putative OS=Trichomonas vaginalis OX=5722 GN=TVAG_312450 PE=3 SV=1	225.2	17	17	9.77058e+07	1.01622e+08	9.52234e+07	9.52018e+07	1.01588e+08	9.68711e+07	1.50507e+08	1.51691e+08	1.49498e+08	1.5112e+08	1.46325e+08	1.55193e+08	7.79346e+07	7.95164e+07	8.23599e+07	7.02484e+07	7.01634e+07	8.39006e+07
A2DWZ5	TVAG_019220	Uncharacterized protein OS=Trichomonas vaginalis OX=5722 GN=TVAG_019220 PE=4 SV=1	216.63	7	7	1.41136e+08	1.40484e+08	1.32546e+08	1.42661e+08	1.43627e+08	1.51852e+08	1.41675e+08	1.28384e+08	1.37169e+08	1.37785e+08	1.34695e+08	1.3103e+08	9.25598e+07	8.64378e+07	1.03275e+08	1.05626e+08	1.04275e+08	9.79069e+07
A2EL04	TVAG_322520	Dolichyl-diphosphooligosaccharide--protein glycosyltransferase subunit 1 OS=Trichomonas vaginalis OX=5722 GN=TVAG_322520 PE=3 SV=1	188.18	12	12	5.96342e+07	5.42996e+07	6.20147e+07	8.17305e+07	6.15413e+07	6.82639e+07	6.5372e+07	6.57121e+07	5.10613e+07	5.57719e+07	5.92412e+07	5.22125e+07	84511760	8.07548e+07	7.75375e+07	9.33326e+07	1.00641e+08	1.04817e+08
A2DEN9	TVAG_283360	Uncharacterized protein OS=Trichomonas vaginalis OX=5722 GN=TVAG_283360 PE=4 SV=1	68.41	10	10	3.05292e+07	2.49456e+07	2.97838e+07	2.65189e+07	3.14095e+07	2.45568e+07	1.63438e+07	1.63704e+07	1.78261e+07	1.42326e+07	1.81645e+07	1.82459e+07	4.46965e+07	4.35627e+07	3.04231e+07	2.67082e+07	3.94155e+07	4.21223e+07
A2DY20	TVAG_038640	V-type ATPase, D subunit family protein OS=Trichomonas vaginalis OX=5722 GN=TVAG_038640 PE=3 SV=1	241.92	9	9	1.18597e+08	1.12808e+08	1.18182e+08	1.1282e+08	1.05772e+08	1.08528e+08	1.38278e+08	1.39826e+08	1.3662e+08	1.36335e+08	1.31599e+08	1.37473e+08	3.61837e+08	3.28457e+08	1.74947e+08	1.63921e+08	2.92733e+08	2.67379e+08
A2E927	TVAG_258230	Uncharacterized protein OS=Trichomonas vaginalis OX=5722 GN=TVAG_258230 PE=4 SV=1	267.73	12	12	8.32197e+07	8.72163e+07	8.04656e+07	7.72489e+07	7.51549e+07	8.71512e+07	1.501e+08	1.48125e+08	1.46144e+08	1.3545e+08	1.50755e+08	1.61479e+08	1.25982e+08	1.17791e+08	1.54358e+08	1.44881e+08	1.51979e+08	1.55353e+08
A2FA79	TVAG_263320	Hypothetical hydrolase-like protein, putative OS=Trichomonas vaginalis OX=5722 GN=TVAG_263320 PE=4 SV=1	281.99	9	9	1.00489e+08	1.01158e+08	1.06241e+08	1.12742e+08	1.02577e+08	1.03516e+08	1.48797e+08	1.53025e+08	1.55818e+08	1.53281e+08	1.48656e+08	1.58049e+08	1.3442e+08	1.38416e+08	1.37793e+08	1.40796e+08	1.50953e+08	1.49306e+08
A2DCB1	TVAG_249080	Synaptobrevin family protein OS=Trichomonas vaginalis OX=5722 GN=TVAG_249080 PE=3 SV=1	221.4	10	9	7.90494e+07	8.46529e+07	7.64431e+07	6.59235e+07	8.00093e+07	8.13983e+07	5.59768e+07	5.67526e+07	5.68814e+07	5.54408e+07	5.46127e+07	5.6338e+07	1.08459e+08	1.07397e+08	7.50261e+07	7.45824e+07	1.20543e+08	1.20533e+08
A2EXE5	TVAG_406710	Ubiquitin-conjugating enzyme family protein OS=Trichomonas vaginalis OX=5722 GN=TVAG_406710 PE=4 SV=1	248.32	6	6	2.90412e+08	2.71137e+08	2.97678e+08	3.18049e+08	2.8939e+08	2.82314e+08	2.6293e+08	2.51661e+08	2.6663e+08	2.71708e+08	2.76629e+08	2.75366e+08	3.49513e+08	3.46675e+08	2.39606e+08	2.38035e+08	3.11284e+08	3.21397e+08
A2G5D0	TVAG_226230	Uncharacterized protein OS=Trichomonas vaginalis OX=5722 GN=TVAG_226230 PE=3 SV=1	187.1	14	14	1.22689e+08	1.37734e+08	1.2436e+08	1.27702e+08	1.15908e+08	1.28823e+08	1.34938e+08	1.29714e+08	1.44437e+08	1.3632e+08	1.45497e+08	1.44252e+08	7.91882e+07	8.30895e+07	7.93861e+07	7.82478e+07	7.39606e+07	7.87998e+07
Q6IV58	TVAG_125510	Thioredoxin OS=Trichomonas vaginalis OX=5722 GN=Trx2 PE=2 SV=1	359.25	4	2	2.24629e+07	1.87102e+07	2.47073e+07	2.22538e+07	1.87369e+07	1.90661e+07	4.16348e+07	4.30396e+07	3.94409e+07	4.42413e+07	4.65008e+07	3.66053e+07	2.92446e+07	2.76953e+07	2.39279e+07	2.50717e+07	2.29677e+07	2.57002e+07
A2G060	TVAG_006110	ThiF family protein OS=Trichomonas vaginalis OX=5722 GN=TVAG_455710 PE=4 SV=1	180.56	8	2	9.34012e+06	1.00695e+07	9.09016e+06	9.57163e+06	1.06176e+07	1.13744e+07	9.79437e+06	9.51512e+06	9.16955e+06	8.94336e+06	1.08842e+07	9.24008e+06	1.35535e+07	1.35193e+07	7.90237e+06	8.25462e+06	1.1151e+07	1.12655e+07
A2DZY6	TVAG_478700	Uncharacterized protein OS=Trichomonas vaginalis OX=5722 GN=TVAG_478700 PE=4 SV=1	119.71	11	11	2.15397e+07	2.22601e+07	2.30876e+07	2.43449e+07	1.75888e+07	1.7701e+07	3.22405e+07	2.22542e+07	2.79221e+07	2.8391e+07	2.4495e+07	2.00831e+07	3.11642e+07	3.14287e+07	2.64052e+07	3.32191e+07	3.25876e+07	3.17062e+07
A2DPX6	TVAG_454000	Ribosomal protein L5 OS=Trichomonas vaginalis OX=5722 GN=TVAG_064640 PE=3 SV=1	244.87	11	11	1.41154e+08	1.32871e+08	1.27661e+08	1.21803e+08	1.25337e+08	1.18711e+08	2.81185e+07	3.80583e+07	4.15297e+07	5.08061e+07	3.99346e+07	4.96942e+07	2.26231e+08	2.32508e+08	1.52305e+08	1.48334e+08	1.16242e+08	1.18191e+08
A2FWS7	TVAG_041150	START domain-containing protein OS=Trichomonas vaginalis OX=5722 GN=TVAG_041150 PE=4 SV=1	176.28	10	7	1.54017e+08	1.41835e+08	1.48392e+08	1.46578e+08	1.51291e+08	1.39445e+08	1.12386e+08	1.05883e+08	1.07815e+08	1.13798e+08	6.52415e+07	7.2706e+07	160530933	1.6409e+08	1.37184e+08	1.37854e+08	1.52421e+08	1.56937e+08
A2D8X2	TVAG_182340	GrpE protein homolog OS=Trichomonas vaginalis OX=5722 GN=TVAG_182340 PE=3 SV=1	173.07	8	7	6.61385e+07	6.43394e+07	1.0068e+08	1.01641e+08	7.67031e+07	6.78979e+07	1.29021e+08	1.29545e+08	1.41827e+08	1.32916e+08	1.16881e+08	1.19307e+08	2.43438e+08	2.39014e+08	1.93715e+08	1.94848e+08	2.78006e+08	2.68412e+08
A2DAR6	TVAG_035940	DnaK protein OS=Trichomonas vaginalis OX=5722 GN=TVAG_035940 PE=4 SV=1	128.65	11	11	4.39146e+07	4.32223e+07	4.64849e+07	4.33907e+07	4.42122e+07	4.55105e+07	5.83792e+07	5.28274e+07	5.74522e+07	5.70797e+07	5.89136e+07	5.67753e+07	2.06371e+07	1.92263e+07	1.72975e+07	1.98235e+07	2.14666e+07	1.57259e+07
A2E1Q3	TVAG_424130	Inosine-uridine preferring nucleoside hydrolase family protein OS=Trichomonas vaginalis OX=5722 GN=TVAG_424130 PE=3 SV=1	156.74	9	9	8.77008e+07	7.81522e+07	8.37834e+07	8.25945e+07	8.80811e+07	8.50014e+07	5.00102e+07	5.0628e+07	4.61382e+07	3.99226e+07	4.28517e+07	4.56558e+07	101958761	1.00484e+08	8.83281e+07	9.97157e+07	1.05104e+08	1.03073e+08
A2FS39	TVAG_262730	Ribosomal protein L14, putative OS=Trichomonas vaginalis OX=5722 GN=TVAG_262730 PE=3 SV=1	260.63	12	5	2.24787e+08	2.28881e+08	2.14008e+08	2.07975e+08	2.31873e+08	2.27076e+08	1.16899e+08	1.19212e+08	1.2651e+08	1.25386e+08	1.33617e+08	1.29013e+08	309579577	3.02055e+08	2.01656e+08	2.02245e+08	2.56082e+08	2.51107e+08
A2D7V2	TVAG_070480	Cytidine deaminase OS=Trichomonas vaginalis OX=5722 GN=TVAG_070480 PE=3 SV=1	142.62	11	10	1.20933e+08	1.10535e+08	1.18667e+08	1.19693e+08	1.26043e+08	1.16456e+08	2.70426e+07	2.52117e+07	2.88192e+07	2.98335e+07	3.23714e+07	3.13214e+07	2.68777e+07	2.75138e+07	2.44614e+07	2.62875e+07	2.78868e+07	2.88073e+07
A2FPG7	TVAG_199760	Uncharacterized protein OS=Trichomonas vaginalis OX=5722 GN=TVAG_199760 PE=4 SV=1	137.24	14	7	1.62157e+07	1.63547e+07	1.33924e+07	1.66038e+07	1.48247e+07	1.81656e+07	1.61366e+07	1.56844e+07	1.88307e+07	1.70266e+07	1.80722e+07	1.71052e+07	1.24029e+07	1.21237e+07	1.35206e+07	1.30369e+07	1.15703e+07	1.24884e+07
A2DQX2	TVAG_291920	DnaK protein OS=Trichomonas vaginalis OX=5722 GN=TVAG_291920 PE=4 SV=1	159.76	12	12	3.1624e+07	3.24224e+07	3.30708e+07	3.46311e+07	3.00576e+07	3.20489e+07	6.39872e+07	6.23346e+07	5.81741e+07	5.27672e+07	5.96213e+07	6.05553e+07	3.32222e+07	3.12448e+07	3.05594e+07	3.35521e+07	3.25963e+07	3.30394e+07
A2EKU0	TVAG_310240	Nuclear movement protein OS=Trichomonas vaginalis OX=5722 GN=TVAG_310240 PE=4 SV=1	173.7	8	8	1.37308e+08	1.26673e+08	1.37405e+08	1.31508e+08	1.25028e+08	1.25567e+08	1.4124e+08	1.4197e+08	1.38711e+08	1.39074e+08	1.50652e+08	1.40586e+08	1.87558e+08	1.76706e+08	1.6084e+08	1.63055e+08	1.52568e+08	1.47875e+08
A2DNE4	TVAG_108400	1-aminocyclopropane-1-carboxylate synthase, putative OS=Trichomonas vaginalis OX=5722 GN=TVAG_306540 PE=4 SV=1	223.44	6	6	4.41127e+07	4.99065e+07	6.34556e+07	6.54298e+07	4.53126e+07	4.82999e+07	6.86226e+07	6.28243e+07	6.94479e+07	7.51005e+07	5.86199e+07	5.99658e+07	7.81279e+07	7.33114e+07	5.77961e+07	5.86187e+07	7.02101e+07	6.76817e+07
A2DCI8	TVAG_249850	Uncharacterized protein OS=Trichomonas vaginalis OX=5722 GN=TVAG_249850 PE=4 SV=1	88.23	11	11	1.50501e+07	1.40218e+07	1.4555e+07	1.40659e+07	1.35654e+07	1.20352e+07	6.32738e+06	7.30579e+06	6.68118e+06	7.24445e+06	7.59243e+06	9.43649e+06	26796691	2.63307e+07	1.44753e+07	1.3056e+07	1.31921e+07	1.0766e+07
A2FX13	TVAG_408160	Small GTP-binding protein, putative OS=Trichomonas vaginalis OX=5722 GN=TVAG_408160 PE=4 SV=1	284.33	7	4	6.22395e+07	5.45802e+07	6.24912e+07	6.17969e+07	6.30926e+07	6.32931e+07	5.82185e+07	5.67029e+07	5.64106e+07	5.54694e+07	5.32213e+07	4.97865e+07	9.39618e+07	8.121e+07	8.65455e+07	8.13529e+07	1.06934e+08	1.02321e+08
A2EER9	TVAG_051100	Uncharacterized protein OS=Trichomonas vaginalis OX=5722 GN=TVAG_051100 PE=4 SV=1	160.4	8	8	8.87291e+07	8.97104e+07	9.39054e+07	9.27778e+07	8.99622e+07	8.8305e+07	8.19377e+07	7.1281e+07	8.48143e+07	8.35597e+07	7.71066e+07	6.74492e+07	4.6811e+08	4.65854e+08	1.95655e+08	1.97125e+08	3.86286e+08	3.92732e+08
A2G3L5	TVAG_088990	Omega secalin, putative OS=Trichomonas vaginalis OX=5722 GN=TVAG_088990 PE=4 SV=1	99.65	7	7	2.64032e+07	2.69946e+07	2.65257e+07	2.94192e+07	2.74064e+07	2.7603e+07	1.6743e+07	1.93121e+07	1.87063e+07	1.78733e+07	1.56912e+07	1.53703e+07	1.69401e+07	1.71881e+07	9.25936e+06	9.7867e+06	1.44986e+07	1.23844e+07
A2DZV7	TVAG_478410	Uncharacterized protein OS=Trichomonas vaginalis OX=5722 GN=TVAG_478410 PE=4 SV=1	217.49	4	4	4.96965e+07	4.89469e+07	8.21649e+07	7.84489e+07	6.61611e+07	6.31834e+07	1.46238e+08	1.36112e+08	1.57847e+08	1.56008e+08	1.47361e+08	1.53206e+08	8.55051e+07	8.1038e+07	1.08998e+08	1.12498e+08	1.04856e+08	1.02951e+08
A2FDI8	TVAG_315190	CAMK family protein kinase OS=Trichomonas vaginalis OX=5722 GN=TVAG_315190 PE=4 SV=1	75.18	9	9	4.9293e+07	4.92908e+07	7.55879e+07	7.16107e+07	7.72257e+07	7.41451e+07	3.94084e+07	3.72858e+07	4.17619e+07	3.27267e+07	4.01487e+07	4.31015e+07	6.76368e+07	7.19567e+07	7.38261e+07	7.14298e+07	8.43259e+07	8.55038e+07
A2F592	TVAG_159370	Ribosomal protein L30p/L7e, putative OS=Trichomonas vaginalis OX=5722 GN=TVAG_159370 PE=1 SV=1	232.38	11	3	3.85276e+07	3.7085e+07	3.15455e+07	3.27143e+07	3.42362e+07	3.45107e+07	5.87691e+06	6.4512e+06	6.12325e+06	5.96106e+06	6.80902e+06	6.21202e+06	5.57194e+07	5.40349e+07	3.55176e+07	3.67206e+07	3.16658e+07	3.20068e+07
A2DN71	TVAG_305790	Inosine-uridine preferring nucleoside hydrolase family protein OS=Trichomonas vaginalis OX=5722 GN=TVAG_305790 PE=3 SV=1	116.74	10	10	2.9455e+07	2.49564e+07	2.80527e+07	3.26036e+07	2.44395e+07	2.86596e+07	1.58752e+07	2.24642e+07	2.26297e+07	2.99775e+07	2.46746e+07	2.32939e+07	1.05308e+08	1.02913e+08	7.01329e+07	8.33983e+07	7.73856e+07	8.1512e+07
Q4G295	TVAG_329350	Small GTP-binding protein, putative OS=Trichomonas vaginalis OX=5722 GN=TVAG_329350 PE=4 SV=1	208.8	9	9	1.09931e+08	1.06063e+08	1.05488e+08	7.93606e+07	1.20741e+08	1.11699e+08	1.13604e+08	1.51953e+08	1.09324e+08	1.14735e+08	1.10057e+08	1.12978e+08	1.39733e+08	1.43295e+08	1.55588e+08	1.56245e+08	1.17256e+08	1.54169e+08
A2EXJ8	TVAG_260750	Uncharacterized protein OS=Trichomonas vaginalis OX=5722 GN=TVAG_260750 PE=4 SV=1	229.12	9	9	1.10217e+08	1.14965e+08	1.15973e+08	1.29701e+08	1.12641e+08	1.16194e+08	1.23019e+08	1.2085e+08	1.32318e+08	1.13879e+08	1.19633e+08	1.19837e+08	167660254	1.60022e+08	2.33205e+08	2.24598e+08	2.21696e+08	2.23635e+08
A2FSM9	TVAG_273980	Uncharacterized protein OS=Trichomonas vaginalis OX=5722 GN=TVAG_273980 PE=4 SV=1	99.46	7	7	7.53614e+07	7.72856e+07	7.37442e+07	7.10774e+07	7.32956e+07	6.86774e+07	6.025e+07	6.02156e+07	6.07785e+07	6.15839e+07	6.00394e+07	6.39875e+07	9.10447e+07	9.20772e+07	5.42225e+07	5.46983e+07	7.09184e+07	7.45642e+07
A2DBN6	TVAG_094140	Actin family protein OS=Trichomonas vaginalis OX=5722 GN=TVAG_094140 PE=3 SV=1	137.63	8	8	1.65209e+08	1.66498e+08	2.27197e+08	2.33809e+08	1.75467e+08	1.82081e+08	1.27574e+08	1.03706e+08	1.08392e+08	1.09012e+08	7.46675e+07	6.54347e+07	2.49099e+08	2.53593e+08	2.16695e+08	2.21311e+08	2.83062e+08	2.65831e+08
A2DA37	TVAG_476140	Peptidylprolyl isomerase OS=Trichomonas vaginalis OX=5722 GN=TVAG_476140 PE=4 SV=1	305.41	6	6	6.12986e+08	5.59665e+08	5.54138e+08	5.61149e+08	4.90785e+08	4.79406e+08	2.60341e+08	2.80216e+08	2.12776e+08	2.65432e+08	2.40653e+08	1.76865e+08	3.79669e+08	3.47057e+08	3.851e+08	3.8394e+08	2.96892e+08	3.16737e+08
A2DKH9	TVAG_190510	Small GTP-binding protein, putative OS=Trichomonas vaginalis OX=5722 GN=TVAG_190510 PE=4 SV=1	224.41	8	5	3.3997e+07	3.02003e+07	3.10992e+07	3.20339e+07	3.09729e+07	3.15992e+07	4.00072e+07	3.92311e+07	4.03192e+07	3.82862e+07	3.51201e+07	3.62672e+07	3.69101e+07	3.81307e+07	4.20096e+07	4.24058e+07	4.66329e+07	4.56924e+07
A2DQV3	TVAG_291720	Uncharacterized protein OS=Trichomonas vaginalis OX=5722 GN=TVAG_291720 PE=4 SV=1	132.08	7	7	1.62951e+07	1.70185e+07	2.40809e+07	2.30284e+07	1.80399e+07	2.12111e+07	2.43051e+07	2.40308e+07	2.3155e+07	2.31031e+07	2.07281e+07	1.92696e+07	2.18083e+07	2.32301e+07	2.18993e+07	2.04325e+07	2.59168e+07	2.3752e+07
A2D7L9	TVAG_120740	Ribosomal protein L7Ae, putative OS=Trichomonas vaginalis OX=5722 GN=TVAG_120740 PE=3 SV=1	198.93	7	6	1.18504e+08	1.18655e+08	1.31958e+08	1.38546e+08	1.15063e+08	1.16458e+08	6.99652e+07	7.51528e+07	7.09833e+07	6.30812e+07	6.75277e+07	6.77571e+07	1.19002e+08	1.14541e+08	9.81365e+07	9.4723e+07	1.10079e+08	1.02613e+08
A2EDC8	TVAG_527480	Pyruvate, phosphate dikinase OS=Trichomonas vaginalis OX=5722 GN=TVAG_394640 PE=3 SV=1	210.52	10	1	4.48761e+06	4.14334e+06	4.59035e+06	4.50053e+06	4.48387e+06	4.74003e+06	3.57957e+06		4.00826e+06	3.68928e+06	3.01505e+06	3.3388e+06	6.15328e+06	6.22317e+06	3.96883e+06	4.01309e+06	5.6679e+06	6.15944e+06
A2EAY1	TVAG_118780	EF hand family protein OS=Trichomonas vaginalis OX=5722 GN=TVAG_118780 PE=4 SV=1	305.98	13	13	3.02698e+08	3.03909e+08	3.16429e+08	2.7622e+08	2.50768e+08	3.1047e+08	4.59239e+08	5.02193e+08	4.9374e+08	5.0642e+08	4.79973e+08	4.66412e+08	5.73272e+08	5.76754e+08	7.18057e+08	7.16428e+08	7.31208e+08	7.41978e+08
A2GGN6	TVAG_572140	Multidrug resistance protein, putative OS=Trichomonas vaginalis OX=5722 GN=TVAG_572140 PE=4 SV=1	221.36	9	8	1.18616e+08	1.20255e+08	1.12865e+08	1.17596e+08	1.13322e+08	1.14117e+08	1.01598e+08	9.70241e+07	8.78514e+07	8.59567e+07	8.41552e+07	8.0162e+07	1.36045e+08	1.36468e+08	1.42061e+08	1.37829e+08	1.6105e+08	1.59239e+08
Q4G291	TVAG_006260	Small GTP-binding protein, putative OS=Trichomonas vaginalis OX=5722 GN=TVAG_006260 PE=4 SV=1	229.26	10	9	7.05736e+07	7.43769e+07	7.53694e+07	7.25551e+07	7.23287e+07	6.86144e+07	8.28048e+07	8.11275e+07	7.70286e+07	8.22199e+07	6.6803e+07	6.62967e+07	7.24378e+07	7.07169e+07	7.81082e+07	7.6787e+07	7.73927e+07	7.98866e+07
A2DMY6	TVAG_122290	Glycosyl hydrolases family 25 protein OS=Trichomonas vaginalis OX=5722 GN=TVAG_122290 PE=3 SV=1	101.82	5	4	3.52036e+06	2.71805e+06	3.81906e+06	2.5025e+06	3.80377e+06	3.39089e+06	5.65792e+06	2.21203e+07	2.30591e+07	2.4586e+07	2.67585e+07	2.47706e+07	2.24377e+07	5.2417e+06	5.30584e+06	2.06213e+07	7.99984e+06	2.09523e+07
A2FS75	TVAG_164900	DnaK protein OS=Trichomonas vaginalis OX=5722 GN=TVAG_164900 PE=4 SV=1	244.64	10	10	6.32672e+07	6.45269e+07	6.30213e+07	6.187e+07	6.39228e+07	6.37098e+07	7.27217e+07	7.08477e+07	6.67343e+07	6.96831e+07	7.51866e+07	7.28448e+07	5.81563e+07	5.83432e+07	7.70492e+07	7.48093e+07	6.52723e+07	7.01741e+07
A2DEB1	TVAG_167040	Hydrolase, NUDIX family protein OS=Trichomonas vaginalis OX=5722 GN=TVAG_167040 PE=4 SV=1	218.99	12	12	5.33744e+07	5.34934e+07	5.75509e+07	5.74088e+07	5.61952e+07	5.59945e+07	7.3708e+07	7.53549e+07	7.67539e+07	8.04792e+07	7.41356e+07	7.89471e+07	6.46014e+07	6.38294e+07	6.05967e+07	6.35561e+07	6.96244e+07	6.46194e+07
A2EB09	TVAG_088640	Glycosyl hydrolases family 25 protein OS=Trichomonas vaginalis OX=5722 GN=TVAG_088640 PE=3 SV=1	187.68	4	3	6.54487e+07	6.62831e+07	6.49436e+07	6.96885e+07	6.50957e+07	6.15645e+07	6.62667e+07	6.99231e+07	6.9084e+07	7.12568e+07	7.34476e+07	7.23678e+07	5.91705e+07	6.12828e+07	4.85044e+07	4.77861e+07	5.84606e+07	6.20738e+07
A2FJT2	TVAG_355590	BTB/POZ domain containing protein OS=Trichomonas vaginalis OX=5722 GN=TVAG_355590 PE=4 SV=1	188	12	12	2.6842e+08	2.44631e+08	2.39494e+08	2.39326e+08	2.48678e+08	3.19012e+08	1.60965e+08	1.57573e+08	1.7857e+08	1.55242e+08	1.81489e+08	1.59521e+08	2.65068e+08	2.41896e+08	2.05307e+08	2.10922e+08	2.23079e+08	2.05241e+08
A2DCZ3	TVAG_237930	Uncharacterized protein OS=Trichomonas vaginalis OX=5722 GN=TVAG_237930 PE=3 SV=1	80.97	6	6	1.54777e+07	1.59784e+07	1.658e+07	9.88364e+06	1.5513e+07	1.59705e+07	2.86301e+07	2.76216e+07	2.66642e+07	2.77437e+07	2.09513e+07	2.49773e+07	1.46898e+07	1.59043e+07	1.84087e+07	2.47183e+07	2.4573e+07	1.66095e+07
A2EVI2	TVAG_173590	DEAD/DEAH box helicase family protein OS=Trichomonas vaginalis OX=5722 GN=TVAG_173590 PE=4 SV=1	126.57	10	10	2.00264e+07	1.99637e+07	1.90118e+07	2.06514e+07	1.9715e+07	2.06267e+07	7.78458e+06	1.12305e+07	8.66459e+06	8.32973e+06	9.67801e+06	9.49846e+06	5.31822e+07	5.39372e+07	5.1172e+07	5.25303e+07	5.19681e+07	4.6199e+07
A2DFV0	TVAG_391870	Cysteine synthases family protein OS=Trichomonas vaginalis OX=5722 GN=TVAG_391870 PE=3 SV=1	182.24	13	5	1.6993e+07	1.57384e+07	1.70634e+07	1.91801e+07	1.41955e+07	1.76215e+07	1.25787e+06	3.74974e+06		2.46462e+06	3.62454e+06	2.82584e+06	1.17685e+06	1.25181e+06	682398	832611	842622	1.02624e+06
A2FRT6	TVAG_156640	Asparagine--tRNA ligase OS=Trichomonas vaginalis OX=5722 GN=TVAG_156640 PE=4 SV=1	35.51	8	8	3.06419e+06	4.30601e+06	4.91268e+06	4.03737e+06	3.50853e+06	3.59548e+06	2.64131e+06	2.78398e+06	3.82365e+06	3.30856e+06	2.9228e+06	2.72541e+06	8.1353e+06	8.40798e+06	6.29955e+06	4.70479e+06	5.34167e+06	4.74785e+06
A2DLT8	TVAG_063260	Uncharacterized protein OS=Trichomonas vaginalis OX=5722 GN=TVAG_063260 PE=4 SV=1	160.16	8	8	3.05706e+07	3.191e+07	2.93908e+07	2.67842e+07	2.58425e+07	2.70615e+07	3.04279e+07	3.44354e+07	2.79826e+07	2.83863e+07	3.28863e+07	3.08523e+07	3.98932e+07	3.74587e+07	2.68302e+07	2.99866e+07	2.72678e+07	3.05969e+07
A2FR45	TVAG_421580	Mu adaptin, putative OS=Trichomonas vaginalis OX=5722 GN=TVAG_421580 PE=3 SV=1	197.81	11	11	4.07956e+07	4.36371e+07	4.20454e+07	4.21116e+07	4.50014e+07	4.00188e+07	2.36644e+07	2.2793e+07	2.29227e+07	2.53977e+07	2.40535e+07	2.56578e+07	4.49922e+07	5.07662e+07	3.24796e+07	3.04732e+07	4.1171e+07	3.30753e+07
A2EIG7	TVAG_212110	Tctex-1 family protein OS=Trichomonas vaginalis OX=5722 GN=TVAG_212110 PE=4 SV=1	208.12	10	3	9.06285e+07	1.02321e+08	8.51657e+07	8.55931e+07	8.24471e+07	1.00536e+08	8.86381e+07	9.3898e+07	9.82625e+07	1.01369e+08	1.03399e+08	9.92584e+07	7.96122e+07	8.22134e+07	8.82827e+07	9.25917e+07	7.49745e+07	8.48787e+07
A2GVA2	TVAG_369130	Uncharacterized protein OS=Trichomonas vaginalis OX=5722 GN=TVAG_369130 PE=4 SV=1	127.46	11	9	2.97299e+07	2.51847e+07	3.23678e+07	3.27325e+07	2.93528e+07	2.74134e+07	6.60747e+07	6.68102e+07	5.93199e+07	5.91222e+07	6.02476e+07	6.08969e+07	5.63974e+07	5.75664e+07	7.86235e+07	7.67759e+07	7.88082e+07	7.87453e+07
A2DBZ1	TVAG_456670	Ankyrin repeat protein, putative OS=Trichomonas vaginalis OX=5722 GN=TVAG_456670 PE=4 SV=1	75.13	9	9	1.61495e+07	1.70596e+07	1.64238e+07	1.64579e+07	1.52281e+07	1.7428e+07	2.35213e+07	2.37654e+07	2.42665e+07	2.48684e+07	2.62072e+07	2.46853e+07	2.79087e+07	2.81399e+07	2.21274e+07	2.30712e+07	2.64726e+07	2.45949e+07
A2E0R3	TVAG_151830	Dihydropyrimidine dehydrogenase (NADP(+)) OS=Trichomonas vaginalis OX=5722 GN=TVAG_468240 PE=3 SV=1	99.42	11	5	2.66432e+07	2.78699e+07	2.70292e+07	2.96214e+07	2.69094e+07	3.15071e+07
A2EYV3	TVAG_213720	Inosine-uridine preferring nucleoside hydrolase family protein OS=Trichomonas vaginalis OX=5722 GN=TVAG_213720 PE=3 SV=1	110.16	5	5	1.31558e+07	1.39769e+07	1.50919e+07	1.4583e+07	1.25083e+07	1.28778e+07	2.58166e+07	2.45242e+07	2.82127e+07	2.79966e+07	2.77019e+07	2.81286e+07	2.0906e+07	2.12035e+07	1.84553e+07	1.81791e+07	2.12621e+07	2.15567e+07
A2E7L8	TVAG_044560	60S ribosomal protein L11, putative OS=Trichomonas vaginalis OX=5722 GN=TVAG_044560 PE=1 SV=1	272.02	6	6	4.48649e+08	4.58365e+08	4.0683e+08	4.18839e+08	4.21021e+08	4.26537e+08	1.94169e+08	1.97433e+08	1.92411e+08	2.0756e+08	1.96055e+08	2.04451e+08	9.53441e+08	9.62394e+08	5.09068e+08	5.30373e+08	4.52653e+08	4.76424e+08
A2DZR0	TVAG_351760	Uncharacterized protein OS=Trichomonas vaginalis OX=5722 GN=TVAG_351760 PE=4 SV=1	128.28	7	7	4.34931e+07	4.07053e+07	4.57424e+07	4.6543e+07	4.14001e+07	4.15986e+07	4.85245e+07	4.52812e+07	4.93147e+07	4.92549e+07	6.29083e+07	6.09373e+07	7.98201e+07	7.93747e+07	4.08376e+07	3.9727e+07	6.72312e+07	6.77459e+07
A2G273	TVAG_105990	JAB_MPN domain-containing protein OS=Trichomonas vaginalis OX=5722 GN=TVAG_105990 PE=4 SV=1	114.22	9	9	2.0894e+07	2.18196e+07	2.19177e+07	2.30297e+07	2.00148e+07	2.12933e+07	4.52567e+07	4.21059e+07	4.40612e+07	4.56603e+07	4.75967e+07	4.37788e+07	3.96487e+07	4.18612e+07	2.43762e+07	2.36464e+07	3.37082e+07	3.30559e+07
Q4G2C0	TVAG_151010	Small GTP-binding protein, putative OS=Trichomonas vaginalis OX=5722 GN=TVAG_151010 PE=4 SV=1	168.32	8	7	2.22849e+07	2.21774e+07	2.26821e+07	2.23795e+07	2.02984e+07	2.15078e+07	6.03122e+07	5.65914e+07	2.82779e+07	6.04163e+07	2.81297e+07	2.70338e+07	2.56393e+07	2.42155e+07	2.60957e+07	2.35803e+07	3.06848e+07	3.10635e+07
A2EH29	TVAG_463570	Cytidylyltransferase family protein OS=Trichomonas vaginalis OX=5722 GN=TVAG_463570 PE=4 SV=1	100.44	8	8	6.21749e+07	5.34163e+07	6.27798e+07	6.3525e+07	6.09236e+07	5.68519e+07	8.40246e+07	7.72541e+07	8.2416e+07	9.02476e+07	8.61436e+07	8.81143e+07	5.14214e+07	5.14e+07	4.76771e+07	4.46188e+07	4.68901e+07	5.4346e+07
A2FGN9	TVAG_360810	Uncharacterized protein OS=Trichomonas vaginalis OX=5722 GN=TVAG_360810 PE=3 SV=1	275.06	8	8	2.53954e+08	2.47281e+08	2.75224e+08	2.60152e+08	2.59333e+08	2.47564e+08	3.31094e+08	3.32779e+08	3.28801e+08	3.42806e+08	3.40107e+08	3.41045e+08	4.59095e+08	5.05466e+08	3.58147e+08	3.61566e+08	4.12409e+08	4.6651e+08
A2FEN4	TVAG_148890	SH3 domain containing protein OS=Trichomonas vaginalis OX=5722 GN=TVAG_148890 PE=4 SV=1	170.88	10	10	2.87615e+07	3.28537e+07	3.46225e+07	3.21126e+07	2.81513e+07	2.90736e+07	3.53159e+07	4.02965e+07	4.12977e+07	4.20234e+07	4.07199e+07	3.71798e+07	37067308	3.68299e+07	3.03972e+07	3.66443e+07	3.55144e+07	3.26943e+07
A2FPK0	TVAG_152520	Uncharacterized protein OS=Trichomonas vaginalis OX=5722 GN=TVAG_152520 PE=4 SV=1	69.73	11	11	1.36628e+07	1.35622e+07	1.42628e+07	1.61851e+07	1.1142e+07	1.59296e+07	1.87215e+07	1.5847e+07	1.75168e+07	2.03359e+07	2.07289e+07	1.64413e+07	1.69197e+07	1.9974e+07	2.32733e+07	2.09428e+07	2.31408e+07	2.30211e+07
A2F2R6	TVAG_231160	Proteasome/cyclosome repeat family protein OS=Trichomonas vaginalis OX=5722 GN=TVAG_231160 PE=3 SV=1	107.43	9	9	1.23315e+07	1.36462e+07	1.96605e+07	1.81514e+07	1.51698e+07	1.71489e+07	1.99636e+07	2.42477e+07	2.46746e+07	2.56663e+07	2.1195e+07	2.14952e+07	29196709	2.84327e+07	1.90858e+07	2.08047e+07	2.40486e+07	2.19548e+07
A2FXT2	TVAG_272260	Clan IH, family I25, phytocystatin-like peptidase inhibitor OS=Trichomonas vaginalis OX=5722 GN=TVAG_272260 PE=4 SV=1	287.08	5	4	3.90185e+08	3.94731e+08	3.88558e+08	3.95417e+08	4.34975e+08	4.63683e+08	3.73137e+08	4.09159e+08	3.90187e+08	4.04117e+08	3.92458e+08	4.06056e+08	2.80477e+08	2.83224e+08	2.80394e+08	2.97987e+08	3.03612e+08	2.92998e+08
A2G7Q7	TVAG_100270	Uncharacterized protein OS=Trichomonas vaginalis OX=5722 GN=TVAG_100270 PE=4 SV=1	113.65	13	13	4.38335e+07	4.35572e+07	4.15768e+07	4.29532e+07	4.42997e+07	4.96978e+07	5.41357e+07	6.54084e+07	6.85427e+07	7.01924e+07	9.06795e+07	8.37654e+07	2.77521e+07	2.76061e+07	3.38776e+07	3.08355e+07	3.53215e+07	3.08311e+07
A2FBM2	TVAG_280090	Uncharacterized protein OS=Trichomonas vaginalis OX=5722 GN=TVAG_280090 PE=4 SV=1	116.48	9	9	2.02801e+07	2.03721e+07	2.69655e+07	2.87949e+07	2.36837e+07	2.63965e+07	4.32446e+07	4.45108e+07	4.61573e+07	4.2418e+07	4.67985e+07	5.46545e+07	2.41612e+07	2.36153e+07	2.24577e+07	2.75428e+07	2.13846e+07	2.10222e+07
A2FGV3	TVAG_053720	Uncharacterized protein OS=Trichomonas vaginalis OX=5722 GN=TVAG_053720 PE=4 SV=1	144.83	10	10	4.24631e+07	4.28905e+07	5.41965e+07	5.48945e+07	4.34767e+07	4.55061e+07	5.07863e+07	5.73356e+07	6.04254e+07	5.49589e+07	5.65483e+07	5.23162e+07	3.85182e+07	4.38198e+07	3.14502e+07	2.86744e+07	4.72188e+07	4.76058e+07
A2F2J0	TVAG_265950	Ribosomal protein L32, putative OS=Trichomonas vaginalis OX=5722 GN=TVAG_265930 PE=1 SV=1	154.06	7	6	1.43051e+08	1.4105e+08	1.34399e+08	1.32431e+08	1.21018e+08	1.25906e+08	3.6293e+07	3.54286e+07	3.51549e+07	3.8521e+07	3.80194e+07	3.74362e+07	1.28807e+08	1.3564e+08	5.56802e+07	5.59168e+07	6.5956e+07	6.95258e+07
A2EWV3	TVAG_174100	Calreticulin family protein OS=Trichomonas vaginalis OX=5722 GN=TVAG_174100 PE=3 SV=1	139.49	9	9	7.85659e+07	8.08322e+07	7.77443e+07	8.29673e+07	8.29277e+07	8.61569e+07	4.977e+07	4.73793e+07	5.49936e+07	5.12235e+07	5.23405e+07	5.07938e+07	6.89574e+07	6.34405e+07	7.18739e+07	6.95265e+07	7.60755e+07	7.67617e+07
A2EJH4	TVAG_050470	Adaptin N terminal region family protein OS=Trichomonas vaginalis OX=5722 GN=TVAG_050470 PE=3 SV=1	131.4	9	8	1.4161e+07	1.24091e+07	1.3573e+07	1.35232e+07	1.19206e+07	1.16625e+07	9.6382e+06	9.65457e+06	1.10467e+07	8.49526e+06	1.0834e+07	1.12636e+07	2.21765e+07	2.0044e+07	1.14174e+07	1.00542e+07	1.51765e+07	1.51848e+07
A2G1K4	TVAG_054020	APH domain-containing protein OS=Trichomonas vaginalis OX=5722 GN=TVAG_054020 PE=4 SV=1	283.18	12	12	6.32695e+07	6.39685e+07	6.31634e+07	5.5894e+07	6.44953e+07	6.29756e+07	8.05784e+07	8.17837e+07	8.47412e+07	8.73335e+07	8.61596e+07	8.14636e+07	83186607	8.23054e+07	7.05032e+07	6.8046e+07	7.18004e+07	7.31224e+07
A2DXJ8	TVAG_410930	Sec1 family protein OS=Trichomonas vaginalis OX=5722 GN=TVAG_410930 PE=3 SV=1	147.61	9	9	2.32837e+07	2.548e+07	2.15056e+07	2.71735e+07	2.452e+07	2.55508e+07	4.34349e+07	3.94803e+07	4.01791e+07	3.44257e+07	4.05245e+07	4.04986e+07	3.56052e+07	3.45154e+07	3.03045e+07	3.18137e+07	3.32498e+07	3.03407e+07
A2EID7	TVAG_334310	Carbohydrate binding domain containing protein OS=Trichomonas vaginalis OX=5722 GN=TVAG_334310 PE=4 SV=1	183.6	9	6	1.86706e+07	2.24984e+07	2.0254e+07	2.61489e+07	2.0219e+07	2.01615e+07	1.02716e+08	1.20988e+08	1.02049e+08	9.29938e+07	9.82102e+07	8.9527e+07	4.47896e+07	4.49054e+07	7.72755e+07	7.49392e+07	5.45354e+07	4.695e+07
A2E347	TVAG_405290	Dentin sialophosphoprotein, putative OS=Trichomonas vaginalis OX=5722 GN=TVAG_405290 PE=4 SV=1	173.71	8	8	9.71511e+07	9.40854e+07	9.35509e+07	9.07284e+07	9.05636e+07	9.42625e+07	8.97248e+07	8.92422e+07	9.6928e+07	1.01254e+08	9.47399e+07	9.70328e+07	5.19133e+07	5.1707e+07	9.30825e+07	8.99438e+07	5.93064e+07	6.24929e+07
A2E684	TVAG_458790	DM10 domain-containing protein OS=Trichomonas vaginalis OX=5722 GN=TVAG_458790 PE=4 SV=1	171.39	8	8	9.89769e+07	9.78593e+07	9.34028e+07	9.16547e+07	8.9056e+07	9.59735e+07	1.08026e+08	1.1105e+08	9.59223e+07	1.13239e+08	9.50394e+07	1.00368e+08	1.40535e+08	1.36879e+08	1.4928e+08	1.47375e+08	1.54736e+08	1.5892e+08
A2EYU8	TVAG_213670	Uncharacterized protein OS=Trichomonas vaginalis OX=5722 GN=TVAG_213670 PE=4 SV=1	94.66	8	8	5.91626e+06	4.974e+06	7.89295e+06	7.66082e+06	8.16303e+06	8.13891e+06	6.53713e+06	2.73481e+06	6.16023e+06	2.14197e+06	4.8931e+06	3.89948e+06	1.29927e+07	1.10641e+07	1.50351e+07	1.107e+07	1.92192e+07	1.69067e+07
A2F0M4	TVAG_217770	Anticodon_1 domain-containing protein OS=Trichomonas vaginalis OX=5722 GN=TVAG_217770 PE=4 SV=1	159.08	8	2	1.09335e+06		2.79419e+06	2.21835e+06	2.6954e+06	3.20047e+06	4.39998e+06	2.7701e+06	3.16862e+06	1.72338e+06	2.46212e+06	2.32236e+06	4.76058e+06	1.03968e+06			507764	669118
A2EJL4	TVAG_197980	Hsp20/alpha crystallin family protein OS=Trichomonas vaginalis OX=5722 GN=TVAG_197980 PE=3 SV=1	268.96	5	5	5.75702e+07	5.11036e+07	5.91257e+07	5.08597e+07	5.04611e+07	4.24039e+07	4.09768e+07	2.99142e+07	2.40984e+07	1.92314e+07	3.14636e+07	2.39253e+07	8.86943e+07	9.31149e+07	1.08447e+08	9.33901e+07	1.19803e+08	1.19822e+08
A2FAS5	TVAG_114560	Frataxin, putative OS=Trichomonas vaginalis OX=5722 GN=TVAG_114560 PE=3 SV=1	91.69	6	3	1.26475e+07	1.25432e+07	1.16687e+07	1.08594e+07	1.30388e+07	1.30651e+07	1.73406e+07	1.8175e+07	1.76447e+07	1.64805e+07	1.72035e+07	1.91814e+07	1.77068e+07	1.6919e+07	1.91957e+07	1.86593e+07	2.50892e+07	2.33026e+07
A2F693	TVAG_104450	RING-type domain-containing protein OS=Trichomonas vaginalis OX=5722 GN=TVAG_104450 PE=4 SV=1	105.87	5	2	3.14966e+07	3.26826e+07	2.7227e+07	3.07487e+07	2.91032e+07	3.39116e+07	2.56577e+07	2.23273e+07	3.23164e+07	3.06452e+07	3.05109e+07	2.532e+07	4.11124e+07	3.61087e+07	2.68291e+07	2.88207e+07	3.99671e+07	3.77832e+07
A2GA67	TVAG_161970	Uncharacterized protein OS=Trichomonas vaginalis OX=5722 GN=TVAG_161970 PE=4 SV=1	92.4	8	8	2.45567e+07	2.15936e+07	2.48557e+07	2.42756e+07	2.22495e+07	2.08596e+07	1.50561e+07	1.27809e+07	1.04976e+07	1.10097e+07	6.72534e+06	7.06999e+06	2.87116e+07	2.19156e+07	1.74733e+07	1.6684e+07	2.2203e+07	2.74288e+07
A2EU51	TVAG_454380	14-3-3 protein OS=Trichomonas vaginalis OX=5722 GN=TVAG_454380 PE=3 SV=1	238.66	11	2	3.06271e+07	3.15992e+07	3.17828e+07	3.76112e+07	2.76379e+07	3.30253e+07	2.75146e+07	2.61452e+07	3.09297e+07	2.45152e+07	2.93917e+07	2.52718e+07	114246788	1.05559e+08	2.51767e+07	2.79813e+07	7.75336e+07	8.15034e+07
A2EGV2	TVAG_497090	Eukaryotic translation initiation factor, putative OS=Trichomonas vaginalis OX=5722 GN=TVAG_497090 PE=4 SV=1	95.92	8	8	1.33464e+07	1.28354e+07	1.38454e+07	1.43406e+07	1.33762e+07	1.53131e+07	1.57909e+07	1.56372e+07	1.61854e+07	9.32868e+06	1.0966e+07	1.06138e+07	2.4531e+07	2.73131e+07	1.73178e+07	1.53698e+07	2.05319e+07	1.98544e+07
A2FAI4	TVAG_415010	Uncharacterized protein OS=Trichomonas vaginalis OX=5722 GN=TVAG_415010 PE=4 SV=1	199.22	7	7	2.56929e+07	2.88253e+07	2.50252e+07	2.38611e+07	2.3776e+07	2.3779e+07	1.2337e+08	1.23793e+08	1.25926e+08	1.25393e+08	1.22038e+08	1.23356e+08	1.01692e+08	9.58198e+07	9.00421e+07	8.52975e+07	9.1451e+07	1.00564e+08
[truncated: 2,218 more rows]

## Sheet: Suppl Table 8
		Second analysis of C1 versus iron-depleted C1 and resistant C1	All proteins detected in analyis
[truncated: 3,466 more rows]

## Sheet: Suppl Table 9
		T1 susceptible versus T1 resistant	All proteins detected in analyis
[truncated: 3,879 more rows]

## Sheet: Suppl Table 10
	Two susceptible isolates (G3, JH31A) vs. two resistant clinal isolates (B7268, CDC085)	All proteins detected in analyis
[truncated: 3,274 more rows]
